# Supplementary material for: Examining population structure of a bertha armyworm, Mamestra configurata (Lepidoptera: Noctuidae), outbreak in western North America: Implications for gene flow and dispersal
Source: PLoS One. 2019 Jun 27;14(6):e0218993. doi: 10.1371/journal.pone.0218993 (PMC6597092; doi:10.1371/journal.pone.0218993)
Supplement: S1 Table — (XLSX) [file pone.0218993.s005.xlsx]

## Sheet: Sheet1
S1 Table. Genome assembly statistics for available full genomes of Nocutidae species.
Family	Species/Strain	Genome Size (Mb)	# of Scaffold	Scaffold N50	BUSCO ANALYSIS (Arthropod Gene Set)			Release Date
					% Full Length	% Partial	% Missing
Noctuidae	Mamestra configurata	571.3	86779	207752	82.4	8.1	9.5	2017-06-14	https://www.ncbi.nlm.nih.gov/genome/55480
"	Spodoptera frugiperda rice strain	391.6	66318	12379	77.4	14.4	8.2	2017-12-05	https://www.ncbi.nlm.nih.gov/assembly/GCA_002811805.1
"	Spodoptera frugiperda corn strain	436.3	41562	52317	68.6	17.8	13.5	2017-12-01	https://www.ncbi.nlm.nih.gov/assembly/GCA_900240015.1
"	Spodoptera frugiperda Sf9 cell line	514.2	2396	601127					https://www.ncbi.nlm.nih.gov/genome/?term=Spodoptera+frugiperda
"	Spodoptera litura	438.9	3598	915465	86	7.7	5.4	2017-10-25	https://www.ncbi.nlm.nih.gov/genome/14271
"	Helicoverpa armigera	337.1	998	1000414	83	11.3	5.7	2017-05-22	https://www.ncbi.nlm.nih.gov/genome/13316
"	Helicoverpa zea	341.1	2975	201477	80	13.2	6.8	2017-05-19	https://www.ncbi.nlm.nih.gov/genome/12800
"	Heliothis virescens	403.1	8826	102124	NA	NA	NA	2017-09-27	https://www.ncbi.nlm.nih.gov/genome/10938
"	Agrotis ipsilon	486.9	7960	1057295	NA	NA	NA	2019-02-13	https://www.ncbi.nlm.nih.gov/assembly/GCA_004193855.1
"	Trichoplusia ni Cornell-1	333	1916	4648132	98.4	0.4	1.2	2018-10-01	https://www.ncbi.nlm.nih.gov/assembly/GCA_003604225.1
