# Supplementary material for: Examining population structure of a bertha armyworm, Mamestra configurata (Lepidoptera: Noctuidae), outbreak in western North America: Implications for gene flow and dispersal
Source: PLoS One. 2019 Jun 27;14(6):e0218993. doi: 10.1371/journal.pone.0218993 (PMC6597092; doi:10.1371/journal.pone.0218993)
Supplement: S2 Table — (XLSX) [file pone.0218993.s006.xlsx]

## Sheet: Sheet1
S2 Table. Number of individuals with private alleles within each population by locus.
Locus			Number of individuals in population with private allele
Scaffold	Position	ID	AAFC Lethbridge	AAFC Davidson	AAFC Saskatoon
scaffold31198	288	1329:44:-	0	4	0
scaffold2126	7585	4304:24:+	0	5	0
scaffold9551	8973	4598:89:-	0	5	0
scaffold10812	2610	5799:16:-	7	0	0
scaffold4945	10417	10044:49:-	0	6	0
scaffold3716	11092	20344:30:+	0	0	5
scaffold22065	38692	30841:29:-	0	9	0
scaffold4816	69383	46854:20:+	0	0	8
scaffold2449	78593	47725:53:+	5	0	0
scaffold3873	65697	55017:64:+	0	0	5
scaffold1703	163189	61001:23:-	5	0	0
scaffold2676	253355	80383:35:+	7	0	0
scaffold8180	325676	112478:29:+	0	7	0
scaffold9492	434743	116011:95:-	5	0	0
scaffold2629	135101	121228:9:-	5	0	0
scaffold907	36659	131399:6:+	4	0	0
scaffold618	240178	138283:72:-	0	9	0
scaffold6679	671157	140025:87:-	0	5	0
scaffold91	11627	146329:7:-	0	0	7
scaffold286	823090	154629:61:+	0	6	0
scaffold2109	246486	156741:22:+	0	10	0
scaffold1729	1117990	159929:67:+	0	6	0
scaffold3169	984	162603:52:+	0	5	0
scaffold1456	1072440	169220:77:-	0	6	0
C4746469	456	181503:75:+	5	0	0
scaffold18729	403	183777:13:+	0	0	4
scaffold59979	204	190708:47:-	4	0	0
Total number of private alleles			9	13	5
