# Supplementary material for: Examining population structure of a bertha armyworm, Mamestra configurata (Lepidoptera: Noctuidae), outbreak in western North America: Implications for gene flow and dispersal
Source: PLoS One. 2019 Jun 27;14(6):e0218993. doi: 10.1371/journal.pone.0218993 (PMC6597092; doi:10.1371/journal.pone.0218993)
Supplement: S3 Table — (XLSX) [file pone.0218993.s007.xlsx]

## Sheet: Sheet1
S3 Table. Results of the Hardy-Weinberg equilibrium test across individual loci within each population.
Locus			FIS by population
Scaffold	Position	ID	Wapato	Baldonnel	Farmington	Clairmont	Manning	Girouxville	Carvel	Stony Plain	Hilton	Viking	Wainwright	Swift Current	Rosenhof	St. Denis	Liberty	Bratt's Lake	Moosomin	Sifton	MacGregor	Carman	AAFC Lethbridge	AAFC Davidson	AAFC Saskatoon
scaffold3677	256	14:118:+	0	---	---	0	0	---	---	---	---	---	---	---	---	---	0	-0.037	0	---	---	0	---	---	---
scaffold17880	9552	95:23:+	0	---	0	0	0	---	---	---	0	0.615	---	-0.111	---	0	---	-0.037	0	-0.067	---	0	---	---	---
scaffold9401	8355	109:37:+	---	---	---	---	---	-0.143	---	---	---	0	---	---	---	---	---	---	0	0	---	---	---	---	---
scaffold11872	2722	145:24:+	0	---	---	---	0	---	---	---	---	---	---	---	---	---	-0.25	---	0	0	---	0	0.143	---	---
scaffold19380	5486	167:17:-	---	---	---	-0.067	0	---	---	---	---	---	---	0	---	---	---	---	---	0	---	---	---	---	---
scaffold15017	502	194:24:-	---	---	0.5	---	-0.059	0	---	---	-0.167	---	---	0	---	-0.143	---	0	0	-0.034	0	0	-0.75	---	---
scaffold10228	1761	209:41:+	---	---	---	---	---	0	---	---	---	---	---	---	---	---	---	---	---	---	---	---	---	-0.636	---
scaffold12899	1120	294:28:-	-0.059	0.273	---	-0.143	1	0.273	-0.143	---	---	---	0	---	---	-0.143	---	0	-0.029	-0.032	-0.067	0	-0.4	---	---
scaffold13564	7793	315:61:-	---	---	---	---	0	---	---	---	---	-0.143	---	0	---	0	---	---	---	---	---	---	---	---	---
scaffold21766	6584	320:16:-	-0.091	---	0	-0.167	0	0.6	-0.143	-0.143	0	0	0	0	0.571	-0.077	0	-0.12	-0.029	-0.143	-0.067	0	---	---	0
scaffold14055	7335	458:16:-	---	---	---	0	0	---	---	0	---	---	---	---	---	0	---	---	---	0	---	0	---	---	---
scaffold57002	5088	482:23:-	0	---	---	---	---	---	0	---	0	---	---	---	---	---	---	---	---	0	---	---	---	---	---
scaffold2391	7220	601:9:+	0	0	---	---	0	---	---	1	-0.091	-0.111	0	---	---	---	0	0	1	-0.111	---	0	---	---	---
scaffold37355	2601	704:12:-	---	---	0	---	---	---	---	---	---	---	---	---	---	---	0	---	0	---	0	---	-0.143	---	-0.455
scaffold24137	4474	772:105:+	---	---	0	0	---	-0.143	0	---	0	0.6	---	---	0	0	-0.091	---	0.151	-0.067	1	-0.143	---	-0.125	---
scaffold24839	4269	827:10:+	---	---	---	---	---	---	---	---	0	---	---	---	---	---	---	0	---	0	---	---	---	0.1	---
scaffold37228	3494	873:113:+	---	---	---	---	---	---	---	---	---	---	---	---	---	---	---	---	-0.029	---	---	---	-0.167	---	---
scaffold10100	220	930:47:+	---	---	---	---	---	---	---	0	---	---	---	---	---	---	---	0.65	0	---	0	0	---	---	---
scaffold9597	1534	939:27:-	-0.067	0	0	---	0	---	---	---	0	---	-0.2	0	0	-0.2	-0.4	---	-0.231	-0.04	0	---	---	---	-0.3
scaffold28977	7362	951:25:+	0	---	0	0	---	0	---	0	---	-0.333	0	-0.111	---	0	0.625	-0.037	0	-0.103	0	0	---	---	---
scaffold3449	730	987:80:+	0	0	---	---	---	-0.333	0	0	0	0.391	-0.091	-0.429	---	0	-0.2	-0.167	0.333	-0.091	-0.143	-0.125	-0.207	---	---
scaffold3898	9546	1004:62:+	-0.273	1	-1	-0.455	0.351	0.6	-0.143	-0.091	-0.5	0.143	-0.333	0.062	0	0	0.143	-0.308	0.208	-0.029	0.386	-0.385	-0.167	-0.286	-0.455
scaffold4359	3511	1012:13:-	0	---	0	---	---	---	---	---	---	0	---	---	---	---	---	---	---	---	-0.059	---	---	---	---
scaffold17750	9002	1046:34:-	---	---	---	---	---	---	---	---	---	---	---	---	---	---	---	---	0	---	---	---	---	---	-0.28
scaffold7853	7666	1131:37:+	---	---	0	---	0	0	---	---	0	---	---	---	---	---	---	0	0	0	---	---	---	---	---
scaffold16666	2210	1160:10:-	---	---	---	-0.067	-0.077	0	---	---	0	---	0	0	---	0	---	1	-0.029	-0.067	0	-0.143	---	---	---
scaffold14207	9958	1213:12:-	---	---	---	0	0	---	0	---	---	---	---	---	0	0	---	0	---	---	-0.143	0	---	---	---
scaffold13613	6793	1219:20:+	---	1	---	0	-0.059	---	-0.143	-0.143	0.632	0	0	-0.429	---	0	-0.077	-0.037	-0.091	-0.103	---	-0.125	0.625	---	---
scaffold4073	9082	1251:27:-	---	---	---	---	---	---	---	---	---	0	---	---	---	---	---	0	---	---	---	---	---	-0.636	---
scaffold5099	7470	1286:82:+	---	---	---	0	0	---	---	---	---	-0.091	---	---	0	---	---	---	-0.029	-0.032	-0.067	0	---	---	---
scaffold10247	7880	1303:11:-	-0.059	0	---	0	---	---	0	---	---	---	0.333	0	0	---	---	-0.077	---	0	---	---	---	---	---
scaffold31198	288	1329:44:-	---	---	---	---	---	---	---	---	---	---	---	---	---	---	---	---	---	---	---	---	---	-1	---
scaffold7262	983	1346:13:-	---	---	---	---	---	---	---	0	0	---	---	---	---	---	---	---	0	1	0	---	-0.25	---	---
scaffold8331	5449	1363:14:+	---	---	---	---	---	---	0	0	---	---	0	0	---	---	---	---	---	---	---	---	---	0	---
scaffold18124	1553	1387:18:+	0	0	---	---	---	0	---	0	0	0	---	---	---	---	0	---	0	-0.034	---	---	---	---	---
scaffold13375	9498	1404:36:+	---	---	0	---	-0.077	---	---	---	---	---	---	---	---	---	---	-0.037	-0.032	---	---	---	---	---	---
scaffold2138	10356	1494:9:-	-0.059	0	0	---	0	---	---	---	---	---	---	---	---	---	---	---	---	---	---	---	---	---	---
scaffold1379	10243	1522:10:-	0	---	---	---	---	---	---	---	0	---	---	0	---	---	---	0	0	1	0	---	---	---	---
scaffold11945	10300	1612:103:-	---	0	0	---	---	---	---	---	0	0	---	---	0	---	---	-0.037	-0.091	-0.103	---	0	---	---	---
scaffold3213	2485	1622:14:+	---	---	---	0	0	0	0	---	0	---	0	---	---	0	-0.273	0	0.333	-0.032	-0.067	0	---	---	---
scaffold30938	4281	1661:124:+	---	-1	---	---	-0.077	1	---	0	---	---	---	0	0	0	0	0	-0.029	-0.071	-0.059	0	---	---	---
scaffold12381	107	1692:14:+	---	---	---	---	---	---	---	---	0	---	---	-0.111	---	0	0	-0.083	-0.071	0	---	---	---	---	---
scaffold11918	9264	1874:12:-	-0.143	---	0	---	0	0	---	---	0	---	---	---	---	-0.091	-0.091	0	0.463	-0.071	0	0	---	---	---
scaffold6413	4321	1908:8:-	-0.125	---	0	---	---	---	0	-0.143	0	---	---	---	---	---	---	-0.077	-0.029	-0.032	---	---	---	---	---
scaffold8382	7658	1920:45:+	-0.167	---	0	-0.077	-0.067	---	0	---	0	---	---	0	0	0	---	0.012	-0.091	0	-0.125	-0.059	---	---	---
scaffold70	849	1963:12:-	---	---	---	---	0	---	---	---	---	---	---	---	---	---	---	0	0	---	0	---	---	---	---
scaffold28855	4723	2031:56:-	0	---	---	---	0	---	0	---	0	---	0	---	---	---	---	0	---	0	0	---	---	---	---
scaffold18489	2750	2060:46:+	0	0	-0.333	0	0	0	0	-0.143	0	---	0	-0.111	---	0	---	-0.037	0.463	-0.032	-0.067	0.419	---	---	---
scaffold13929	3041	2100:47:+	0	---	0	-0.455	-0.143	1	---	-0.143	0	-0.077	---	-0.111	---	---	1	-0.077	0	-0.032	1	-0.059	---	---	---
scaffold30609	7270	2201:11:+	---	---	---	---	---	---	---	---	---	0	---	---	0	---	---	-0.037	-0.029	---	---	0	---	---	---
scaffold540	9007	2279:31:+	0	0	0	---	---	---	---	---	---	---	---	---	---	0	0	---	-0.029	---	---	---	---	---	---
scaffold4946	4678	2360:10:+	---	---	---	0	---	---	---	0	0	---	---	---	---	---	---	---	---	---	---	-0.067	---	---	---
scaffold14799	3648	2401:24:-	-0.167	0	---	0	-0.077	---	---	---	0	---	---	0	---	---	---	-0.077	1	0	---	---	---	---	---
scaffold28789	6662	2480:6:-	-0.067	-0.2	---	---	0	0	---	-0.143	-0.077	---	---	0	0	---	---	0	---	0	-0.143	-0.059	---	---	---
scaffold14247	11183	2630:18:-	0	---	---	---	---	0	---	---	-0.077	-0.143	---	0	0	0	0	-0.12	0	---	---	-0.067	---	---	---
scaffold24270	3731	2690:37:+	0	---	---	---	---	---	---	---	0	---	---	---	---	0	---	0	-0.029	-0.111	---	0	---	---	---
scaffold23040	3510	2836:65:+	---	0	---	---	---	---	---	---	---	---	---	---	0	---	---	---	0	---	---	0	---	---	---
scaffold14422	10309	2892:41:-	---	---	---	0	---	---	---	0	---	---	---	---	---	---	---	---	-0.029	-0.034	---	---	---	---	---
scaffold11384	5371	2894:11:+	---	---	---	---	---	---	---	---	---	0	---	---	---	---	---	---	---	0	-0.077	0	---	---	---
scaffold28178	2835	2904:35:-	---	---	---	0	-0.077	---	---	---	---	---	-0.111	1	---	0	-0.077	0.649	-0.029	---	-0.059	0	---	---	---
scaffold20512	1243	2938:28:+	0	---	---	---	---	---	---	---	0	---	---	---	0	0	0	0	---	---	0	---	---	---	---
scaffold3075	1112	2964:51:+	-0.059	---	---	-0.067	-0.059	---	0	0	0	0	---	---	---	-0.067	0	-0.037	-0.059	0.458	---	---	---	---	---
scaffold8046	768	2993:70:-	0	---	---	-0.067	-0.077	-0.333	---	---	---	---	---	---	---	---	0	0	0	-0.111	---	---	---	---	---
scaffold11360	5560	3142:13:+	0	0	---	---	---	---	---	---	---	0	---	---	---	0	---	---	---	---	---	0	---	---	---
scaffold15401	9790	3161:21:+	---	---	---	---	0	---	---	---	---	---	0	---	---	---	---	0	-0.029	0	---	0	---	---	---
scaffold17203	9366	3167:39:-	---	---	---	---	---	---	---	---	---	---	---	---	---	---	---	0	0	0	---	0	---	---	---
scaffold5520	10045	3238:50:+	-0.059	0	---	---	0	0	-0.143	---	0	0	---	0	---	---	---	0	-0.059	1	---	0	---	---	---
scaffold23950	7879	3259:24:+	0	0	---	---	---	---	---	---	---	---	0	---	0	---	---	---	---	---	0	-0.059	---	---	---
scaffold8290	9337	3375:83:-	---	---	---	---	---	0	---	0	0	---	---	---	0	0	---	---	---	---	---	0	---	---	---
scaffold3321	2099	3385:8:+	0	---	---	---	0	---	---	0	---	---	---	---	---	---	0	---	---	---	---	---	---	---	---
scaffold15444	1219	3397:68:+	-0.067	---	0	---	---	-0.143	-0.143	0	0	---	0	0	0	---	---	-0.04	0.227	-0.143	0	---	0	---	---
scaffold28300	6620	3420:26:+	---	---	---	0	---	---	---	---	0	---	---	0	---	---	---	0	-0.029	1	---	---	---	---	---
scaffold4989	1876	3457:10:+	---	---	0	---	0	---	0	---	---	0	---	-0.111	---	0	---	---	---	-0.032	-0.059	---	---	---	---
scaffold13778	10362	3601:24:+	-0.059	---	---	---	---	---	---	0	0	0	---	---	---	---	---	0	---	0	---	---	---	---	---
scaffold28305	11858	3637:32:-	-0.067	---	---	0	0	---	---	---	---	-0.067	---	0	---	1	0	-0.037	---	---	---	0	---	---	---
scaffold14970	10858	3686:33:-	---	0	-0.333	0	-0.4	-0.143	---	0.6	0	0	---	-0.429	---	0	1	-0.037	-0.029	-0.143	0	---	-0.667	---	---
scaffold6908	5993	3732:30:+	-0.2	---	---	0	0	---	---	0	-0.2	-0.25	0	-0.111	---	-0.143	0	---	-0.091	0	-0.067	-0.067	---	---	---
scaffold31464	4313	3757:40:+	-0.5	-0.333	---	-0.5	-0.667	-0.6	-0.143	-0.333	0	0	---	0.667	0	0	0.368	0.678	0.151	-0.111	-0.333	0.25	0.412	-0.125	---
scaffold13018	9717	3783:8:+	0	---	---	---	---	---	0	0	0	---	---	---	---	-0.067	---	---	---	0	-0.059	1	---	---	---
scaffold26625	4248	3843:18:-	---	---	---	---	---	---	---	---	0	---	---	0	---	1	---	-0.04	0	---	---	---	---	---	---
scaffold8949	3601	3936:31:+	0	0	0	-0.231	0.407	---	0	-0.143	-0.167	-0.143	0	---	0	-0.067	-0.273	0	-0.059	-0.067	-0.077	0	---	---	---
scaffold9749	4970	3947:19:-	-0.455	-0.2	1	0.067	0.25	-0.6	0.273	-0.333	0.478	-0.6	0	0.333	0	-0.053	0.412	0.03	-0.029	-0.285	-0.514	-0.053	-0.091	---	---
scaffold6346	1237	3983:20:+	---	---	0	---	---	-0.143	---	0	0	---	---	0	---	0	---	-0.037	0	0	---	0	---	---	---
scaffold11754	8197	4016:23:+	-0.5	0	0	-0.077	-0.429	0	-0.143	---	---	-0.25	---	0	-0.2	-0.273	0.391	-0.037	---	-0.103	-0.167	-0.067	---	---	---
scaffold1544	6830	4021:8:+	---	---	---	0	0	---	---	0	---	---	0	---	0	-0.067	---	---	-0.059	---	---	---	---	---	---
scaffold17120	5121	4052:70:-	0	---	0	---	---	---	0	---	---	-0.167	-0.111	---	---	0	-0.077	0	---	0	0	---	---	---	---
scaffold26021	8419	4073:14:-	-0.059	0	---	0	-0.059	---	---	0	0	0	---	---	---	0	-0.077	-0.037	-0.029	---	---	0	---	---	-0.103
scaffold7802	2270	4095:12:-	0	---	---	0	---	---	---	0	---	---	---	0	---	0	---	---	0	---	---	---	---	---	---
scaffold2612	5275	4117:17:+	0	0	0	-0.067	1	-0.143	-0.333	---	0	-0.067	---	-0.25	0	-0.143	-0.077	0.311	0	-0.103	-0.231	-0.067	---	---	0.086
scaffold6590	8450	4211:9:+	-0.077	---	---	0	0	---	0	---	0	-0.067	---	---	---	---	---	0	-0.029	0	---	---	---	---	---
scaffold2126	7585	4304:24:+	---	---	---	---	---	---	---	---	---	---	---	---	---	---	---	---	---	---	---	---	---	-0.286	---
scaffold5554	10110	4345:13:-	0	---	0	-0.167	---	0	---	---	0	-0.091	---	---	---	---	---	0.103	-0.059	-0.067	0	0	---	---	---
scaffold407	8446	4380:11:-	0	0	---	---	0	---	---	---	0	---	---	---	---	---	0	1	-0.029	0	---	---	---	---	---
scaffold8242	6985	4410:56:-	0	---	---	---	---	---	---	---	0	---	---	0	---	---	0	---	0	1	---	0	---	---	---
scaffold24974	11063	4422:27:+	---	---	---	---	---	---	0	---	0	---	---	---	---	---	---	0	---	0	---	---	---	---	---
scaffold15834	5859	4444:11:-	---	---	---	0	---	0	---	---	---	---	---	---	---	0	---	0	0	---	---	---	---	---	---
scaffold2979	4224	4464:39:+	0.059	1	0	0	-0.125	-0.143	0.273	0.273	-0.4	0.226	---	-0.429	0	0.636	-0.556	0.134	0.077	-0.28	0.419	0.561	---	---	---
scaffold10564	11801	4531:42:+	---	---	---	---	---	---	0	---	---	---	---	---	---	0	---	---	---	---	---	---	0.062	---	---
scaffold27841	4197	4548:31:-	0	---	---	-0.067	---	---	0	---	0	0	---	0	---	0	0	-0.12	0.654	-0.032	0.636	---	---	-0.5	---
scaffold2106	2139	4584:7:-	---	---	---	0	0	-0.143	---	---	---	-0.077	0	---	---	---	---	-0.037	---	0	0	0	---	---	---
scaffold9551	8973	4598:89:-	---	---	---	---	---	---	---	---	---	---	---	---	---	---	---	---	---	---	---	---	---	-0.286	---
scaffold18294	6227	4656:24:+	0	---	---	---	-0.059	---	0	0	-0.333	0	0	0	---	0	0	-0.037	-0.059	-0.034	0.64	---	---	0.25	---
scaffold32227	6211	4717:17:-	---	---	---	0	---	---	---	---	---	---	---	---	---	---	---	---	---	0	---	0	---	---	-0.231
scaffold25682	9662	4751:48:+	0	---	---	---	0	---	---	---	---	---	---	---	---	---	---	---	---	-0.04	---	---	---	---	---
scaffold8618	2075	4791:54:+	0	-1	---	-0.091	1	---	-0.143	-0.2	0.632	---	---	0	0	0	---	-0.12	0.329	-0.111	-0.167	---	---	---	---
scaffold27476	8537	4836:45:-	0	---	---	0	---	---	---	---	---	---	---	---	---	---	0	---	---	-0.032	---	---	---	---	---
scaffold10983	7822	4872:12:-	---	0	---	0	---	---	---	---	---	0	---	---	0	---	---	---	-0.029	---	0	---	---	---	---
scaffold41850	12904	4933:38:+	0	0	---	---	-0.067	0	---	0	0	-0.077	-0.143	---	-0.2	-0.067	0	0.451	-0.161	-0.032	-0.067	0	-0.25	-0.125	---
scaffold6259	5721	4943:18:-	---	---	---	---	---	---	-0.143	---	---	---	---	---	---	---	0	---	1	0	-0.143	---	---	---	---
scaffold18779	3012	5142:55:+	---	0	---	---	---	---	---	---	0	---	0	---	0	---	---	0	---	-0.032	---	---	---	---	---
scaffold22098	6103	5197:81:+	---	0	---	---	---	---	---	0	---	-0.077	---	---	0	0	---	0	0	0	---	---	---	---	---
scaffold6877	11260	5289:9:+	-0.067	---	---	-0.077	-0.231	---	0	-0.143	-0.077	0.368	---	---	---	---	-0.077	0.311	-0.097	0.324	0	0	---	---	---
scaffold20272	9707	5306:33:-	0	---	---	---	0	---	---	0	---	0	---	---	0	0	---	-0.037	-0.062	0	0	-0.067	-0.143	---	---
scaffold8424	5020	5376:40:+	---	---	---	0	0	-0.143	0	---	0	---	0.368	---	---	---	---	0	0.653	0	---	---	-0.333	---	---
scaffold21337	5393	5405:56:+	-0.077	0	0	0.632	0	0	0	-0.333	-0.091	-0.25	0.615	1	0.571	-0.167	0	-0.182	0.151	0.032	---	1	---	---	---
scaffold9827	5156	5442:7:+	---	---	---	---	---	---	---	---	---	0	0	---	---	---	---	0	---	---	-0.059	---	---	---	---
scaffold16221	10382	5467:34:-	---	---	---	0	---	---	---	0	0	0	---	---	---	1	---	-0.037	-0.029	-0.034	0	---	---	---	---
scaffold10149	5781	5523:64:-	---	0	---	0	0	---	---	---	---	0	---	0	---	0	0	0	-0.091	-0.067	---	0	---	---	---
scaffold17704	4025	5567:54:+	0.633	-0.5	-0.333	-0.111	-0.5	0.273	-0.6	-0.143	0	0.543	0.062	-0.25	-0.5	-0.143	0.192	0.103	0.077	-0.18	0.351	0.438	-0.714	-0.125	---
scaffold8953	258	5634:34:+	---	---	---	0.636	0	---	-0.143	---	---	---	---	---	0	---	---	0	-0.059	-0.067	-0.077	---	---	---	---
scaffold6301	2672	5664:69:+	0	---	---	---	0	---	---	---	---	---	---	---	---	---	---	0	-0.029	0	0	---	---	---	---
scaffold13244	6927	5699:13:+	---	---	---	---	---	---	---	0	0	---	---	---	0	---	0	---	---	---	---	---	---	---	---
scaffold7638	12620	5751:10:+	---	---	---	---	---	0	---	0	---	-0.067	---	---	0	0	---	---	-0.029	-0.067	0	---	0.632	0	---
scaffold9518	1479	5763:106:+	---	---	---	---	---	---	0	---	0	---	---	---	---	-0.067	---	---	---	---	---	---	0	---	---
scaffold80	7087	5781:24:-	-0.25	---	0	-0.143	-0.125	---	---	0	---	---	-0.111	0	0	---	-0.091	0.311	0	-0.103	-0.143	0.419	---	---	---
scaffold10812	2610	5799:16:-	---	---	---	---	---	---	---	---	---	---	---	---	---	---	---	---	---	---	---	---	-0.75	---	---
scaffold34162	2238	5813:20:-	-0.273	---	0	0.351	-0.067	0	0	0	-0.273	-0.059	---	-0.111	1	---	---	-0.12	-0.125	0.373	-0.059	0.25	---	---	---
scaffold31821	5278	5921:21:-	0.217	-0.143	1	-0.455	0	0.6	0.273	0	0.192	1	-0.333	0	0	0.407	-0.5	-0.077	0.151	-0.231	-0.5	-0.143	-0.667	---	---
scaffold32731	8416	5961:8:-	-0.125	-0.143	0	-0.333	-0.059	---	0	-0.143	0	0.419	-0.091	-0.111	-0.2	-0.067	0	-0.12	-0.091	-0.032	0	-0.125	---	---	---
scaffold11179	2865	6009:63:+	---	---	---	---	---	---	0	---	---	---	0	---	---	---	---	-0.037	---	0	---	-0.059	---	---	---
scaffold5024	4168	6037:7:-	---	---	0	---	-0.059	0	---	0	0	---	---	---	---	---	---	---	1	---	---	0	---	---	---
scaffold48467	10821	6074:10:+	---	---	---	---	---	---	---	---	---	---	0	---	---	---	---	---	-0.03	---	---	0	---	---	---
scaffold7375	8672	6204:106:+	0	---	---	0	0	---	---	-0.143	---	0	---	---	---	---	---	0	0	---	---	---	---	---	---
scaffold11649	8894	6246:27:+	-0.067	0	---	0	0	0.273	---	---	0	-0.167	---	0	---	-0.067	-0.077	-0.12	-0.059	0.652	-0.2	-0.059	---	---	-0.032
scaffold20052	1361	6320:34:+	---	---	---	---	---	---	0	---	---	---	---	---	---	---	---	0	---	0	0	0	---	---	---
scaffold13997	11659	6398:72:+	---	---	---	---	---	---	---	---	0	0	---	0	---	---	---	---	-0.029	0	---	---	---	---	---
scaffold9006	871	6406:45:-	1	0	---	0.636	---	1	---	0	---	0	0	-0.111	-0.2	0	---	-0.077	-0.091	-0.034	0	-0.091	---	---	---
scaffold2505	13927	6641:31:-	-0.25	-0.333	-0.333	---	-0.143	-0.143	-0.333	0	---	0	-0.143	0	0	0.226	0	-0.167	0.495	-0.185	-0.143	0	---	---	---
scaffold3625	4349	6696:92:+	---	---	---	---	---	---	0	---	---	---	---	---	---	-0.067	0	---	-0.059	---	---	---	---	---	---
scaffold5532	940	6749:22:+	---	---	0	0	1	---	---	---	---	0	---	---	---	0	---	---	-0.029	0	---	---	---	---	---
scaffold8874	7509	6804:22:-	---	---	---	---	-0.067	---	---	---	0	0	0	-0.143	0	-0.091	---	---	-0.04	-0.034	---	-0.059	-0.25	---	---
scaffold45520	10712	7005:12:-	---	0	---	0	0	---	---	---	0	---	---	0	---	---	0	0	-0.03	0	---	---	---	---	---
scaffold14021	11429	7039:32:+	-0.25	1	---	0	0	---	0	---	0	---	---	-0.111	---	---	---	-0.037	---	0	---	---	---	---	---
scaffold36765	9711	7072:8:+	---	---	---	---	0	---	---	---	---	---	---	0	0	---	---	---	---	0	-0.067	---	---	---	---
scaffold14377	1197	7098:74:-	-0.37	-0.333	-1	-0.455	0.1	0.273	-0.333	-0.333	0.192	-0.4	-0.333	0.412	-0.5	0.158	0	0.229	0.069	-0.429	0.1	0.561	-0.273	-0.636	0.444
scaffold13218	6993	7215:45:+	---	---	---	---	0	---	---	---	---	0	---	---	---	0	0	---	0	0	---	-0.125	---	---	---
scaffold9372	11694	7418:18:+	-0.37	-0.2	-1	0.226	0.043	-0.091	-0.333	0	-0.167	-0.4	-0.091	0.062	1	-0.111	0.067	-0.556	0.053	-0.26	-0.2	-0.2	---	---	0.508
scaffold4972	2252	7442:37:+	---	---	-0.333	-0.067	---	0	0	0	0	-0.091	---	0	0	-0.143	-0.091	-0.273	0.654	0.778	0	0	---	---	---
scaffold15683	7090	7490:19:-	---	---	---	---	---	---	---	0	---	---	---	---	---	0	---	-0.037	-0.029	---	---	0	---	---	---
scaffold10472	1281	7515:63:+	0	---	---	---	---	---	---	---	---	---	---	---	---	---	---	---	---	---	---	---	---	-0.2	---
scaffold4644	11700	7656:26:+	---	---	---	---	---	---	---	---	---	---	0	---	---	---	---	---	---	---	---	---	---	---	-1
scaffold828	14266	7793:27:-	0.25	0	-0.333	-0.333	0.419	0.273	-0.143	0	-0.167	-0.167	-0.2	-0.25	-0.2	0.632	0.217	-0.077	-0.333	-0.28	-0.333	-0.125	-0.077	---	-0.185
scaffold4990	13020	7850:62:+	0.217	0	-1	-0.231	-0.067	-0.143	-0.6	1	-0.077	-0.333	-0.25	0.706	-0.5	-0.455	-0.167	0.429	0.212	0.273	0.3	-0.286	0	-0.2	---
scaffold12950	2433	7869:35:-	---	---	---	---	---	---	-0.143	---	---	---	---	---	---	---	0	---	---	-0.04	-0.167	---	---	---	---
scaffold43612	18	7895:18:+	---	---	---	0	0	---	---	---	---	---	---	---	---	---	---	---	0	-0.034	---	---	---	---	---
scaffold5391	2856	7965:74:+	-0.059	---	0	-0.143	---	1	0	---	-0.5	0	-0.091	0	-0.2	0	---	0	-0.125	---	---	0.25	---	---	---
scaffold11821	9700	8018:8:-	0	0	0	0	0.407	-0.143	-0.2	0	0	-0.091	---	-0.111	0	-0.067	0	-0.077	-0.28	-0.111	-0.077	0	-0.714	-0.385	---
scaffold23407	14283	8032:9:+	0.391	---	---	-0.273	-0.167	-0.143	0	-0.143	-0.077	-0.25	-0.333	0.706	-0.2	-0.067	-0.091	0.65	-0.161	0.179	0.64	-0.231	0	---	---
scaffold19993	10677	8097:7:+	---	---	---	---	1	0	---	---	0	-0.111	0	0	---	-0.091	0	-0.037	-0.029	-0.032	0	0	---	---	---
scaffold8417	1026	8109:25:-	---	---	0	---	---	0	0	---	---	0	---	---	0	---	---	---	---	-0.071	---	---	---	---	---
scaffold1511	5757	8124:76:+	0	---	---	0.368	---	---	-0.143	---	---	---	0	---	---	---	0	-0.037	0	0	-0.143	---	---	---	---
scaffold9178	9852	8328:17:+	0	---	---	---	---	---	---	0	---	---	---	---	---	0	0	---	---	---	0	---	---	---	---
scaffold2800	12279	8344:40:-	---	---	---	---	0	---	---	0	0	---	---	---	---	---	---	---	0.654	---	---	0	---	---	---
scaffold7167	6135	8371:32:-	---	0	0	---	0	---	0	0	---	0	---	---	---	---	---	0	0	---	---	0	---	---	---
scaffold765	8186	8381:54:+	---	---	---	---	---	-0.143	---	0	---	---	---	---	---	---	---	---	0	---	-0.067	---	---	---	---
scaffold12228	3855	8393:58:+	---	---	---	0	0	---	0	---	0	---	---	---	---	---	---	0	---	---	0	---	---	---	---
scaffold1171	256	8409:124:-	---	---	---	---	0	---	---	0	---	---	---	---	---	---	---	---	0	0	---	---	---	---	---
scaffold14740	9413	8430:24:+	0	---	---	---	---	---	---	---	---	---	0	---	---	0	---	---	---	-0.032	---	---	---	---	---
scaffold11787	2309	8480:13:+	0.351	-0.333	0.5	-0.514	-0.111	0.273	-0.6	-0.6	0.368	0.273	-1	0.062	-0.2	-0.6	-0.167	0.352	-0.104	0.125	0.386	-0.8	0	---	---
scaffold33374	6808	8597:11:-	0	---	---	---	---	---	---	---	0	---	0	---	---	---	---	---	---	---	---	0	---	---	---
scaffold4514	6633	8663:44:-	0	---	---	0	---	0	---	---	---	0	---	---	---	0	-0.077	0	---	---	---	---	---	---	---
scaffold5556	11437	8770:19:+	---	---	---	---	0.059	---	---	0	---	0	---	---	---	-0.091	0	0	-0.133	0.455	---	0	---	---	---
scaffold5666	9554	8775:11:+	0	---	---	0.625	-0.077	---	---	---	0	---	---	---	---	---	0	-0.077	---	0	---	---	---	---	---
scaffold5276	4559	8782:60:+	0.438	-0.5	0	-0.333	0.059	0.273	-0.143	0	-0.207	-0.333	0.615	-0.429	-0.2	0.351	-0.167	0.03	-0.125	0.324	-0.143	0.25	---	-0.636	-0.067
scaffold35430	3019	9023:10:+	---	---	0	---	0	---	---	---	---	---	---	---	---	---	---	0	0	---	---	---	-0.273	---	---
scaffold17227	14612	9219:42:-	---	---	---	---	---	---	---	---	---	---	0	---	---	0	---	-0.037	-0.029	---	---	---	---	---	---
scaffold3623	12992	9224:15:+	---	---	---	---	---	---	---	---	---	0	0	---	0	0	---	---	---	-0.034	---	---	---	---	---
scaffold13640	9353	9250:17:-	---	-0.143	---	---	0	---	---	---	0	---	---	---	---	---	---	0	---	---	---	---	---	---	---
scaffold5899	5665	9266:23:+	---	---	---	0	0	---	---	---	-0.077	---	---	---	---	-0.067	---	---	0.654	---	---	---	---	---	---
scaffold18918	4286	9295:9:+	0.158	0.143	-0.333	-0.455	-0.047	-0.6	1	-0.6	-0.091	-0.207	0.273	-0.429	-1	-0.053	-0.207	0.615	-0.271	0.086	-0.047	0.561	---	---	-0.151
scaffold2744	11159	9452:39:+	---	---	---	0	---	---	---	---	---	---	---	---	---	---	0	0	---	0	---	---	---	---	---
scaffold6424	2395	9481:13:+	0.192	0	-0.333	-0.167	0.1	-0.143	-0.091	1	-0.4	0	-0.333	-0.25	0	-0.333	-0.5	0.2	0.208	-0.18	0.59	-0.047	-0.75	---	---
scaffold12168	13159	9496:49:-	---	-0.2	---	0	---	0	---	---	---	-0.25	---	---	---	-0.077	0	-0.12	0.333	-0.032	0	0	---	---	---
scaffold14986	3168	9612:13:-	---	---	---	0	---	---	---	0	---	---	0	---	---	---	0	---	---	-0.032	---	---	---	---	---
scaffold15066	531	9781:22:+	---	---	0	---	---	---	---	---	---	0	0	---	---	0	---	---	---	---	---	---	-0.077	---	---
scaffold18532	11104	9792:6:-	-0.077	0	---	---	---	---	---	0	-0.077	---	---	---	---	---	---	---	---	0	---	0	---	---	---
scaffold8599	9546	9946:15:+	---	---	---	0	0	0	0	---	---	---	0	---	---	0	---	-0.037	---	0.458	0	---	---	---	---
scaffold232	5615	10009:54:+	0	---	---	---	---	---	---	0	---	0	0	-0.111	---	---	---	---	---	0	---	---	---	---	---
scaffold4945	10417	10044:49:-	---	---	---	---	---	---	---	---	---	---	---	---	---	---	---	---	---	---	---	---	---	-0.385	---
scaffold14180	15378	10117:119:+	---	---	---	0	---	---	---	0	---	---	---	---	---	0	---	---	---	---	0	---	---	---	---
scaffold5055	816	10223:10:-	---	---	---	-0.077	---	0	---	---	---	---	---	-0.111	0	---	---	---	---	0	---	0	---	---	---
scaffold1566	11703	10397:41:-	0	---	---	---	-0.077	---	---	---	0	0	---	---	---	---	---	---	---	0	---	0	---	---	-1
scaffold6799	7075	10414:69:-	---	---	---	0	0	---	---	---	0	---	0	---	---	0	---	0	0	0	---	---	---	---	---
scaffold2952	10832	10436:36:-	0	---	---	---	-0.077	---	---	0	-0.077	---	---	0	---	0	---	0.2	0.329	-0.032	---	---	---	---	---
scaffold2575	406	10481:58:+	1	---	-0.333	---	---	---	---	0	0	---	---	-0.111	---	---	---	---	-0.029	---	---	0	---	---	---
scaffold8368	360	10619:101:+	---	---	---	0	---	---	---	---	---	---	0	---	---	---	---	---	0.653	0	---	0	---	---	---
scaffold8892	8247	10653:20:-	---	0	---	0	-0.067	---	0	---	0	---	---	---	---	---	0	0	0	0	0	---	---	---	---
scaffold8123	16057	10704:74:-	0	---	---	---	---	---	---	---	---	---	---	---	---	---	---	---	0	0	---	0	---	---	---
scaffold13068	10385	10708:23:+	-0.091	---	---	0	---	0	---	0	-0.091	-0.111	---	-0.111	1	-0.143	-0.167	-0.037	-0.091	-0.103	-0.2	-0.091	---	0.25	-0.185
scaffold5593	1148	10732:47:-	---	---	---	0	---	---	---	---	---	---	---	---	---	---	---	-0.077	0	---	---	---	---	---	---
scaffold8139	3306	10748:25:-	0	---	---	---	---	---	---	---	0	---	---	---	---	---	---	---	0	0	---	0	---	---	---
scaffold28483	1941	10782:67:+	---	---	---	---	---	---	---	---	---	---	---	---	---	---	---	0	0	---	-0.059	---	---	---	---
scaffold12251	15775	10984:15:+	---	---	0	0	-0.067	0.6	1	0	1	-0.333	0	0	0	-0.067	---	-0.167	-0.2	0.05	-0.059	0.368	---	---	---
scaffold908	13682	11033:19:+	0	0	---	---	---	---	---	---	0	---	---	---	---	---	---	0	---	0	0	-0.059	---	---	---
scaffold275	2559	11046:89:-	---	0	---	---	0	---	---	0	0	0	---	---	---	---	---	---	0	0.458	---	---	---	---	---
scaffold3371	4001	11054:43:-	---	---	---	---	---	---	---	---	---	---	---	---	0	---	0	0	0	-0.032	---	---	---	---	---
scaffold12759	6903	11067:139:-	---	---	---	---	---	---	---	---	---	---	---	---	0	---	0	0	-0.029	0	---	---	---	---	---
scaffold811	10495	11095:23:+	-0.25	---	---	0	---	---	---	---	---	0	---	0	---	---	---	0	1	-0.034	-0.059	-0.059	---	---	---
scaffold12479	10977	11152:56:-	---	---	-0.333	---	-0.059	-0.143	---	-0.333	---	-0.143	---	-0.111	---	---	0	-0.077	-0.091	-0.034	-0.143	-0.067	---	---	---
scaffold27198	17626	11195:25:-	---	---	---	0	---	-0.143	---	-0.143	---	0	---	-0.111	0	0	---	1	-0.029	0.651	-0.231	-0.077	---	---	---
scaffold4980	11494	11208:26:+	---	0	---	0	0	---	---	---	---	0	---	---	---	---	---	---	---	---	---	---	---	---	---
scaffold218	5326	11312:35:+	-0.059	---	---	0	0	---	0	---	---	0	---	---	---	0	---	-0.077	---	-0.032	---	0	---	---	---
scaffold320	5155	11337:61:-	0	---	---	-0.067	-0.067	0	-0.143	---	0	---	---	0	0.571	-0.067	0	0	-0.161	-0.071	0	0	---	---	---
scaffold19797	4767	11493:13:-	0	---	---	0	0	---	---	---	---	0	---	---	---	0	0	---	1	---	0	0	---	---	---
scaffold9816	1943	11499:7:+	-0.143	---	---	-0.143	---	---	0.6	---	0	0	0	---	---	---	-0.091	-0.12	-0.029	0	0	0	---	---	---
scaffold16712	7858	11582:47:+	-0.047	-0.143	0	0.067	0.158	-0.6	0.273	-0.333	-0.2	0.741	0.412	-0.429	0.571	-0.111	0.192	0.352	0.077	0.179	-0.636	0.043	0.615	---	-0.333
scaffold980	12108	11667:13:-	---	---	---	0	---	---	---	---	-0.111	---	---	---	---	---	---	---	0	0	---	---	---	---	---
scaffold18373	11666	11719:87:+	---	---	---	---	---	0	---	---	---	---	---	---	---	---	---	---	---	---	---	---	-0.207	---	---
scaffold21900	4858	11807:29:-	-0.143	---	---	0	---	---	---	0	0	-0.077	0	---	---	0	---	---	-0.067	0	---	---	---	---	---
scaffold11791	6729	11832:12:-	---	---	---	---	---	---	---	---	0	---	---	---	---	---	---	0	---	---	0	0	---	---	---
scaffold2	6896	11853:9:-	---	---	---	---	---	---	---	---	---	0	---	---	---	---	---	---	---	0	---	0	---	-0.2	---
scaffold1449	5970	11859:8:+	0	---	---	---	---	---	0	---	---	---	---	---	0	---	---	---	---	---	0	0	---	---	---
scaffold6464	5197	11941:58:-	---	---	---	0	---	0	---	---	---	0	---	---	---	-0.067	---	0	0	0	---	---	---	---	---
scaffold6190	5114	11966:82:+	---	---	---	-0.077	---	---	0	---	---	---	---	---	---	---	---	0	0	0	---	---	---	---	---
scaffold7484	696	12015:42:-	---	---	---	---	0	0	0	---	---	---	0	0	---	0	---	---	0	---	---	0	---	---	---
scaffold63706	14376	12063:6:+	---	---	---	0	---	---	0	---	0	---	---	---	---	0	0	---	---	---	---	---	---	---	---
scaffold6990	16052	12229:43:-	0	---	---	0	0	---	---	0	---	---	0	---	---	---	---	0	0	0	0	---	---	---	---
scaffold1765	1022	12259:56:-	0	---	0	---	-0.059	---	0	---	-0.091	---	---	0	---	0	---	0	---	-0.032	-0.067	0	---	---	---
scaffold25281	12736	12280:60:-	-0.111	0.5	0	0.192	0.386	-0.143	1	1	-0.714	-0.091	0	0	-0.5	0	-0.091	-0.077	-0.241	-0.028	0.059	0.1	-0.111	0.419	---
scaffold28325	17759	12343:77:-	0	-0.333	0	0.625	0	-0.143	0.6	0	-0.091	-0.091	---	-0.25	---	0.625	-0.167	0.65	-0.333	0.568	-0.167	-0.143	-0.091	---	---
scaffold6472	12494	12361:7:-	0	---	---	-0.077	---	---	---	---	---	-0.111	---	0	---	---	0	-0.037	---	---	---	0	---	---	-0.185
scaffold9717	15055	12473:44:-	---	---	---	0	---	---	---	---	---	---	---	---	---	---	---	---	-0.029	0	---	---	---	---	---
scaffold8530	15030	12484:72:+	0	0	---	---	0	0	---	0	---	---	0	0	---	---	---	0	0	---	0	0.64	---	---	---
scaffold21963	2551	12510:9:-	---	---	---	---	---	---	---	---	---	---	0	---	---	0	---	-0.037	0	---	---	---	---	---	---
scaffold3073	2752	12629:25:-	0.632	---	---	-0.143	0	0	---	0	-0.077	0	-0.2	0	---	-0.077	0	0	-0.091	-0.067	---	-0.059	---	---	---
scaffold11938	4336	12699:10:+	-0.059	---	---	-0.143	0	0	---	---	---	0	---	0	0	-0.231	0	---	-0.029	0	---	---	---	-0.385	---
scaffold13478	14857	12757:9:+	-0.143	0	0.5	0.391	-0.059	---	0	---	-0.167	-0.091	0.6	0	0	-0.067	-0.077	0.311	-0.2	-0.077	0.636	---	-0.333	---	-0.231
scaffold23845	14882	12774:53:+	0	---	---	---	---	---	---	---	0	0	---	---	---	---	-0.077	-0.037	0	---	---	---	---	---	---
scaffold2899	4372	12884:46:+	---	---	---	---	---	---	---	0	---	---	0	---	---	---	---	0	---	---	0	0	---	---	---
scaffold11447	3520	12965:58:-	---	---	0	---	0	---	---	---	---	---	---	---	---	---	---	---	0	-0.034	---	-0.077	---	---	---
scaffold28705	15570	13013:6:-	---	---	---	0	-0.143	---	---	---	---	0	---	---	---	-0.067	---	0	-0.029	---	-0.125	---	---	---	---
scaffold555	12858	13030:6:-	---	---	-0.333	---	---	0	---	---	---	---	---	---	---	---	---	---	0	0	---	---	---	---	---
scaffold6503	5023	13051:26:+	---	---	---	0	---	---	0	---	---	---	0	---	---	---	---	---	0	-0.032	-0.125	---	-0.25	---	---
scaffold3812	3360	13083:75:-	0.632	1	-1	0.192	0.192	0.273	-0.143	0.273	0.143	-0.143	-0.333	-0.111	0	0.741	0.615	0.548	-0.241	0.089	-0.4	-0.2	0	-0.286	---
scaffold8280	12725	13105:7:+	-0.448	---	---	---	-0.067	---	0	-0.143	-0.077	0	-0.143	---	---	---	-0.091	-0.077	0.008	-0.032	-0.143	0.636	---	---	---
scaffold55106	10150	13153:63:+	0.143	0	---	-0.143	-0.077	-0.143	---	0.667	-0.273	0	0	0	-0.2	-0.167	-0.077	-0.037	-0.161	-0.103	1	0.059	---	---	---
scaffold11902	7740	13174:12:-	---	---	---	---	---	---	---	---	---	0	---	---	0	0	0	---	0	---	---	---	---	---	---
scaffold6153	10528	13201:86:+	0	0	---	0	---	---	---	---	---	---	---	---	---	---	---	---	---	0	---	---	---	---	---
scaffold21790	11829	13301:53:+	---	---	---	---	---	---	---	0	---	---	---	---	---	---	---	-0.043	0	0	---	1	---	---	---
scaffold628	8263	13365:8:+	-0.047	-0.143	0.5	-0.053	-0.125	-1	-0.333	-0.143	---	-0.2	0.062	-0.25	0	0.158	-0.077	-0.077	-0.161	0.13	-0.059	-0.125	-0.077	---	---
scaffold2643	17397	13438:25:+	0	---	---	0	---	---	---	---	---	---	---	---	---	---	---	---	0	0	0	---	-0.091	---	---
scaffold7786	1864	13459:113:+	---	---	0	-0.067	---	0.6	-0.143	0	-0.273	-0.091	-0.25	-0.111	-0.2	0	---	-0.077	0.463	-0.143	0.407	0.391	0	---	---
scaffold2284	18993	13540:37:+	0.517	1	0	0.3	0.351	-0.143	-0.333	-1	-0.207	-0.364	0.6	0.412	0.143	-0.297	-0.556	-0.359	-0.104	-0.26	0.226	0.438	0.333	---	---
scaffold5632	11071	13621:44:+	---	---	---	---	---	---	---	---	---	0	---	---	---	---	---	---	---	-0.034	0	---	---	---	---
scaffold6930	11993	13629:44:+	0	---	---	0	---	---	---	0	---	0	---	---	0	---	---	---	0	---	---	---	---	---	---
scaffold11755	8444	13715:68:+	0	---	---	---	---	---	---	---	0	---	---	---	---	---	---	---	---	---	---	---	---	0.1	---
scaffold80416	11383	13773:6:-	0	---	---	-0.091	---	---	-0.143	---	---	0	---	0	0	---	---	0.311	-0.097	0.477	-0.067	-0.067	---	---	---
scaffold744	13049	13819:23:+	---	---	---	0	0	0	---	---	0	0	0	---	---	0	0	0	---	---	0	---	---	---	---
scaffold13238	7626	13868:50:-	---	0	---	---	-0.143	0	---	---	0	---	---	---	---	---	---	---	-0.059	0	---	---	---	---	---
scaffold2496	18219	13938:26:+	0	0	---	0	---	---	---	---	---	---	---	---	0	---	0	---	0	---	---	---	---	---	---
scaffold22176	1156	13975:11:+	---	---	0	0	---	0	0	---	---	---	---	---	---	---	0	0	---	---	---	---	---	-0.2	---
scaffold30540	4839	13984:17:-	---	---	---	---	---	---	---	0	---	0	0	-0.111	0	---	1	0	0	-0.067	---	0	---	---	---
scaffold10260	11290	14092:78:-	0	---	0	-0.231	---	0	---	1	0	-0.111	---	---	---	---	---	0	0	---	0	0	-0.429	---	---
scaffold16437	9098	14127:10:-	---	---	---	---	---	---	---	---	---	---	---	---	0	---	0	0	0	0	---	---	---	---	---
scaffold12257	4667	14145:13:-	---	---	---	---	0	---	---	---	---	---	---	0	---	---	---	---	0	-0.032	0	---	---	---	---
scaffold5065	3926	14191:25:-	-0.091	0	0	---	0	-0.2	0	---	-0.091	-0.077	-0.111	0	---	0.407	---	-0.083	-0.071	-0.071	-0.2	-0.5	-1	---	---
scaffold5339	11516	14229:12:-	---	---	---	-0.067	---	---	---	---	---	---	---	---	---	---	---	-0.037	---	0	0	---	---	---	---
scaffold17998	1448	14234:13:-	---	---	---	0	---	---	---	---	---	---	---	---	---	---	---	0	0	0	---	---	-0.111	---	---
scaffold1255	7351	14247:25:+	-0.077	---	0	---	0	0	0	---	-0.167	0	1	0	---	0	-0.167	---	-0.029	0	0	-0.067	-0.2	---	---
scaffold624	12719	14275:9:-	0	---	0	---	---	---	---	---	-0.111	---	---	---	---	-0.067	---	-0.037	0	-0.032	0	0	---	---	---
scaffold10425	9007	14330:34:-	0	---	0	0	---	---	---	0	---	-0.067	0	---	---	---	---	0	-0.029	---	---	---	---	---	---
scaffold10206	3875	14384:11:-	---	---	---	---	-0.077	---	---	0	---	0	0	---	0	0	0	---	---	---	---	---	---	---	---
scaffold14696	1461	14525:9:-	0	---	---	---	---	---	0	0	---	---	---	0	---	---	---	0	-0.029	---	0	---	---	---	---
scaffold1501	14312	14545:110:+	0	---	---	---	-0.059	---	-0.143	-0.333	-0.077	-0.125	0	-0.25	---	1	---	-0.04	0.463	-0.032	-0.067	-0.286	0	---	---
scaffold6256	18346	14601:16:+	---	---	---	---	---	---	---	---	---	0	---	---	---	---	---	0	0	---	0	0	---	---	---
scaffold201	3524	14651:16:-	---	---	---	---	---	---	---	---	---	---	---	0	---	0	---	---	-0.03	---	---	---	---	---	---
scaffold11772	406	14669:48:+	0	---	---	---	---	---	---	---	---	-0.067	0	---	---	---	-0.077	---	-0.029	---	---	---	---	---	---
scaffold11286	21654	14740:72:+	---	---	---	---	0	---	0	---	---	---	0	---	---	0	---	-0.037	0	---	---	---	---	---	---
scaffold15765	6578	14809:71:-	0	---	---	0	0	---	---	0	0	0	---	0	---	---	---	0	-0.029	-0.032	-0.2	0.407	---	---	---
scaffold18501	17872	14828:21:+	---	---	---	0	---	---	0	---	0	0	---	---	0	---	---	0	0	0	---	---	---	---	---
scaffold10663	18167	14855:39:-	---	---	---	---	-0.091	---	---	-0.143	---	---	---	0	---	0	---	0	---	---	---	---	---	---	---
scaffold45	17726	14965:39:+	---	---	---	0	---	---	---	---	---	---	0	---	---	0	---	-0.037	---	0	---	---	---	---	---
scaffold9270	10192	14990:39:-	0.1	-0.5	0	0.75	0.386	0	0	-0.143	---	-0.273	-0.111	0.062	-0.2	-0.297	0	-0.333	-0.333	0.319	-0.286	-0.2	---	-0.286	-0.529
scaffold3907	18876	15054:78:+	0	---	---	---	---	0	---	---	---	---	---	---	---	0	---	0	---	-0.034	0	---	---	---	---
scaffold2570	12244	15072:47:+	-0.143	0	---	-0.067	---	0	-0.143	---	0	---	0	0	0	---	0.632	0.311	-0.103	-0.032	---	-0.273	---	---	0.22
scaffold11827	3437	15082:71:+	---	---	---	---	---	---	---	---	---	---	---	---	---	---	---	0	0	0	---	0	---	---	---
scaffold7324	17301	15161:10:-	0	---	---	---	-0.059	---	---	0	---	-0.067	---	0	---	-0.067	0	0	---	0	0.636	0	---	---	---
scaffold9348	17169	15181:19:-	---	---	0	0	---	---	---	0	---	---	---	---	0	0	-0.077	0	---	---	-0.067	0	---	---	---
scaffold2194	12093	15200:26:+	---	---	---	---	0	0	0	---	---	---	---	0	---	---	---	0	0	0	0	0	---	---	---
scaffold18107	15104	15244:72:+	---	---	---	---	---	---	---	---	---	---	0	---	---	---	---	0	0	0	0	---	---	---	---
scaffold10017	15262	15331:58:+	0	-0.143	0	-0.231	0.386	-0.143	-0.143	0	-0.077	0	-0.2	-0.111	1	-0.333	0.391	0.103	-0.059	0.032	-0.125	0.419	-0.207	---	---
scaffold16133	18246	15344:15:+	0	0	---	---	0	0	---	---	---	---	---	0	---	---	0	0	0	0	---	0	---	---	---
scaffold2740	3361	15364:24:-	---	---	---	---	0	---	---	---	---	---	---	---	---	0	0	---	---	0	0.419	0	---	---	---
scaffold7940	676	15505:37:-	---	---	0	0	0	0	0	---	0	---	---	0	---	0	---	-0.037	---	-0.067	---	0	---	---	---
scaffold6048	5804	15538:6:+	---	---	---	0	-0.067	0	-0.143	-0.143	0	---	0	---	---	0	0	0	0	0	---	---	---	---	---
scaffold11104	7508	15555:29:-	---	---	---	0	---	---	---	---	-0.091	0	0	---	---	---	0	---	-0.029	0	---	-0.059	---	---	---
scaffold1982	16570	15600:16:-	---	---	---	0	---	---	---	---	---	0	---	---	0	0	---	---	---	---	0	0	---	---	---
scaffold2747	3850	15803:35:+	0	0	---	---	---	---	---	0	---	---	0	0	---	---	---	---	-0.029	-0.032	---	---	---	---	---
scaffold12499	6331	15843:62:-	---	0	---	---	---	0	0	---	---	0	0	---	0	---	---	---	-0.029	0	-0.125	---	0	---	---
scaffold1261	12309	15928:6:-	0	---	---	---	0	---	---	---	---	0	0	---	---	-0.077	0.625	---	---	-0.037	---	---	---	---	---
scaffold12211	12361	15948:69:-	---	---	---	---	0	---	---	---	---	---	0	---	---	---	---	-0.077	0	---	---	0	---	---	---
scaffold9651	791	16017:7:-	---	---	---	0	---	-0.333	---	---	-0.077	0	---	---	---	0	---	0	---	---	0	---	0.368	---	---
scaffold8215	20169	16038:54:+	-0.2	-0.333	-0.333	-0.143	-0.059	-0.143	-0.143	0	-0.273	0	0.478	-0.25	-0.5	-0.143	0.632	0.349	0.234	-0.028	0.419	-0.125	---	---	---
scaffold449	665	16078:25:-	0	0	0	---	0	0.6	-0.143	---	-0.273	0	-0.091	-0.111	0	-0.143	-0.077	-0.12	0.495	-0.032	-0.059	-0.059	---	---	---
scaffold17345	22656	16143:79:-	---	---	0	-0.077	---	---	---	---	---	---	---	---	---	---	---	---	---	---	0	---	---	---	---
scaffold7737	7449	16149:107:-	-0.2	0	0	0.368	-0.2	0	0	0	0	-0.2	-0.143	-0.25	0.571	0.062	0.143	-0.082	0.403	0.103	0.043	-0.067	-1	---	---
scaffold2775	15760	16210:13:+	0	---	---	---	0	---	---	---	0	---	---	---	---	---	0	0	-0.059	---	0	-0.059	---	---	---
scaffold4574	1621	16282:27:+	---	---	---	-0.067	0	---	---	0	---	---	0	---	---	---	-0.091	0.649	0	-0.067	0	---	---	---	---
scaffold7409	20486	16325:13:-	0	0	---	---	---	---	---	---	0	0	---	---	---	0	---	---	---	0	---	---	---	---	---
scaffold7015	1958	16339:8:-	1	---	0	---	---	0	---	---	0	---	0	---	0	---	0	0	0	0	---	---	---	---	---
scaffold10849	22884	16431:23:+	0	---	---	-0.167	0	0	---	-0.143	0	---	0	---	-0.2	-0.143	---	0.451	-0.029	-0.067	-0.067	-0.067	---	---	---
scaffold7022	22613	16513:8:+	---	---	---	---	---	---	---	---	-0.167	0	---	---	0	---	0	-0.037	---	0	0	0	---	---	---
scaffold8734	9427	16632:11:+	---	---	---	---	0	---	---	---	-0.091	---	---	---	---	---	---	---	0	---	---	---	---	---	---
scaffold6264	4943	16690:88:+	0	0	---	---	---	---	---	---	---	---	---	---	---	---	0	0	---	0	---	---	---	---	---
scaffold4860	3072	16941:7:-	---	---	---	---	---	---	---	---	0	0	---	---	---	---	---	---	0	0	---	---	---	---	---
scaffold10387	11324	16985:10:-	-0.091	-0.2	0	-0.273	-0.286	0	1	---	-0.167	-0.077	-0.25	-0.111	0.571	-0.111	-0.077	0.103	0.495	0.22	0.636	0.64	-0.5	---	---
scaffold154	4587	17100:25:+	---	0	---	0	---	---	-0.143	---	0	---	---	0	---	---	---	0	-0.059	---	-0.167	0	---	---	---
scaffold874	18392	17113:90:-	-0.077	---	---	---	---	---	---	0	---	---	---	---	---	---	0	0	0	---	---	---	---	---	---
scaffold3928	5755	17117:17:+	-0.059	---	---	1	---	---	---	---	---	---	---	0	---	0	---	---	-0.029	---	---	0	---	---	---
scaffold47460	23995	17133:8:-	0	---	---	---	---	---	0	---	---	---	---	---	---	0	---	0	---	0	---	-0.059	---	---	---
scaffold2414	456	17163:15:-	-0.067	---	---	---	---	0	---	---	0	-0.067	---	---	---	-0.067	0	-0.037	0	-0.032	-0.059	---	---	---	---
scaffold4040	24332	17221:77:+	0	---	0	0	---	---	-0.143	---	-0.091	0	0	-0.111	0	0	-0.2	0.451	-0.091	-0.143	-0.067	0	-0.2	-0.125	---
scaffold6281	22057	17239:81:+	0	0	---	-0.067	---	---	---	---	---	1	---	---	---	---	---	0	-0.067	0	---	---	---	---	0
scaffold9701	8763	17288:6:+	1	---	---	0	-0.091	0.6	0	---	-0.077	-0.091	---	---	0	-0.067	-0.273	-0.13	-0.097	0	-0.077	-0.143	---	---	---
scaffold4259	14454	17313:64:-	---	---	---	---	---	0	---	---	---	---	---	---	---	---	0	0	0	---	---	---	---	---	---
scaffold12086	584	17432:59:+	---	---	---	---	---	---	---	---	---	---	---	---	---	0	0	-0.037	0	---	---	---	---	-1	---
scaffold8340	21314	17482:57:+	-0.2	0	0	0.632	-0.067	-0.143	0	---	-0.25	-0.2	---	0	-0.2	0	-0.077	-0.12	-0.091	0.324	0.419	0	0	---	---
scaffold9702	12748	17526:134:-	---	---	---	0	---	---	0	---	---	---	---	---	---	---	---	0	---	---	---	---	---	-1	---
scaffold11301	79	17657:46:-	---	---	---	0	---	---	---	---	---	---	---	---	---	0	---	---	---	0	0	0	---	---	---
scaffold2507	5785	17723:17:-	0	---	---	-0.111	---	0	---	---	---	0	---	---	-0.2	---	---	---	-0.091	-0.034	---	-0.077	-0.111	---	---
scaffold1845	10353	17746:15:+	---	---	---	0	---	0	---	---	---	-0.111	---	0	-0.2	0	0	0	-0.03	---	0	-0.077	0	---	---
scaffold5642	6468	17890:8:-	---	---	0	---	0	---	0	---	0	---	0	---	---	---	0	-0.037	0	-0.032	---	1	---	---	---
scaffold17629	11447	17905:69:-	0	---	---	---	---	0	0	---	0	---	---	0	---	---	---	---	---	---	---	---	---	---	---
scaffold7696	22736	17929:10:-	---	---	---	---	---	---	---	---	---	---	---	0	---	---	---	1	---	-0.071	---	0	---	---	---
scaffold14359	17437	17995:55:-	-0.059	-0.143	---	---	---	---	---	0	---	-0.067	---	---	-0.2	---	0	1	-0.059	---	---	-0.125	---	---	---
scaffold2066	10639	18068:16:+	---	---	---	---	0	---	---	---	---	---	---	---	---	---	---	0	0	---	---	0	0	---	---
scaffold5245	3566	18194:21:+	---	---	---	0.632	---	---	0	---	---	---	---	---	---	---	---	---	-0.029	---	---	0	---	---	---
scaffold10183	14530	18214:16:+	---	0	---	---	---	---	---	0	---	---	---	---	---	---	---	---	---	---	0	---	---	-0.333	---
scaffold18668	10813	18229:33:-	-0.143	---	---	0.391	-0.2	---	0	0	0.625	0	---	---	---	0	---	-0.077	0.151	-0.071	0.407	-0.059	---	---	---
scaffold2036	6353	18245:69:+	0	---	---	0	---	---	0	---	0	---	0	---	---	---	-0.091	-0.077	---	---	---	---	---	---	---
scaffold16528	17984	18275:33:-	---	---	---	---	-0.067	0	0	---	---	---	---	---	---	---	1	---	---	---	---	0	---	---	---
scaffold3648	2464	18310:21:+	---	---	---	---	---	---	0	---	0	---	---	---	---	0	---	0	0	0	---	0	---	---	---
scaffold16142	10107	18337:56:+	-0.067	---	---	---	0	---	-0.143	---	0	---	0	0	---	---	---	---	---	---	---	---	---	---	---
scaffold7291	7174	18383:19:+	---	---	---	0	0	---	---	---	---	---	-0.111	0	---	---	0	---	---	0	---	---	---	---	---
scaffold6080	24988	18438:57:-	---	---	---	---	---	---	---	---	---	---	---	1	---	---	---	0	0	---	---	---	-0.4	---	---
scaffold3664	21364	18454:33:+	---	---	---	---	0	0	0	---	---	---	-0.333	0	---	0	-0.077	0.649	0	0	-0.067	-0.059	-0.6	---	0
scaffold1719	4859	18462:30:+	---	---	---	---	0	0	---	---	---	---	---	---	0	---	0	0	0	1	---	---	---	---	---
scaffold2304	1957	18622:14:+	-0.067	-0.333	---	-0.231	-0.125	---	0	0	-0.273	-0.059	-0.2	1	0.571	0.407	0	0.311	0.008	0.22	0.419	-0.125	-0.4	---	-0.529
scaffold2634	1915	18630:28:+	---	0	---	---	---	0	0	---	---	---	---	---	---	---	---	---	0	---	---	---	---	---	-0.185
scaffold3236	23569	18719:26:+	---	---	---	0	---	---	---	---	0	---	---	---	---	0	---	-0.037	0	---	---	---	---	---	---
scaffold11966	4829	18830:22:-	0	-0.143	---	-0.077	0	0	0	0	0	0	---	0	0	0	-0.273	0	-0.059	0	-0.067	0	---	---	---
scaffold18249	15215	18849:36:-	---	0	---	0	---	---	0	0	---	---	---	---	---	---	0	---	---	-0.032	---	---	---	---	---
scaffold12790	10746	18864:7:-	-0.111	-0.5	-0.333	0.59	-0.2	-0.091	-0.6	-0.333	-0.273	-0.091	0.333	-0.25	0.143	0.543	-0.207	0.101	-0.26	0.016	-0.297	-0.067	0	-0.636	---
scaffold5943	2620	18874:38:-	0	---	---	---	0	---	---	---	0	0	---	---	---	0	0	-0.12	0	-0.067	0	-0.091	---	---	---
scaffold284	21562	18954:17:+	---	---	---	0	---	---	---	0	---	---	---	---	---	-0.067	---	---	---	---	---	---	-0.556	---	---
scaffold6065	371	19018:19:+	---	0	---	0	-0.059	0	---	---	0	0	0	1	---	0	-0.077	---	---	---	---	---	---	---	---
scaffold11704	26092	19089:28:+	-0.111	1	1	0.192	-0.167	0.273	0.6	0.6	0	0.6	-0.333	0.333	0.571	0	-0.2	0.03	-0.192	-0.111	-0.455	-0.2	---	---	---
scaffold9333	11247	19180:25:+	0	---	---	0	---	-0.143	0	---	---	---	---	0	0	---	---	---	0	0.458	---	0	---	---	---
scaffold5439	1809	19200:64:+	---	---	---	---	---	---	---	---	---	---	---	---	---	---	-0.077	0	---	0	-0.067	---	---	---	---
scaffold9225	14001	19241:26:+	-0.143	-0.143	---	-0.167	-0.059	-0.143	-0.143	---	---	0	0	-0.25	0	0.226	-0.167	-0.04	0.234	-0.103	-0.125	-0.385	---	-0.385	---
scaffold9368	25515	19430:20:-	0	-0.2	---	---	---	-0.143	0	0	---	0	-0.143	0	0	---	0	-0.077	-0.029	0	-0.125	-0.067	---	---	---
scaffold2822	9745	19594:67:-	---	---	0	---	0	---	---	---	---	---	---	---	0	---	---	0	---	---	0	0.636	---	---	---
scaffold13692	25392	19724:35:-	---	---	---	---	0	0	---	---	---	---	---	---	0	---	0	---	---	---	---	0	---	---	---
scaffold2794	20748	19742:46:-	0.6	-0.2	0.5	-0.448	-0.053	-0.143	-0.333	-0.6	0.625	-0.429	1	0.062	-0.2	0.143	-0.091	0.101	-0.5	0.032	0.158	0.438	---	---	---
scaffold1701	8097	19753:103:+	-0.067	---	---	-0.067	0	---	---	---	---	0	---	---	---	---	---	---	0	-0.032	---	0	---	---	---
scaffold19010	5323	19825:21:+	-0.2	0	---	-0.077	-0.167	-0.333	0	0	-0.077	0.625	---	-0.111	0	---	0	-0.12	0.297	0.776	-0.067	---	---	---	---
scaffold456	3451	19861:20:-	---	---	---	0	---	---	---	---	---	0	---	---	---	---	---	---	-0.029	---	---	---	---	---	---
scaffold4628	1730	19904:15:+	-0.286	0	-0.333	-0.231	0.419	---	---	-0.143	---	-0.167	0	-0.111	---	0	0	-0.077	-0.091	-0.091	-0.067	---	---	---	---
scaffold3167	29294	19932:80:-	---	---	---	---	0	0	0	---	0	---	---	---	---	---	---	0	0	---	0	0	---	---	---
scaffold6731	9959	19934:59:+	---	---	---	---	0	---	---	---	---	---	---	---	---	---	---	-0.037	---	0	---	---	---	---	---
scaffold6294	26297	19958:100:-	---	---	---	0	---	---	---	---	---	---	---	0	0	---	---	0	0	-0.032	0	---	---	---	---
scaffold10821	22276	19971:128:-	---	0	---	---	---	---	---	---	---	---	---	---	---	0	---	-0.037	-0.029	0	---	0	---	---	---
scaffold2267	17857	19982:8:-	---	---	0	---	1	---	---	---	---	---	0	---	---	---	0	---	0	---	0	---	---	-0.125	---
scaffold799	18620	20062:71:-	---	---	---	---	---	---	---	---	0	0	0	---	---	---	---	---	0	---	---	0	---	---	---
scaffold12854	25542	20137:16:+	---	0	---	0	0	-0.143	-0.143	0	-0.077	-0.067	0	0.333	1	-0.077	0	-0.037	-0.059	0.458	-0.231	-0.059	---	0.1	-0.333
scaffold37866	10152	20154:59:-	-0.125	---	---	-0.167	0.217	0	0	---	-0.077	-0.2	-0.333	-0.111	---	-0.067	-0.077	-0.083	0.286	-0.071	0.25	-0.067	---	-1	---
scaffold23165	14459	20176:11:-	---	---	---	0	---	---	---	---	0	---	---	---	---	0	---	---	-0.029	---	---	---	---	---	---
scaffold12539	16590	20195:32:-	---	---	---	---	---	---	---	---	---	0	---	---	---	0	---	0	-0.029	0	0	0	---	---	---
scaffold3716	11092	20344:30:+	---	---	---	---	---	---	---	---	---	---	---	---	---	---	---	---	---	---	---	---	---	---	-0.143
scaffold208	6065	20372:51:+	-0.25	---	0.5	0.391	-0.125	0	---	0	0	---	0	0	---	0	-0.2	-0.12	0.227	-0.185	-0.143	0.636	---	---	---
scaffold8231	19999	20401:23:-	0	0	---	-0.273	0	1	---	---	0	0	0	-0.111	---	---	---	-0.037	0	0	0	-0.059	---	---	---
scaffold16571	9322	20437:9:-	---	---	---	---	0	---	---	0	---	---	0	0	---	---	---	---	0	-0.034	---	---	-0.091	---	---
scaffold1527	7482	20451:74:+	-0.059	-0.2	---	-0.067	-0.059	0	0	0	-0.077	-0.143	0	---	0	0.636	0	-0.167	-0.059	-0.032	-0.059	0.64	---	---	---
scaffold1052	28705	20474:12:-	---	---	---	---	0	0	0	0	---	---	---	0	0	---	---	---	---	0	---	---	---	---	---
scaffold8436	20086	20549:38:-	---	---	0	-0.143	-0.2	-0.143	0	0	0.632	-0.067	-0.2	-0.111	0.571	0	-0.273	-0.037	-0.091	-0.143	0.757	-0.059	---	-0.5	---
scaffold3745	17053	20589:23:-	---	---	---	---	0	---	---	---	---	---	---	---	---	0	0	---	---	0	---	0	0	---	---
scaffold2797	9030	20595:71:-	---	---	---	---	0	---	---	0	---	---	0	---	---	---	---	---	---	---	---	---	-0.448	---	---
scaffold15562	9679	20615:85:-	0.632	---	0	0.226	-0.125	-0.143	0.571	0.6	-0.091	-0.091	---	-0.25	-0.2	-0.231	0.192	0.2	0.39	-0.103	1	-0.231	-0.091	---	---
scaffold19427	8464	20627:8:+	---	-0.2	-0.333	-0.067	0	---	-0.143	0	-0.077	0	-0.111	---	0	0	0	-0.037	0	-0.103	---	0	---	---	---
scaffold6872	668	20636:18:+	0	---	0	0	---	---	---	---	---	0	---	---	0	---	---	-0.2	-0.03	-0.032	---	0	-0.333	---	---
scaffold13277	26161	20736:98:+	---	---	0	---	---	---	---	---	---	0	---	0	---	---	-0.2	---	---	---	---	0	---	---	---
scaffold9686	2598	20833:15:+	---	---	---	---	---	---	0	---	---	---	---	---	---	0	0	---	---	---	-0.067	---	---	---	---
scaffold7739	7910	20939:82:-	0.192	0	0	-0.273	0.407	-0.333	0	1	-0.167	-0.077	0.273	-0.111	---	-0.556	-0.167	-0.167	0.478	0.318	-0.333	-0.125	-0.167	---	---
scaffold4642	10902	20986:53:-	---	---	---	---	---	---	0	---	0	-0.111	---	---	---	---	---	---	---	0	---	---	---	---	---
scaffold4386	7822	21009:83:+	---	---	---	---	---	---	---	---	-0.077	---	---	---	---	0	---	---	---	---	---	0	---	---	---
scaffold934	15732	21037:9:-	1	---	0	---	---	---	0	---	-0.2	---	0	-0.111	---	---	---	---	0	0	---	---	---	---	---
scaffold9574	24250	21077:31:-	-0.077	-0.143	---	0.226	-0.5	-0.143	-0.333	-0.333	-0.167	-0.2	0	-0.25	---	0.226	0.368	0.311	0.212	0.689	0.217	-0.385	---	---	0.05
scaffold2546	12101	21148:103:-	---	---	---	---	0	---	---	---	---	---	---	---	0	0	---	-0.043	---	0	---	---	---	---	---
scaffold8387	21515	21174:39:-	0.351	0	-0.333	-0.053	-0.286	-0.333	-0.091	-0.333	-0.5	-0.6	0.062	-1	-1	0.385	0.3	0.084	-0.029	0.256	-0.6	-0.047	-0.207	---	-0.18
scaffold10157	1644	21182:29:-	---	---	---	---	---	---	---	---	---	0	---	---	---	---	---	---	---	0	-0.077	-0.059	---	---	---
scaffold1980	13947	21201:58:-	---	---	---	---	0	---	---	---	0	---	---	---	0	---	---	0	0	0	1	0	---	---	---
scaffold13261	28791	21238:72:+	---	---	---	---	---	---	---	0	---	0	---	---	---	---	---	---	0	---	0	-0.059	---	---	---
scaffold7964	17773	21262:55:-	---	---	---	0	-0.059	-0.143	-0.143	-0.143	---	---	---	0	0	---	-0.2	-0.04	-0.029	---	---	---	-0.143	---	---
scaffold21222	15688	21318:32:+	---	---	---	---	0	0	0	---	---	0	---	---	---	0	---	---	-0.029	-0.071	0	0	---	---	-0.154
scaffold612	17200	21336:34:-	---	0	---	---	---	0	---	---	---	0	---	---	---	---	---	-0.12	0	0.652	---	-0.067	---	---	---
scaffold27717	9957	21404:12:-	---	---	---	---	---	---	---	0	---	0	---	---	---	0	---	---	-0.03	---	---	---	---	---	---
scaffold4385	2285	21440:18:+	---	---	---	0	0	---	---	0	---	---	0	---	---	---	---	---	---	0	---	---	---	---	---
scaffold1309	24269	21665:49:+	---	---	---	-0.067	0	---	---	---	---	---	---	---	---	0	---	0	-0.029	---	---	0	---	---	---
scaffold4685	13680	21674:51:+	0	---	0	0	-0.385	0	0	0	0	-0.273	-0.111	0.615	0	0	0.368	-0.333	0.46	-0.028	-0.143	-0.286	---	---	---
scaffold388	25306	21690:13:+	---	0	---	---	-0.091	---	---	---	---	---	---	---	---	---	---	---	-0.029	---	---	---	---	---	---
scaffold3242	28708	21789:72:+	---	0	---	---	---	---	-0.143	---	0	---	---	---	---	---	---	---	0	---	0	---	---	---	---
scaffold6062	18909	21837:7:-	---	---	---	-0.143	0	0	---	---	---	---	---	---	0	0	0	0	---	---	---	---	---	---	---
scaffold24096	9893	21862:88:-	0	---	---	---	0	---	---	---	---	0	0	0	---	---	---	---	---	0	0	---	---	---	---
scaffold1081	27056	21871:18:+	---	---	---	0	---	---	---	---	---	---	---	---	---	---	---	-0.037	-0.029	---	0	---	---	---	---
scaffold5089	14187	21885:52:-	---	---	---	---	0	-0.143	---	---	---	---	---	---	---	---	---	---	0	0	-0.077	0	---	---	---
scaffold5390	8756	21934:78:+	0	---	-0.333	---	0	---	---	---	0	---	---	---	---	---	---	---	0	---	---	---	---	---	---
scaffold13975	31633	21970:61:+	---	---	---	---	---	---	0	---	---	---	---	---	---	---	---	---	0	-0.032	0	---	---	---	---
scaffold1073	31057	21994:50:-	---	0	---	---	-0.2	-0.143	0	-0.143	---	0	0	0.615	---	-0.077	-0.077	-0.04	-0.079	-0.034	-0.286	1	---	---	-0.185
scaffold11333	6110	22058:21:+	-0.067	0	---	0	---	0	0	---	---	0	---	---	---	---	-0.077	-0.077	-0.091	0	0	---	---	---	-0.28
scaffold3676	19788	22121:8:-	0.1	-0.5	1	-0.053	-0.047	0	-0.333	1	-0.273	0.59	0.625	0.062	0.571	0.226	-0.167	-0.333	-0.333	-0.28	-0.047	-0.047	-0.556	0	0
scaffold2527	17925	22158:30:+	---	---	---	---	---	1	---	---	---	---	---	---	---	---	---	-0.037	-0.059	---	---	0	---	---	---
scaffold19474	22983	22182:44:-	-0.231	---	-1	-0.091	-0.333	0	0.6	0	-0.091	0.412	0	-0.25	-0.5	-0.273	-0.077	0.085	0.633	0.179	0.3	-0.385	-0.25	---	-0.344
scaffold10335	28121	22218:47:+	---	---	---	0	0	---	0	0	---	---	---	---	---	0	0	---	---	---	---	---	---	---	---
scaffold501	9499	22288:18:+	---	---	---	---	0	---	---	---	---	---	---	0	0	---	---	-0.04	---	---	-0.067	-0.067	---	---	---
scaffold937	10651	22386:40:-	---	0	0	---	0	0	---	-0.143	---	---	0	0	-0.2	-0.231	-0.077	0.65	-0.029	-0.067	-0.059	-0.143	---	---	---
scaffold4241	16411	22461:39:-	---	---	---	---	---	---	---	---	---	0	---	0	---	---	0	0	---	---	0	---	---	---	---
scaffold8682	21365	22580:44:+	0	---	---	---	---	---	0	0	0	0	---	---	-0.2	0	-0.077	-0.037	0	0	0	-0.059	---	---	---
scaffold3513	34917	22637:14:-	0.192	0.273	0	-0.231	-0.125	-0.6	-0.143	-1	-0.167	0.1	-0.143	0.062	0	0.059	0	0.429	0.053	0.179	0.043	-0.286	-0.333	---	-0.185
scaffold15466	5127	22640:36:-	0	0	---	---	---	---	---	---	---	---	0	0	---	---	---	-0.077	---	-0.032	---	---	---	---	---
scaffold2897	1530	22715:59:-	0	---	---	---	---	---	0	---	---	---	---	---	---	---	0	---	-0.029	1	0	---	-0.143	---	---
scaffold1687	8166	22734:29:+	---	0	0	0	1	0	0	---	0	-0.059	-0.111	-0.111	0	0	---	-0.12	-0.091	-0.231	0.64	-0.125	-0.207	---	---
scaffold15498	15153	22764:22:+	---	---	---	---	---	---	---	---	---	---	---	---	---	---	---	---	0	---	---	---	---	---	-0.667
scaffold25278	18870	22784:60:+	0	---	---	---	0	0	---	---	0	---	---	---	0	---	0	-0.037	-0.029	-0.034	0	---	---	---	---
scaffold2813	6797	22796:26:-	-0.143	---	---	0	0	0	---	---	0	0	---	0	---	---	---	-0.037	0	0.652	0	---	---	---	---
scaffold2335	24790	22842:38:-	---	0	---	0	-0.067	---	---	---	0	---	0	0	---	---	---	0	0	---	---	0	---	---	---
scaffold17948	17517	22882:74:+	---	---	0	0.636	0	0.6	-0.333	---	-0.167	0	0	---	---	-0.143	0.632	-0.12	-0.172	---	0	0.64	---	---	---
scaffold1186	17807	22919:77:-	0	---	0	-0.067	0.407	---	---	---	-0.2	-0.111	---	1	0	-0.067	0	-0.037	-0.059	0.324	0	0	---	---	---
scaffold6412	17622	22939:28:+	0.143	0	0	-0.143	-0.143	0	0	1	-0.091	-0.167	0	0.615	---	0.632	-0.077	-0.167	-0.241	-0.032	---	-0.2	---	---	-0.524
scaffold13070	30653	22960:123:-	---	---	---	0	---	0	---	---	---	---	---	---	---	0	---	0	---	---	---	0	---	---	---
scaffold4399	14956	22984:101:+	---	---	---	0	0	0	---	0	---	---	0	---	---	---	---	0	---	0	---	---	---	---	---
scaffold24139	2755	22996:59:+	0	-0.333	---	---	-0.067	0	0	0	0	0	0	0	---	0	0	---	-0.091	0	0	-0.067	---	---	---
scaffold1792	11	23020:89:-	0	---	0	0	---	---	---	---	0	---	---	---	---	---	0	0	---	---	---	---	---	---	---
scaffold8416	3733	23039:62:-	---	---	---	---	0	---	---	---	---	---	---	---	0	-0.091	---	---	---	---	---	---	-0.4	---	-0.524
scaffold13526	24605	23062:23:-	---	---	---	---	---	0	---	---	---	---	0	---	0	0	-0.091	---	---	---	---	---	---	---	---
scaffold2972	7809	23154:14:+	---	---	0	---	---	---	0	---	0	---	0	0	---	0	---	0	---	-0.071	---	---	---	---	---
scaffold7831	20011	23246:29:-	0	---	---	---	-0.167	---	---	---	---	---	---	---	---	---	---	---	---	---	---	---	---	---	---
scaffold3237	2471	23426:131:+	0	0	0	-0.077	-0.333	---	0	---	1	0	0	0	-0.2	0.391	-0.091	0.65	---	-0.032	---	0	-0.5	---	---
scaffold25009	24642	23462:37:-	---	---	---	---	---	---	0	---	---	---	---	---	---	---	---	---	0	0	---	---	---	---	---
scaffold2373	32307	23500:66:+	0.25	-1	0	0.385	-0.636	---	0.273	-0.143	-0.273	0.3	0.062	-0.429	-0.5	-0.053	-0.207	-0.585	-0.241	0.217	0.158	0.043	-0.4	-0.385	---
scaffold20386	30245	23580:25:+	0	---	---	---	---	---	0	---	-0.091	---	---	---	---	-0.067	---	-0.037	-0.029	---	0	-0.067	---	---	---
scaffold16467	34338	23673:28:+	---	0	0	---	---	---	---	---	---	---	---	-0.111	---	-0.143	---	0	0	---	---	-0.125	---	---	---
scaffold10507	18380	23708:46:-	-0.143	0	0	0	-0.2	0.6	-0.333	0	1	---	---	---	---	0	---	-0.077	0.333	-0.034	-0.059	-0.125	---	---	---
scaffold4671	32126	23788:49:+	---	---	0	0	0	0	0	---	---	0	0	1	---	---	0	0	---	---	---	0	-0.5	---	---
scaffold31583	8897	23801:23:-	---	---	---	0	---	---	---	---	0	---	---	---	---	---	---	-0.077	-0.029	0	---	---	---	---	---
scaffold5678	37722	23837:18:+	0	---	---	-0.067	---	---	---	---	---	0	---	---	0	---	0	0	-0.029	-0.034	-0.143	---	---	---	---
scaffold7946	33966	23965:41:-	0.478	0	-1	-0.207	-0.556	-0.333	0.6	-0.333	-0.667	-0.333	---	-0.25	0	0.158	0.75	-0.077	-0.097	0.158	-0.514	0.217	0.217	---	---
scaffold295	25079	23987:6:+	---	---	-0.333	---	0	---	-0.333	0	0	-0.091	---	---	0	0	0	-0.077	-0.029	0	---	-0.059	-1	---	---
scaffold5480	8716	24086:20:+	---	---	---	0	---	0	---	---	---	---	---	---	---	---	0	---	---	---	0	---	---	---	---
scaffold6671	15916	24204:6:+	-0.059	---	---	0	---	---	---	---	---	---	---	---	---	---	-0.077	-0.037	---	-0.067	---	0	---	---	---
scaffold13333	24137	24252:23:-	0	---	---	---	---	---	---	---	---	0	---	---	---	---	0	---	---	0	---	0	---	---	---
scaffold10626	29850	24270:101:+	0	0	---	---	-0.143	0	---	0	---	---	---	---	0	0	0	0	0	-0.071	---	-0.125	---	---	---
scaffold1886	12401	24308:19:+	---	---	---	---	---	---	0	---	---	---	0	---	---	0	---	---	0	0	---	0	---	---	---
scaffold581	29235	24423:90:+	---	0	---	0	---	---	0	0	-0.111	---	1	0	---	---	---	---	0	---	---	0	---	---	---
scaffold4113	32015	24446:32:-	-0.2	---	---	0	0	0	---	---	---	0.632	0	---	---	---	---	0	0	-0.067	-0.059	---	-0.077	---	---
scaffold5715	25284	24473:40:-	-0.2	---	---	0.226	0	---	0	---	-0.167	-0.111	0	---	0	0	-0.167	0	0.654	-0.154	-0.125	---	---	---	---
scaffold589	7039	24546:39:+	---	---	---	---	0	---	---	---	---	---	---	-0.111	---	-0.077	---	---	---	---	---	---	---	---	---
scaffold9344	21022	24639:19:-	-0.077	-0.2	---	-0.067	-0.059	-0.143	0	0	0	---	-0.333	0	---	---	---	---	0	-0.067	-0.059	---	-0.091	---	---
scaffold3519	37760	24664:109:-	---	-0.5	---	-0.077	-0.333	0.667	---	0	-0.077	0	---	---	0	-0.167	0	0.188	-0.259	-0.077	---	-0.143	---	---	---
scaffold4970	2109	24667:45:+	---	---	---	---	---	---	---	---	---	---	---	---	---	---	---	---	---	0	---	---	-0.333	---	---
scaffold7500	35167	24788:45:-	-0.231	0.143	---	0	-0.2	---	0	1	-0.077	-0.167	---	0	0	0	---	0.65	-0.091	-0.231	0.636	0	---	---	---
scaffold45151	33820	24811:19:+	0	---	0	-0.111	-0.167	0	0.273	---	0	-0.25	---	---	---	-0.111	-0.167	-0.12	-0.308	0.211	-0.286	-0.167	---	---	---
scaffold166	26640	24859:14:-	---	---	0	-0.067	---	0	---	0	---	---	---	0	---	---	0	-0.037	-0.059	0	0	---	-0.556	---	---
scaffold1185	23682	24917:48:-	---	0	---	---	---	---	---	---	---	---	---	-0.111	0	---	---	0	---	---	---	---	---	---	---
scaffold15305	23067	24965:7:+	-0.333	0.273	-0.333	-0.333	0.217	-0.6	0.667	-0.333	-0.4	0.25	0.143	-0.111	0	0.059	0.143	-0.077	-0.333	-0.26	0.351	0.25	-0.5	-0.125	-0.032
scaffold1318	2554	25006:9:-	0.143	-0.143	1	0	-0.053	0.273	-0.6	-0.143	-0.714	-0.333	1	0.062	-0.2	-0.111	0	-0.189	-0.5	0.089	-0.333	0.067	---	---	---
scaffold3026	36260	25049:15:+	---	---	0	-0.067	---	---	---	---	0	---	---	---	---	---	---	0	---	0	---	---	---	---	---
scaffold6349	36053	25094:26:-	---	---	---	0	---	---	-0.143	---	0	---	---	---	---	---	0	0.451	-0.059	---	0	---	-0.333	---	---
scaffold9589	27697	25115:26:-	0.391	-0.6	0.5	-0.231	0.1	0.273	-0.6	-0.143	-1	0.143	-0.429	0.615	-0.5	-0.273	0.217	0.491	0.28	-0.098	0.043	0.043	-0.714	---	---
scaffold1238	6257	25120:14:+	---	---	---	0	-0.059	0	---	---	-0.077	---	---	---	---	---	---	-0.037	0	0	0	---	---	---	---
scaffold21964	35039	25207:14:-	0	---	---	---	---	---	---	---	0	---	0	---	---	0	0	0	---	0	---	---	---	---	---
scaffold5204	37896	25241:90:-	0.192	-0.5	-1	-0.167	-0.37	---	---	---	0.391	-0.2	0.368	---	---	-0.067	---	---	---	---	---	-0.5	-0.091	---	---
scaffold7287	13748	25302:10:+	0	---	---	---	0	---	---	---	---	---	---	---	---	-0.067	---	0	---	0	---	---	---	---	---
scaffold3474	34641	25402:9:+	---	---	0	0	0	---	0	---	---	0	---	---	0	---	0	---	0	-0.037	---	---	---	1	---
scaffold2450	6065	25410:34:+	---	0	0	-0.077	1	---	0	0	---	0	---	---	---	---	---	-0.037	-0.029	---	---	---	---	---	---
scaffold972	2000	25479:23:-	---	---	---	0	0	---	---	---	0	---	---	---	---	---	0	---	---	---	---	---	---	---	---
scaffold15063	10705	25492:100:-	---	---	---	---	0	---	---	0	---	---	---	---	---	---	---	---	-0.03	---	---	---	---	---	---
scaffold4966	39830	25523:10:+	-0.143	0	0	-0.2	1	-0.143	0	-0.143	-0.25	0	---	0	-0.5	0	0.625	-0.037	-0.029	-0.103	-0.167	0	-0.143	---	---
scaffold588	11632	25550:12:-	---	---	---	0	---	0	---	---	0	---	---	---	---	0	---	---	0	-0.032	---	0	---	---	---
scaffold28534	20287	25659:8:-	---	---	---	---	---	---	---	---	---	---	---	---	---	0	---	---	---	---	---	---	-0.091	---	---
scaffold9300	12496	25676:79:+	---	---	-0.333	-0.167	0	---	---	---	0	0	---	---	---	---	0	0.65	-0.091	-0.032	0	0	-0.25	-0.385	---
scaffold3238	6627	25748:20:-	---	---	---	0	---	---	---	---	---	0	---	---	---	---	---	-0.037	---	0	---	---	---	---	---
scaffold3476	25055	25838:53:+	---	---	---	0	0	---	---	---	0	---	---	---	---	---	---	---	---	0	---	---	---	---	---
scaffold549	32868	25855:38:+	---	---	---	---	0.632	---	---	---	-0.077	---	---	---	---	---	0	0	---	-0.034	0	---	---	---	---
scaffold5997	24959	25872:6:+	0	---	---	---	---	---	---	---	0	---	---	---	0	---	---	0	---	---	---	---	---	---	---
scaffold1311	4793	25931:70:-	0.632	0	-1	-0.6	0.438	-0.091	-0.091	-0.333	-0.207	-0.6	0.062	-0.25	-0.5	0	0.067	-0.077	-0.131	-0.26	0.1	-0.37	0.217	-0.385	-0.391
scaffold766	3684	26022:30:+	---	---	---	0	---	---	---	---	0	-0.091	---	---	---	0	-0.091	---	0	-0.067	---	0	---	---	---
scaffold2379	866	26045:31:+	---	---	---	---	---	---	---	---	---	---	---	---	---	---	---	-0.04	0	---	0	---	---	---	---
scaffold14363	23194	26081:16:-	0	---	---	---	0	---	---	---	---	---	---	---	---	0	---	0	0	0	1	0	---	---	---
scaffold25838	41695	26102:65:-	0	---	---	---	---	---	---	---	---	---	---	---	---	0	---	-0.037	0	-0.032	---	---	---	---	---
scaffold7487	34587	26115:57:-	---	---	0	---	0	---	---	---	---	0	0	---	-0.2	---	0	---	0	0	-0.059	0	---	---	---
scaffold3733	7066	26190:91:-	---	---	0	---	0	---	---	---	0.632	0	---	0	---	---	---	---	---	0	---	0	---	---	---
scaffold10552	2252	26309:10:+	---	---	---	---	---	---	---	---	---	0	---	---	0	0	---	---	---	0	---	0	---	---	---
scaffold8275	15557	26372:17:-	---	---	---	-0.067	0	---	---	---	0	---	---	0	---	---	0	0	---	---	0	---	---	---	---
scaffold8137	12204	26422:29:+	---	---	---	---	---	---	0	---	---	---	---	0	---	---	---	0	0	---	---	---	---	---	---
scaffold9347	4007	26452:6:+	0	0	---	-0.067	-0.059	0	---	---	---	0	---	---	---	---	---	-0.037	0	---	0	0	---	---	---
scaffold24730	20034	26488:70:+	-0.2	0.5	---	-0.077	-0.143	0	0	-0.143	0.217	0.615	0	0	0	-0.067	0	0.217	-0.231	0.373	-0.067	0	---	---	---
scaffold13049	2474	26524:73:-	---	---	---	---	0	---	---	---	0	0	---	---	0	---	0	0.65	0	-0.032	---	0	---	---	---
scaffold1565	20778	26548:7:+	-0.167	---	0	-0.143	-0.125	0.6	-0.333	---	-0.077	---	0	0	0	0	-0.2	---	-0.091	-0.071	-0.059	0	-0.091	---	-0.433
scaffold31847	3548	26555:36:+	0.062	0	-1	-0.297	-0.4	-0.143	-0.333	-0.333	-0.091	0.478	-0.333	0	-1	0.192	-0.4	-0.308	0.08	-0.043	-0.053	-0.333	-0.25	0.561	---
scaffold18643	26389	26590:60:-	---	---	---	---	0	---	---	---	1	---	---	---	---	---	0	---	-0.029	-0.067	---	---	---	---	---
scaffold20511	35594	26610:9:+	---	---	---	---	---	0	---	---	---	---	---	---	---	---	---	0	---	0	0	---	---	0	---
scaffold10684	563	26620:44:-	---	---	---	---	---	---	---	---	---	0	---	0	---	---	---	-0.077	---	0	---	0	---	---	---
scaffold2690	32080	26658:7:+	---	---	---	---	0	-0.143	---	---	---	---	0	---	---	0	---	---	---	1	---	---	---	---	---
scaffold1878	19783	26687:46:+	-0.2	-0.333	---	---	---	0	0	0	0	-0.333	0	-0.111	0	0	1	---	0	-0.032	-0.333	-0.059	---	---	---
scaffold2221	37814	26722:74:-	-0.059	0.571	---	---	0.64	0	0	0	1	-0.231	-0.091	-0.25	---	0	-0.077	-0.077	-0.059	-0.034	0	0.419	-0.4	---	---
scaffold4834	1904	26727:53:+	0	0	---	0	---	---	---	0	---	0	0	---	-0.2	---	0	-0.077	-0.059	0.652	-0.059	-0.059	---	---	---
scaffold1187	3750	26775:35:-	---	---	---	---	---	---	---	---	---	---	---	---	0	0	---	---	0	---	---	-0.059	---	---	---
scaffold5837	39192	26849:24:+	---	---	---	---	1	-0.143	---	---	-0.077	0	---	---	---	---	0	0	---	0	---	---	---	---	---
scaffold3568	41037	26966:66:+	---	0	0	---	---	---	0	---	---	---	---	---	---	---	---	0	0	0	0	---	---	---	---
scaffold7735	13610	26997:23:+	---	---	---	0	---	---	---	---	---	---	---	---	---	0	---	---	---	-0.032	---	---	---	---	---
scaffold26121	34005	27062:16:+	0	0	---	---	---	---	0	0	-0.167	-0.067	0	---	1	0	0	---	---	-0.032	0	0	---	---	-0.529
scaffold10730	35150	27130:8:+	0	---	---	0	---	---	---	---	---	---	---	---	---	---	0	---	-0.059	0	---	---	---	---	---
scaffold2475	31986	27196:74:-	0.217	0.143	0	-0.067	0.25	-0.143	0.273	-0.091	-0.448	-0.385	0.143	-0.25	-0.2	-0.6	-0.4	-0.077	-0.41	0.256	0.636	-0.2	1	0.386	---
scaffold42398	17774	27208:8:-	---	---	---	0	---	---	---	---	---	---	---	0	---	---	---	---	0	-0.034	0	---	---	---	---
scaffold14872	6190	27283:36:-	---	-0.143	---	---	0	---	0	---	---	0	0	---	---	0	---	---	0	-0.032	---	---	---	---	---
scaffold1631	17090	27333:29:+	0	---	0	0	0.632	0	0	-0.143	0	-0.111	---	---	---	-0.077	-0.091	0.2	0.333	-0.071	---	-0.077	---	---	---
scaffold7647	45901	27398:10:+	0	---	---	---	---	0	---	---	---	---	---	0	---	---	---	---	0	0	---	---	---	---	---
scaffold15970	47954	27432:25:-	---	---	---	---	---	---	---	---	---	---	0	0	---	0	---	---	0	---	---	0	---	---	---
scaffold2786	45885	27466:14:-	---	---	---	---	---	0	---	---	---	---	---	-0.111	---	0	1	---	-0.029	0	0	---	---	---	---
scaffold2060	6796	27488:12:+	0	---	---	0	-0.059	---	---	---	---	---	---	---	---	---	---	---	---	0	---	---	---	---	---
scaffold2037	40104	27514:31:-	0	0	---	---	0	0	0	---	0	0	---	0	0	---	---	-0.037	0	-0.067	-0.059	0	---	---	---
scaffold2785	4009	27520:153:-	---	---	---	---	---	---	---	---	---	---	---	---	---	---	---	-0.077	0	---	---	0	---	-0.8	---
scaffold1496	19477	27544:6:-	---	---	---	-0.067	0	---	0	---	0	---	---	---	---	-0.143	---	0	---	---	---	---	---	---	---
scaffold22792	28974	27573:8:+	---	---	---	0	0	---	0	0	---	---	---	---	---	---	0	0	-0.059	-0.032	0	-0.059	---	---	---
scaffold11641	25240	27623:6:-	0.368	---	---	-0.167	0	-0.333	-0.143	1	-0.091	-0.111	---	0	0.571	-0.091	-0.091	-0.037	-0.059	-0.185	0	-0.067	---	---	---
scaffold25556	1897	27661:90:-	---	---	---	---	---	---	---	---	---	---	0	---	---	---	---	-0.04	-0.029	0	---	---	---	---	---
scaffold22830	28593	27723:10:+	---	---	---	0.632	---	---	0	---	---	0	---	---	---	---	0	0	0	0	0	-0.125	---	---	---
scaffold39699	19664	27854:24:+	---	---	---	-0.143	---	---	---	---	---	---	---	---	---	---	0	---	---	0	0	---	---	---	---
scaffold2447	17423	27873:35:-	---	---	---	0	---	---	---	0	---	-0.077	---	1	---	0	---	---	-0.062	---	---	---	---	---	---
scaffold7408	43868	27951:36:+	---	---	---	0	---	---	---	---	---	---	---	---	---	---	---	0	0	0	---	---	---	---	---
scaffold5805	1914	27958:31:+	---	---	---	---	0	---	---	---	0	0	---	---	---	---	1	---	0	0	---	0	---	-0.059	---
scaffold3963	18123	27976:52:+	---	0	---	---	---	---	---	---	0	---	---	0	---	0	---	-0.077	0	-0.034	---	0	---	---	---
scaffold4083	11884	27991:23:+	0	---	---	---	---	---	---	---	---	---	---	0	---	---	---	---	0	---	---	0	---	---	---
scaffold11231	8367	28007:61:+	---	---	---	0	0	---	1	---	0	---	---	---	---	---	0	---	---	0	0	---	---	---	---
scaffold5848	23035	28047:22:+	---	---	---	---	0	0	---	---	---	---	-0.091	---	0	-0.067	---	---	-0.029	---	0	---	---	---	---
scaffold599	4945	28183:22:+	---	---	---	0	0	---	---	0	0	---	0	-0.111	---	---	---	0	-0.059	---	---	0	---	---	---
scaffold6396	27105	28207:9:+	-0.067	---	---	---	---	0	---	0	---	---	---	---	---	---	---	0	0	0	---	---	---	---	---
scaffold1419	14278	28361:82:+	---	0	---	-0.067	---	0	---	---	0	0	---	---	---	0.368	-0.091	0	0	-0.032	-0.067	0	---	---	---
scaffold25128	22357	28466:102:-	0	---	---	---	0	---	---	---	0	---	---	---	---	---	---	---	---	---	---	0	---	---	---
scaffold3180	40163	28518:32:+	0	---	---	---	0	---	---	---	---	---	---	---	---	---	---	---	---	-0.034	---	---	---	---	---
scaffold23999	39638	28575:61:-	---	---	---	---	0	---	---	---	---	0	---	---	---	---	0	---	---	---	0	0	---	---	---
scaffold5018	25076	28639:33:+	-0.2	---	0	-0.077	-0.125	0.6	0.571	0.667	0.368	0	0	0	0	-0.429	0.368	-0.143	0.286	-0.333	-0.047	0.632	-0.429	---	-0.433
scaffold205	36016	28707:25:+	-0.167	---	---	-0.167	-0.077	0	0	0	-0.077	0	---	---	---	0	0	0	-0.097	-0.032	-0.059	---	-0.429	-0.125	---
scaffold12883	40015	28760:61:+	---	---	---	0	---	---	---	---	---	---	---	---	---	---	0	---	0	0	0	---	---	---	---
scaffold17366	37069	28783:15:+	---	---	---	---	0	---	0	---	0	---	---	---	---	0	0	---	0	---	-0.067	---	-0.2	---	---
scaffold127	11440	28844:80:-	0	---	0	0	0	0	1	0	-0.167	0	---	---	0	0	0	-0.077	-0.029	-0.154	-0.125	0	---	---	---
scaffold8979	33720	28996:16:-	---	1	-1	0.741	-0.167	-0.6	-0.143	0	-0.091	-0.091	0	-0.111	0	0.636	0.727	-0.083	-0.059	-0.143	0	0.226	---	---	---
scaffold23257	29758	29030:17:+	---	---	---	-0.067	-0.067	---	---	0	---	---	---	---	---	-0.067	0	0	---	---	---	---	-0.091	---	---
scaffold20085	50515	29130:139:+	0	---	---	0	0	---	0	0	---	0	---	---	---	---	---	0	0	0	---	1	---	---	---
scaffold35507	2539	29309:55:+	---	---	0	---	0.419	-0.143	---	---	---	0	-0.091	0	-0.2	-0.143	---	0	-0.091	0.455	0.407	-0.286	---	-0.059	---
scaffold4222	8865	29373:23:+	---	-0.143	0	-0.067	---	---	0	---	0	-0.231	---	0	---	0	0	-0.037	0	-0.032	0	0	---	---	-0.067
scaffold26041	5280	29386:9:+	---	---	---	0	---	---	-0.143	---	---	---	---	---	---	---	---	0	-0.029	---	---	0	---	---	---
scaffold7341	5167	29407:31:-	0	0	---	---	0	---	---	---	---	---	---	---	---	---	---	0	0	0	0	---	---	---	---
scaffold3335	38248	29457:9:+	---	---	---	---	---	0	0	---	---	---	---	---	---	---	---	-0.077	0	---	0	---	---	0	---
scaffold15461	30334	29480:33:+	-0.111	---	---	---	-0.067	---	-0.143	---	0	-0.167	---	---	---	0	0	-0.037	-0.062	0	-0.067	-0.059	---	---	---
scaffold6422	4315	29549:42:-	0	---	0	---	-0.067	0	0	---	---	---	---	---	---	---	---	0	0	0	-0.067	---	---	---	---
scaffold924	50089	29645:61:+	0	---	---	---	---	0	---	0	-0.167	-0.111	---	0	0	0	---	0	-0.059	-0.032	---	0	---	---	---
scaffold4733	22039	29694:29:-	---	---	0	0	0	---	---	---	0	---	---	0	0	0	0	---	0	-0.032	0	---	---	---	0
scaffold5443	28057	29730:21:+	-0.091	0.273	0	-0.333	0.192	0.273	-0.5	0	-0.4	-0.273	0.6	-0.429	-0.2	-0.6	-0.273	-0.011	-0.491	0.063	0.351	0.351	-0.429	-0.125	---
scaffold8198	55884	29767:79:-	0.64	---	---	---	---	---	---	---	---	0	---	0	---	---	0	---	0	0	0	0	---	---	---
scaffold4762	12617	29820:63:+	---	---	---	0	0	---	---	---	0	0	0	---	---	---	0	---	0	---	---	0	---	---	---
scaffold7507	8684	29890:89:+	0	---	---	---	-0.067	---	---	---	---	0	0	---	---	---	---	---	-0.029	---	-0.067	---	---	---	---
scaffold45185	9996	29925:98:-	0	0	---	-0.273	0.1	0.273	---	0	0.391	-0.059	-0.111	0	---	-0.067	0	-0.167	-0.091	0	-0.077	-0.059	---	---	---
scaffold1023	41412	29997:82:+	---	0	---	---	0	---	---	---	---	---	---	---	---	---	---	---	0	---	0	---	---	---	---
scaffold2065	464	30023:89:+	-0.067	---	---	---	---	---	0	---	---	---	---	---	---	---	---	---	---	-0.034	---	---	---	---	---
scaffold680	25189	30183:10:+	-0.111	---	---	---	---	---	0	---	0	0	---	0	---	---	0	-0.037	0	-0.032	---	---	---	---	---
scaffold7867	725	30252:35:-	-0.059	---	1	0	0	---	0	---	0	0	---	---	---	---	-0.077	---	0.654	-0.067	---	0	---	-0.385	---
scaffold534	9230	30304:18:-	-0.2	---	0	0.192	0	-0.143	0	0.273	-0.111	0.333	-0.2	0.062	-0.2	1	-0.091	0.134	0.053	-0.216	0.059	-0.067	-0.333	---	---
scaffold6608	28652	30345:38:+	-0.059	---	---	---	---	---	---	---	---	---	---	0	---	0	-0.077	---	---	---	---	---	---	---	---
scaffold8012	2741	30359:6:+	0	---	---	0	---	---	---	0	---	0	0	---	---	-0.091	---	---	---	0	---	---	---	---	---
scaffold1202	13985	30379:31:+	---	---	---	---	---	---	---	-0.143	---	---	---	---	---	---	---	0	0.654	---	---	---	0	---	---
scaffold9791	48953	30440:64:+	---	---	---	---	---	---	---	---	---	0	---	---	---	---	---	---	---	0	-0.067	0	---	---	---
scaffold16456	16467	30473:34:-	---	---	---	---	---	---	---	0	---	---	---	0	---	---	---	0	-0.03	---	---	---	---	---	---
scaffold7629	39030	30519:18:+	---	---	---	---	---	---	---	---	---	---	---	---	---	---	0	-0.037	---	---	-0.091	---	---	---	---
scaffold6816	28761	30567:61:+	---	---	---	---	---	---	---	---	0	---	---	---	0	---	---	---	0	---	---	0	---	---	---
scaffold7021	25203	30615:65:+	---	---	---	---	---	---	---	---	0	---	0	---	0	0	---	-0.037	---	0	---	---	---	---	---
scaffold21294	23616	30780:35:-	0	---	---	---	0	0	---	---	---	---	0	---	---	---	---	-0.037	-0.029	-0.143	-0.059	---	---	---	---
scaffold22065	38692	30841:29:-	---	---	---	---	---	---	---	---	---	---	---	---	---	---	---	---	---	---	---	---	---	-0.37	---
scaffold1059	1579	30912:91:+	---	---	---	---	---	---	---	---	---	0.391	---	-0.111	---	---	---	---	0	---	---	---	---	---	---
scaffold4033	32823	30969:17:-	0	---	---	-0.333	0	---	---	0	---	-0.111	---	---	---	0	0	---	1	-0.231	0	0	---	---	---
scaffold2900	54424	31038:39:-	0	0	---	0	---	0	0	---	---	0	0	---	0	---	0	-0.077	-0.029	---	---	---	---	---	---
scaffold17096	59692	31112:31:+	---	---	---	---	---	0	0	---	---	---	---	0	---	---	0	0	0	0	---	---	-0.091	---	---
scaffold8159	3557	31168:133:+	---	---	---	---	---	---	---	---	---	---	---	---	0	0	---	---	---	0	-0.077	---	---	-0.333	---
scaffold13226	55857	31232:55:-	0	---	---	0	---	---	---	---	-0.091	0	0	---	---	0	---	0	0	1	---	---	---	---	---
scaffold16407	20596	31267:33:-	-0.2	-0.2	-0.333	0.548	-0.333	0.667	0	0	-0.167	-0.5	-0.2	-0.429	0	0	0	-0.444	0.495	-0.18	-0.125	-0.231	0.333	---	---
scaffold16629	1026	31346:41:-	---	---	---	---	0	0	---	---	---	---	---	---	---	---	---	-0.037	-0.029	-0.067	-0.067	0	-0.25	---	---
scaffold7908	50492	31395:45:-	0.391	0	0	-0.167	-0.125	0.6	-0.143	-0.143	---	-0.077	-0.5	-0.429	-0.5	-0.067	0.517	0.548	0.077	0.13	-0.067	-0.125	---	---	---
scaffold8377	557	31399:29:+	0.561	0	0	0	0.64	-0.143	-0.333	-0.143	-0.077	-0.2	0	0	-0.2	0.407	-0.167	-0.12	0.151	-0.111	-0.385	0	---	---	---
scaffold2669	26262	31441:62:+	---	---	---	0	---	---	---	---	---	---	---	---	---	---	---	---	-0.029	0	0	---	---	---	---
scaffold354	3186	31471:52:-	---	---	---	---	---	0	---	---	0	---	---	---	---	---	---	0	---	---	---	0	---	---	---
scaffold354	55918	31503:78:+	---	-1	---	0	1	0	0	---	1	---	0	-0.111	---	0.632	---	0	-0.097	-0.032	0	-0.125	---	---	---
scaffold2991	340	31536:14:-	---	---	---	---	---	0	---	---	---	0	---	---	0	---	---	0	---	---	---	---	---	---	---
scaffold2003	22353	31611:12:-	---	---	---	---	---	---	---	---	---	0	---	-0.111	---	-0.067	---	0	---	0	---	---	---	---	---
scaffold4264	10143	31651:66:-	0	---	---	---	---	---	---	---	0	---	---	---	---	---	---	---	---	-0.231	---	---	---	---	---
scaffold2359	6826	31715:17:-	0	0	---	-0.067	0	0	---	1	0	---	---	0	0	0	---	0	-0.059	-0.034	0	---	---	---	---
scaffold2359	59998	31749:35:+	0	---	---	-0.111	-0.2	0	-0.333	---	---	---	---	---	1	---	-0.091	-0.083	-0.097	0.032	-0.143	0	---	---	---
scaffold25873	42111	31774:104:-	---	---	---	0	---	---	---	0	---	---	---	---	0	0	---	---	1	---	---	---	---	0	---
scaffold8876	5744	31786:15:+	---	---	---	---	-0.059	---	---	0	0	---	---	---	---	---	0	-0.037	0	0	---	0	---	---	---
scaffold2903	14494	31826:91:+	---	0	---	---	---	---	---	0	0	---	---	---	---	0	---	0	0	-0.032	---	---	---	---	---
scaffold18510	6398	31916:25:+	---	---	---	---	---	---	---	-0.143	0	---	0	---	---	0	0	-0.037	0	-0.034	---	0	---	---	---
scaffold2254	53434	31961:37:-	0	---	---	---	0	---	---	---	---	---	---	---	---	---	0	---	---	---	0	-0.067	1	---	---
scaffold15588	35247	31976:17:+	0	0.571	---	0.391	-0.2	0.6	-0.143	0.6	0	0.632	0.273	-0.429	0	-0.556	-0.5	0.2	0.212	-0.28	-0.333	-0.077	0.6	---	---
scaffold33384	42297	32226:98:+	0	0	---	---	---	---	0	---	---	1	---	---	---	---	0	0	---	---	0	0	---	---	---
scaffold1308	25730	32309:70:-	---	0	---	0	0	0	---	0	---	---	---	0	---	---	0	0	1	-0.032	---	0	---	---	---
scaffold99	51724	32381:74:+	---	---	---	0	---	---	---	0	-0.077	-0.059	---	---	---	---	-0.077	-0.037	---	---	0	0	---	---	---
scaffold26499	63281	32491:43:+	---	---	---	---	---	---	0	---	---	---	---	---	---	---	---	-0.077	1	0	0	-0.059	---	---	---
scaffold14493	4589	32524:6:+	---	---	---	---	0	0	---	---	0	---	---	0	0	---	---	-0.083	0	0	---	---	---	-0.143	---
scaffold14493	65569	32560:6:+	0	0	---	---	---	---	---	---	---	1	---	---	---	---	---	---	---	---	0	-0.059	---	---	---
scaffold11859	11690	32592:22:+	---	---	0	---	---	---	---	---	---	---	---	-0.111	---	---	0	---	---	---	-0.167	---	0.615	---	---
scaffold13320	18112	32626:13:+	0	---	0	---	---	---	---	0	0	---	---	---	0	0	---	0	---	0	---	---	---	---	---
scaffold6942	12053	32656:14:+	---	---	---	---	---	---	---	---	---	---	---	0	---	0	---	0	0	---	---	---	-0.111	---	---
scaffold3805	14295	32671:99:-	-0.125	0	---	-0.143	0.64	-0.143	---	---	0.632	-0.143	0	0	---	0	0	-0.037	0	-0.032	0	0	---	---	---
scaffold22819	39668	32717:8:+	-0.273	0	---	0.391	---	---	1	---	1	---	0	0	---	---	0	-0.037	-0.029	-0.143	0	-0.059	---	-0.059	---
scaffold5084	15825	32735:19:-	0	---	---	---	---	-0.143	0	---	---	---	---	---	---	---	---	---	-0.03	-0.032	0	---	---	---	---
scaffold20285	33656	32793:9:+	0.333	0.571	0	0.407	0.062	-0.333	-0.5	-0.143	-0.25	0.632	0.143	-0.2	0.571	0.3	-0.207	0.717	0.299	0.516	-0.231	0.391	-0.091	-0.37	-0.684
scaffold884	23520	32816:42:-	---	---	---	0	---	---	---	---	---	---	---	0	---	---	---	---	-0.029	---	0	---	---	---	---
scaffold76021	61405	32926:21:+	-0.059	0	-0.333	0	0	---	0	0	0	-0.231	0	0	---	0.636	-0.091	-0.037	-0.161	-0.067	---	-0.059	0	---	---
scaffold5090	29641	32954:11:-	-0.143	0	0	---	-0.067	---	0	---	0	-0.143	0	---	0	0	---	---	-0.059	0	0	-0.059	---	---	---
scaffold16686	17641	33039:63:+	---	0	---	-0.091	---	---	0	0	---	---	---	0	---	0	---	-0.12	0	-0.103	---	---	---	---	---
scaffold316	66117	33167:42:-	---	0	---	---	---	---	-0.333	0	---	---	---	0	---	---	---	-0.037	---	0	---	---	---	---	---
scaffold1319	57326	33187:92:+	---	0	---	0	-0.059	---	---	0	0.632	---	---	---	---	-0.067	---	---	---	-0.111	0	0	---	---	---
scaffold8686	7422	33204:32:-	0	---	---	0	0	---	---	---	---	---	---	0	---	---	---	0	0	-0.071	---	---	---	---	---
scaffold3872	48083	33243:31:-	---	---	---	---	---	---	---	0	0	---	---	---	---	0	---	0	---	---	---	---	---	---	---
scaffold5835	20609	33369:6:-	---	0	---	---	0	---	-0.143	---	---	---	---	---	---	---	---	---	0	0	0	---	---	---	---
scaffold15582	32649	33476:39:+	---	---	---	0	---	---	---	0	---	---	---	0	---	---	0	---	---	0	---	---	---	---	---
scaffold2273	1455	33521:8:-	0	0	0	---	---	---	---	---	---	0	1	---	---	---	-0.077	---	0	---	0	---	---	---	---
scaffold67247	24204	33565:127:+	0	---	---	---	0	---	---	0	0	---	0	0	---	---	---	0	-0.125	0	0	1	---	---	---
scaffold7727	1289	33684:14:+	0	---	---	0	---	0	---	---	---	---	0	0	0	---	---	0	-0.059	-0.103	-0.143	0	0.062	---	---
scaffold10965	32327	33706:26:+	---	---	---	0	0	---	---	---	---	---	---	---	---	---	0	0	-0.029	0	0	---	---	---	---
scaffold4690	12627	33806:38:-	---	---	---	---	0	---	---	---	---	0	---	---	---	0	---	0	0	-0.032	-0.059	0	---	---	---
scaffold3035	42325	33872:62:+	---	---	---	-0.067	-0.067	0	---	---	---	---	---	0	---	---	-0.111	0	---	---	---	0.25	---	---	---
scaffold13306	21715	33934:48:-	---	---	---	---	---	---	---	-0.143	---	0	---	---	---	---	---	---	0	---	0	---	---	---	---
scaffold664	4623	33972:23:+	---	---	0	-0.067	0	0	---	---	0	---	---	---	---	---	-0.091	---	0	0.652	---	---	---	---	---
scaffold16278	69578	34060:52:-	0	---	---	---	---	---	0	---	---	0	0	---	---	---	---	-0.037	---	0	---	0	---	---	---
scaffold12272	30985	34069:74:-	---	---	-0.333	-0.067	---	---	0	---	---	0	0	---	---	0	-0.077	---	---	-0.071	---	---	---	---	---
scaffold7644	6075	34093:56:+	0	---	0	0	-0.067	0	-0.333	---	0	0	0	-0.111	0	0	-0.091	-0.217	-0.231	-0.143	-0.067	-0.2	0	0.386	---
scaffold4355	46439	34152:59:+	---	---	---	---	---	---	---	0	---	---	---	---	---	-0.067	---	0	---	0	---	---	---	---	---
scaffold7554	45678	34176:16:+	0	---	---	---	---	---	---	---	---	---	---	---	---	-0.067	---	---	0	---	0	---	---	---	---
scaffold3592	31325	34206:22:+	---	---	0	0	0	---	---	---	---	---	---	---	---	---	0	---	---	0	0	1	---	---	---
scaffold4786	47150	34242:36:+	---	---	---	---	0	---	---	---	---	---	---	---	---	---	---	---	-0.029	---	0	0	---	---	---
scaffold6231	10775	34388:30:-	0	---	---	0	---	---	---	---	0	-0.2	0	0	0	0	---	-0.037	0.463	-0.071	-0.067	0	---	---	---
scaffold8211	118	34412:14:-	0	---	---	---	0	---	---	---	---	---	---	---	---	0	---	0	-0.029	---	0	---	---	---	---
scaffold1554	30572	34500:11:+	---	---	---	---	---	---	---	---	---	0	0	---	0	---	---	---	---	-0.034	---	---	---	---	---
scaffold4024	1184	34526:56:-	---	---	---	---	---	---	---	---	---	---	---	0	---	0	---	---	0	---	0	---	---	---	---
scaffold8301	59042	34566:76:-	-0.111	-1	-0.333	-0.167	-0.143	-0.143	0	-0.333	-0.207	0.368	-0.333	0	-0.5	0	-0.077	-0.077	0.131	0.05	0	-0.385	---	-0.125	---
scaffold209	16416	34642:19:+	---	0	---	0	0	---	---	0	---	---	---	---	0	---	---	---	0	0	0	---	---	---	---
scaffold4242	8021	34686:63:+	---	0	---	-0.067	0	---	---	-0.143	-0.077	---	---	0	0	---	---	0	-0.029	---	0	---	-0.077	---	---
scaffold4811	58833	34758:45:+	0	---	---	0	---	0	---	---	---	---	0	---	---	0	0	---	0	-0.034	---	0	---	---	---
scaffold33097	735	34825:8:-	---	---	---	0	---	---	---	---	---	0	---	---	---	---	---	-0.037	0	---	---	0	---	---	-0.103
scaffold374	47727	34894:11:-	---	0	0	-0.077	0	-0.333	-0.143	0	-0.333	0	0	-0.143	-0.2	---	-0.2	-0.077	-0.125	-0.154	1	0.59	0.062	---	-0.111
scaffold136	19527	34921:33:-	---	0	---	-0.091	0	---	---	---	---	---	---	---	---	---	---	---	-0.03	---	-0.067	---	---	---	---
scaffold24869	5903	35040:12:-	0	---	---	---	-0.059	---	---	---	---	-0.077	---	---	---	---	---	---	-0.029	0	---	---	---	-0.2	---
scaffold9141	24594	35088:13:-	---	---	---	---	0	0	---	---	---	0	---	---	---	---	---	---	-0.029	---	---	0	---	---	---
scaffold302	44584	35120:19:-	0.5	0	0	-0.333	1	-0.091	0.6	0.273	-0.448	-0.667	0.571	-0.667	-0.5	-0.297	0.062	0.101	0.069	0	0.226	-0.297	-0.5	---	0.206
scaffold4053	58975	35152:32:+	---	---	---	---	---	---	---	---	---	-0.067	---	---	---	---	---	---	---	---	-0.067	---	---	---	---
scaffold5178	4170	35293:52:-	-0.067	---	-0.333	0	0	-0.143	-0.143	---	---	-0.091	0	-0.111	---	-0.067	---	---	---	0	---	0	---	---	---
scaffold3308	23243	35341:75:+	0	---	1	---	---	---	---	---	---	0	---	---	0	0	---	0	---	---	---	---	---	---	---
scaffold3039	252	35365:35:+	0	---	---	---	0	---	---	---	---	0	---	0	0	0	-0.077	-0.037	-0.091	-0.067	---	---	---	---	---
scaffold4775	25842	35423:11:-	---	---	---	---	0	---	0	-0.143	---	0	---	---	---	---	---	0	0	0	0	---	---	---	---
scaffold4434	33781	35492:9:+	---	0	-0.333	0.226	0	---	---	---	-0.077	---	0	---	-0.2	0	---	-0.077	-0.029	-0.071	0.64	---	---	---	---
scaffold14301	12557	35516:13:+	0	---	---	---	---	---	---	---	---	---	---	---	---	0	---	0	---	0	0	---	---	---	---
scaffold14301	76404	35547:79:+	---	---	---	---	---	---	---	---	---	---	---	---	---	---	---	---	0	---	---	---	---	-0.047	---
scaffold9289	55404	35641:6:+	---	0	0	---	---	---	0	---	0	---	---	---	---	---	---	---	---	---	---	---	---	---	---
scaffold6720	25271	35675:19:-	0	---	---	---	---	---	---	---	---	---	---	---	---	---	0	---	0	0	---	---	---	---	---
scaffold958	38953	35714:40:+	-0.111	---	---	---	0	---	---	---	0	0	0	---	---	-0.077	-0.2	---	-0.029	0	---	---	---	---	---
scaffold551	55409	35754:79:+	-0.273	0	0	-0.2	---	1	0	---	0	-0.2	---	---	---	---	-0.2	0	0.455	-0.067	0	-0.167	---	---	---
scaffold9519	22333	35769:13:+	---	---	---	---	0	---	0	0	---	---	---	---	---	---	---	0	---	0	---	---	---	---	---
scaffold7069	32190	35815:44:-	0	-0.2	0	-0.231	-0.125	0	-0.143	---	-0.077	0	0	0.615	0	0.636	-0.091	-0.037	-0.059	-0.103	-0.143	-0.059	---	---	---
scaffold23974	32781	35845:34:+	0	---	---	0	---	---	---	---	---	---	---	---	0	---	---	---	0	---	-0.059	---	---	---	---
scaffold19	39871	35881:18:-	---	---	0	---	---	---	0	---	---	---	---	-0.111	---	---	0	---	---	---	---	---	---	---	---
scaffold9271	24850	35993:34:-	0.351	0	0.5	-0.067	-0.333	0	-0.143	-0.333	0	---	0	-0.111	0	0	0	-0.037	-0.2	-0.103	-0.143	-0.125	-0.111	---	---
scaffold419	8006	36151:80:+	0.64	-0.091	-0.333	0.226	-0.385	0.273	0.273	0.6	0.3	-0.37	-0.091	0.333	0.143	-0.455	-0.273	0.084	-0.059	-0.285	-0.047	0.25	-0.75	0.561	---
scaffold6360	28397	36311:26:-	-0.231	0	0	-0.067	-0.231	-0.143	-0.333	-0.333	0	-0.077	0	0	-0.2	0	0.368	---	-0.261	0.063	-0.143	0.25	---	-0.2	---
scaffold1771	35623	36565:43:+	---	---	---	0	0	0	1	---	0	-0.091	0	0	---	---	---	-0.037	-0.029	-0.032	0	---	---	---	-0.344
scaffold11027	26427	36664:18:+	---	---	---	---	---	---	0	0	0	---	---	---	---	---	0	---	---	---	-0.167	---	---	---	---
scaffold3703	26252	36734:29:-	---	---	---	---	---	---	---	---	---	---	---	0	0	---	---	-0.037	0	---	---	---	---	---	-0.143
scaffold746	37803	36811:53:+	---	0	---	0	---	---	-0.333	0	0	0	---	---	---	---	---	0	-0.029	0.652	---	-0.059	---	-0.125	---
scaffold6953	26255	36836:12:-	0	0	0	---	0	---	---	---	---	-0.077	0	---	---	---	---	---	-0.029	---	---	---	---	---	---
scaffold1795	38714	36925:33:+	0	-0.5	---	0.226	0	0	-0.143	1	0	-0.2	---	-0.111	0	-0.5	0.391	-0.167	-0.2	-0.067	-0.059	-0.067	---	---	---
scaffold312	53467	36994:18:+	---	---	---	---	---	---	---	0	0	---	---	---	---	---	---	---	-0.029	0	---	0	---	---	---
scaffold21425	21651	37084:43:+	---	---	---	---	0	---	---	---	---	---	---	0	---	---	0	0	0	---	---	---	---	---	---
scaffold521	73415	37172:87:+	---	---	---	---	0	---	---	---	---	---	---	---	0	---	---	0	0	---	0	0	---	---	---
scaffold3362	6291	37393:39:+	-0.091	-0.333	0	-0.2	-0.231	---	0.6	-0.091	0.625	0.192	-0.2	-0.6	-0.5	0.192	-0.077	-0.412	0.185	-0.18	-0.091	-0.385	-0.333	0.043	0.059
scaffold7530	18270	37469:9:+	---	0	---	---	---	---	0	---	---	---	---	---	---	---	---	0	-0.029	---	---	---	---	---	---
scaffold4608	11241	37531:62:-	---	---	---	---	0	---	0	---	---	---	---	---	---	---	0	0	-0.029	-0.032	---	---	-0.333	---	---
scaffold4608	67114	37562:66:+	---	0	---	---	---	---	---	---	---	---	---	---	---	---	0	---	-0.029	---	---	0	---	---	---
scaffold12638	51925	37638:10:-	0	-0.333	0	0	-0.067	---	-0.143	0.6	1	0	---	---	0	1	-0.091	-0.217	-0.091	-0.071	-0.2	-0.143	---	-0.2	---
scaffold8514	5361	37650:45:-	1	---	---	---	-0.067	---	---	---	0	---	---	---	---	---	---	-0.04	---	---	---	---	---	---	---
scaffold8085	83550	37722:47:+	0	---	---	---	0	---	---	---	---	---	---	---	---	---	---	---	-0.029	0	---	---	---	---	---
scaffold7265	14878	37734:59:+	---	---	---	---	---	0	---	---	---	---	---	---	---	0	---	0	-0.029	---	---	1	---	---	---
scaffold7265	73144	37761:15:-	---	---	---	---	---	---	---	---	---	---	0	---	-0.2	---	0	0	---	---	---	-0.059	---	---	---
scaffold15449	17063	37769:11:+	0	---	0	0	---	---	0	---	0	---	---	0	---	---	0	---	0	---	---	---	---	---	---
scaffold1976	9070	37802:36:-	-0.231	-0.2	0	-0.067	0	---	---	0	-0.077	0	-0.091	0	---	---	---	-0.077	-0.059	-0.067	---	-0.059	---	---	-0.684
scaffold3896	65379	37858:11:+	---	---	0	---	---	---	---	---	0	---	---	0	---	---	---	-0.077	0	0	---	---	0	---	---
scaffold2290	70440	37947:58:-	---	0	---	---	0	0	---	---	---	---	0	---	---	0	---	-0.037	---	-0.111	0	---	---	---	---
scaffold13304	18767	37981:38:-	---	0	---	0	0	0	0	---	0	---	0	0	0	---	0	0	0.654	-0.032	0	---	---	---	---
scaffold5202	50854	38024:14:-	---	---	---	-0.067	---	---	---	---	---	---	---	0	---	---	---	0	---	0	---	---	---	---	---
scaffold132	976	38038:31:-	0	0.273	---	-0.143	0.1	0	0	0	-0.077	0.64	---	0	0.571	---	0	-0.077	-0.059	0.324	-0.143	0.64	-0.75	---	---
scaffold132	55335	38058:24:+	-0.067	0	---	---	---	---	---	---	---	---	---	---	---	0.636	---	0	---	0	0	---	---	---	---
scaffold1455	76579	38122:57:-	-0.059	0	---	---	---	---	---	---	---	---	0	---	---	---	---	---	---	---	0	---	---	---	---
scaffold4165	48991	38147:14:+	---	---	---	0	---	---	0	---	---	---	---	---	---	0	---	---	---	0	---	---	---	---	---
scaffold1868	4173	38203:21:-	---	---	---	---	---	---	---	---	---	---	---	0	0	---	---	0	0	0	0	---	---	---	---
scaffold9176	21504	38246:41:+	---	---	---	0	0	---	---	---	---	---	---	---	---	---	---	0	---	0	---	---	-0.091	---	---
scaffold2904	89883	38330:24:-	---	---	---	---	---	---	---	0	---	---	---	0	---	0	---	---	---	0	---	---	---	---	---
scaffold862	11262	38334:27:+	---	---	---	---	0	---	---	---	-0.077	---	0	---	---	---	---	-0.037	---	---	0	---	---	---	---
scaffold862	77040	38357:97:+	-0.059	---	---	---	---	---	0	---	---	---	0	---	---	---	---	0	---	-0.067	---	---	---	---	---
scaffold2485	40818	38378:32:-	---	---	---	---	0	---	---	---	---	---	---	0	---	---	---	---	0	0	0	---	---	---	---
scaffold41083	41348	38412:16:-	---	---	---	---	0	---	---	---	---	---	---	---	0	0	---	-0.037	---	0	---	0	---	---	---
scaffold19030	20503	38465:92:+	---	---	---	0	---	-0.333	---	---	0	---	---	---	---	---	0	---	---	---	---	---	---	---	---
scaffold6197	11600	38522:13:+	---	---	0	-0.077	-0.143	---	0	0	-0.077	0	0	0	-0.2	0	0	-0.077	-0.059	-0.067	-0.067	---	---	---	---
scaffold6197	79216	38566:25:+	0	0	---	---	---	0	0	---	---	---	---	---	---	0	---	---	---	0	0	---	---	---	---
scaffold7887	82546	38650:9:-	0	---	---	---	---	---	---	---	---	0	---	---	---	0	0	---	---	---	---	---	---	---	---
scaffold5729	11774	38659:44:-	0.419	---	0	0	-0.067	---	0	---	-0.077	---	---	0	---	0	-0.091	---	-0.067	0	---	0	---	---	---
scaffold9579	63082	38717:45:+	0	---	---	---	---	-0.143	---	0	---	---	---	---	---	---	---	---	---	---	---	0	---	---	---
scaffold22433	11833	38806:52:-	0	---	---	-0.111	0	0	0	---	---	0	-0.2	0	---	0	0	---	0	0	---	---	-0.091	---	---
scaffold2417	526	38898:19:+	---	0	---	0	0	---	---	---	---	---	---	---	0	---	---	---	---	---	---	---	---	---	---
scaffold2770	86409	38959:25:-	0	---	---	---	---	---	---	---	---	---	---	---	---	---	0	0	0	0	0	---	---	---	---
scaffold3906	77271	39000:28:-	---	---	0	-0.077	0	---	---	---	0.615	0	0	---	0	-0.143	-0.167	-0.12	---	-0.067	0	---	---	---	---
scaffold12104	6206	39011:11:-	---	0	---	---	---	---	---	0	0	-0.077	---	0	0	0	-0.091	0	0.463	-0.067	---	-0.067	---	---	---
scaffold12104	57929	39041:20:+	---	---	---	---	---	---	---	---	---	---	---	---	---	---	---	---	---	0	---	---	-0.667	---	---
scaffold7252	11836	39119:41:+	---	---	---	---	---	0	0	---	---	---	---	---	---	---	---	0	0	---	---	0	---	---	---
scaffold10239	26244	39164:11:-	0.64	---	---	---	0	-0.143	0	---	---	0	---	---	---	---	---	---	---	---	---	---	---	---	---
scaffold9488	12425	39236:21:-	0.333	0.5	1	0.774	-0.149	0.6	0.273	-0.6	0.143	-0.2	-0.143	0.412	-1	-0.167	0.391	0.2	-0.029	0.086	-0.514	-0.4	0.368	-0.5	-0.151
scaffold9488	88928	39276:29:+	---	---	---	0	---	---	---	---	---	0	0	---	---	---	---	---	0	---	---	---	---	---	---
scaffold6058	56382	39304:39:-	-0.2	0	0	0	---	0	-0.333	---	0	---	---	0	-0.5	1	-0.273	0.447	0.333	-0.091	---	-0.059	---	---	---
scaffold13400	15202	39372:22:+	0	---	---	0	---	0	---	---	---	---	0	0	---	---	---	0	-0.029	-0.032	0	---	---	---	---
scaffold6318	68501	39421:29:-	-0.059	---	0	0	0.386	---	0	0	---	-0.091	---	0	---	---	---	-0.037	0	---	-0.067	---	0	---	---
scaffold17324	66418	39448:71:+	---	---	---	---	---	---	---	---	---	-0.059	0	---	---	-0.067	---	---	---	---	---	---	---	---	---
scaffold7614	63024	39479:6:+	-0.2	---	-1	0.143	-0.231	-0.143	0	0	0.706	-0.143	-0.143	0.333	1	0.407	-0.167	0.314	0.458	-0.2	-0.167	-0.143	---	---	---
scaffold11574	34449	39509:12:-	---	---	---	---	0	---	0	---	---	---	---	---	0	0	-0.077	0	-0.029	---	0	---	0.143	---	---
scaffold11574	92432	39539:97:+	---	---	---	0	0	0	---	---	---	---	0	0	---	---	---	-0.04	-0.059	0	---	0	---	---	---
scaffold26445	30510	39560:54:+	0	---	---	---	---	---	---	---	---	---	---	0	---	0	---	0	---	0	---	---	---	---	---
scaffold1846	65145	39614:127:-	---	---	---	---	0	0	---	---	---	0	---	0	---	0	---	---	-0.029	---	---	---	---	---	---
scaffold4245	45032	39644:66:-	---	0	---	0	-0.125	---	0	---	-0.273	0	0	-0.111	---	---	---	-0.037	0.463	0	-0.125	-0.059	0	---	-0.391
scaffold23465	80207	39762:32:-	0	---	---	-0.143	-0.059	---	---	---	1	0	---	0	---	-0.067	-0.077	---	-0.029	0	---	-0.059	-0.75	---	---
scaffold23189	17935	39776:28:-	---	---	---	---	---	---	---	---	---	---	---	---	---	---	---	0	0	---	-0.067	---	---	-0.2	---
scaffold23189	79810	39797:33:-	0	0	0	0	---	0	0	---	-0.077	0	-0.111	0	---	0	-0.077	-0.077	-0.161	0	---	-0.059	---	---	---
scaffold12308	37754	39819:113:-	-0.067	---	---	---	---	0	---	---	0	---	---	---	---	---	0	---	---	-0.032	---	0	---	---	---
scaffold15090	66616	39851:80:+	---	---	0	---	---	0	---	---	---	---	---	---	-0.2	---	-0.077	-0.077	---	---	---	---	---	---	---
scaffold7206	19881	39898:29:-	0	---	---	---	---	---	---	---	---	-0.067	---	---	---	---	---	---	-0.029	---	---	---	---	---	---
scaffold10180	15127	39975:23:+	---	---	---	---	---	---	---	---	---	---	---	---	---	---	0	0	0	---	---	0	---	---	---
scaffold2837	80808	40031:38:-	-0.067	---	0	---	---	---	---	---	---	---	---	---	0	---	---	---	---	---	---	---	---	---	---
scaffold6583	30845	40048:17:+	---	---	---	---	---	---	---	---	0	0	0	---	---	---	---	0	-0.029	0	-0.067	0	-0.4	---	---
scaffold6583	83915	40077:18:-	---	---	---	---	---	---	0	0	---	---	---	---	---	---	---	0	0	0	0	0	---	---	---
scaffold814	28902	40089:72:-	-0.2	1	---	-0.167	0.062	0	-0.143	0	-0.091	---	---	0	---	-0.231	0	-0.077	-0.091	0.05	-0.067	-0.286	---	-1	---
scaffold5058	45812	40141:38:+	-0.231	---	---	0	0	---	0.6	0.6	---	-0.067	---	0	0	-0.067	0	-0.077	-0.091	-0.28	0	0	---	---	-0.28
scaffold6894	8155	40168:17:-	---	---	---	---	---	0	---	---	---	0	---	---	---	---	-0.091	0	---	---	---	---	---	---	---
scaffold500	73279	40216:7:-	0.333	-0.143	0	0.407	0.226	0.273	-0.6	-0.6	-0.273	0.062	-0.6	0.615	-0.5	0.059	0.192	-0.189	-0.36	-0.091	0.158	-0.333	-0.364	---	---
scaffold4560	27655	40304:86:+	---	0	---	0	0	-0.143	---	---	0	---	---	---	---	-0.077	0	0	-0.03	-0.034	---	0	---	---	---
scaffold9349	59545	40336:86:+	---	---	---	0	---	---	0	---	---	0	---	---	0	---	---	---	0	---	0	---	-0.25	---	---
scaffold22686	74500	40370:7:-	---	---	0	---	---	---	---	---	---	0	---	---	---	0	0	-0.037	0	0	---	---	---	---	---
scaffold89	9504	40416:42:+	0	---	---	0	---	0	---	---	---	0	-0.111	---	-0.2	---	0	-0.037	---	---	0	---	-0.333	---	---
scaffold1298	20638	40460:132:+	---	---	---	---	0	---	---	---	---	---	---	---	---	---	0	---	0	---	---	-0.077	---	---	---
scaffold2100	91161	40595:21:+	---	---	---	---	0	0	---	---	0	---	---	---	---	0	0	---	---	---	0	0	---	---	---
scaffold4002	17709	40642:55:+	---	---	---	---	---	0	---	0	---	---	---	---	---	---	-0.077	---	---	0	---	---	---	---	---
scaffold9309	43809	40837:31:-	0	---	---	-0.067	---	---	---	0	0	-0.067	---	0	---	---	---	---	-0.029	-0.067	-0.059	---	-0.111	---	---
scaffold4765	2959	40869:48:-	---	---	---	---	0	---	---	---	---	---	0	---	---	---	---	---	0	---	-0.067	---	---	---	---
scaffold4765	97684	40903:18:+	0	0	---	-0.077	---	---	---	-0.143	-0.111	---	---	1	0	---	0	---	-0.029	-0.032	---	---	---	---	---
scaffold8837	21902	40910:45:-	---	0	---	0	---	---	---	---	0	0	---	---	---	---	---	-0.037	0	---	0	---	0	---	---
scaffold8559	46500	41062:10:+	0	---	---	---	0	---	---	---	---	---	---	---	-0.2	---	0	---	---	---	---	0	---	---	---
scaffold2520	68050	41141:37:-	-0.091	0	0	0.636	0.407	-0.333	-0.333	---	0	-0.333	-0.5	-0.25	---	0.391	-0.091	-0.037	0.008	0.13	-0.125	0	-1	---	---
scaffold14071	30998	41210:10:+	0	---	---	---	---	---	---	---	---	---	---	---	---	---	---	---	---	---	---	---	---	-0.2	---
scaffold8888	85735	41279:27:+	---	---	---	---	---	---	0	---	0	---	---	---	---	---	---	---	0	---	---	-0.125	---	---	---
scaffold1149	3442	41289:23:-	0.217	---	0	-0.207	0.517	-0.143	0.6	-0.6	-0.273	-0.667	---	-0.25	0.143	0.351	-0.333	0.2	-0.325	0.22	0.385	-0.25	0.706	0.217	-0.28
scaffold961	92880	41414:106:+	---	---	---	0	0	0	0	---	---	---	0	---	---	---	0	0	---	---	---	---	---	---	---
scaffold7505	94321	41465:49:-	0	---	---	-0.067	-0.143	0	0	---	-0.091	1	-0.111	0	---	-0.143	-0.077	-0.077	0.151	0	-0.556	-0.125	---	-0.286	---
scaffold4554	8855	41514:84:+	---	0	---	-0.143	0	---	---	0	---	---	---	-0.111	0	---	0	0	-0.091	-0.032	-0.125	-0.059	-0.2	---	---
scaffold5677	54223	41631:11:+	-0.077	---	---	0	---	---	0	---	---	---	-0.091	0	---	---	---	-0.077	-0.029	-0.032	-0.067	-0.059	---	---	---
scaffold4153	93170	41679:35:+	---	0	---	0	0	0	---	0	---	-0.091	0	---	---	-0.067	0.632	-0.04	0	-0.067	---	0	---	---	---
scaffold578	77688	41839:7:-	0	---	---	0	---	---	---	0	0	0	---	0	---	---	---	0	-0.029	0	-0.125	0	-0.273	---	---
scaffold652	26576	41866:65:-	0	---	---	-0.077	-0.077	0	---	0	---	---	0	---	---	0	0	0	0	0	---	0	---	---	---
scaffold970	54695	41961:6:-	0	---	---	0	---	---	---	---	0	---	---	---	---	---	-0.077	-0.037	0	0	0	-0.059	---	---	---
scaffold2101	69668	42092:22:-	0	---	---	0	---	0	---	---	0	---	---	---	---	---	---	---	---	---	---	0	---	---	---
scaffold224	48656	42326:15:-	---	---	---	---	---	---	---	---	0	0	---	---	---	---	0	---	---	---	---	0	---	---	---
scaffold12729	69049	42391:18:+	0	---	---	---	0	---	---	---	---	---	0	0	---	-0.067	0	0	0	-0.032	0	0	---	---	---
scaffold2328	31218	42434:8:-	0	---	---	---	-0.077	---	0	---	---	---	0	-0.2	---	---	---	-0.037	0	-0.143	-0.125	0	-0.333	---	---
scaffold467	89812	42508:91:-	-0.111	---	---	-0.091	-0.333	---	0	0	-0.091	-0.2	---	-0.111	0	-0.111	-0.167	0.65	0	0.032	---	-0.231	---	-0.8	---
scaffold3494	45613	42579:31:-	---	---	---	0	0	---	---	---	---	---	0	---	0	---	---	---	---	-0.032	---	---	---	---	---
scaffold19688	30701	42633:19:+	0	---	0	0	0	---	---	---	-0.091	0	0	-0.111	-0.2	-0.077	0	0.103	-0.029	0.324	0	0	---	---	---
scaffold5023	35034	42661:13:+	---	---	---	---	---	---	---	---	---	---	0	---	---	---	---	---	0	---	-0.067	---	---	---	---
scaffold5023	90834	42685:12:+	---	-0.2	---	---	---	---	---	---	-0.077	---	---	0	---	-0.067	---	---	-0.029	---	---	---	---	---	---
scaffold1083	43873	42707:89:-	---	---	---	---	0	---	---	---	0	-0.143	---	0	---	0	0	0	---	0	0	---	---	---	---
scaffold10373	55519	42750:42:+	---	---	---	---	---	---	---	---	---	---	---	---	---	---	0	---	-0.029	---	-0.059	---	---	---	---
scaffold13832	24375	42799:51:+	---	---	---	0	---	0	---	1	---	0	0	---	---	---	---	---	-0.029	---	0	0	---	---	---
scaffold13832	103661	42870:15:-	0	---	0	0	---	---	---	0	0	0	---	-0.111	---	---	---	0	-0.029	0	0	---	0	---	---
scaffold5096	45662	42882:53:+	---	0	---	---	---	---	---	-0.143	---	---	---	---	---	---	---	---	-0.029	-0.034	0	---	---	---	---
scaffold4987	15111	42924:25:+	0	0	---	-0.067	---	---	0	---	0	0	---	0	---	0	0	0	---	-0.067	---	---	---	---	-0.6
scaffold20064	32649	42976:8:+	0	0	0	-0.067	---	0.6	0	0	-0.4	0	0	---	---	0.226	---	-0.037	-0.125	-0.067	-0.143	-0.2	---	-0.059	---
scaffold12451	40959	43029:7:-	---	---	---	---	0	---	---	---	---	---	---	---	---	---	0	0	---	---	0	0	---	---	---
scaffold3682	6408	43145:16:+	0	---	---	0	---	---	---	0	---	---	0	---	---	---	---	---	0	0	---	---	---	---	---
scaffold3682	67502	43176:53:-	0	---	---	---	0	---	0	0	0	0	---	0	0	---	---	0.311	---	-0.034	0	0	-0.25	---	---
scaffold17194	50484	43247:38:-	---	0	---	---	---	0	0	---	---	---	---	---	---	---	---	0	0	-0.032	0	1	---	---	---
scaffold3185	22753	43281:64:-	---	0	---	---	---	---	---	---	---	---	---	0	0	---	---	0	-0.062	-0.032	---	---	---	---	---
scaffold341	105650	43345:85:-	0	---	---	0	---	---	---	---	---	---	---	---	0	0	0	-0.037	-0.032	---	---	0	---	---	---
scaffold1828	5974	43352:9:+	---	---	---	---	0	---	---	0	---	---	---	---	---	---	-0.091	---	0	0	---	0	---	---	---
scaffold1828	79573	43374:37:+	---	---	---	0	---	---	---	---	---	---	---	---	---	0	---	---	0	-0.034	---	0	---	---	---
scaffold630	20031	43500:35:+	0	---	---	---	---	---	---	---	0	---	-0.143	---	---	0	---	---	0	0	---	0	---	---	---
scaffold630	73825	43538:87:+	---	---	---	---	---	---	0	---	---	---	---	---	---	---	---	0	0	0	---	0	---	---	---
scaffold9247	62891	43578:6:-	---	1	---	---	0	---	---	---	0	0	---	0	---	---	---	-0.077	0	---	0	---	---	---	---
scaffold22589	47428	43617:23:-	---	---	---	---	---	---	---	---	---	---	---	---	---	---	---	---	-0.059	---	---	0	---	---	---
scaffold10052	38804	43651:90:+	---	-0.143	---	---	-0.059	---	0	---	0	0	---	---	---	---	---	0	---	---	---	---	---	---	---
scaffold15717	36275	43684:10:-	---	---	---	---	0	---	---	---	---	---	---	---	---	---	0	0	0	---	---	---	---	---	---
scaffold5119	38904	43726:35:+	-0.067	---	-0.333	0.192	-0.273	0.6	-0.143	-0.143	0.192	0.75	0.273	-0.429	-0.5	0.192	-0.091	-0.273	0.151	0.089	-0.333	0.617	-0.429	---	-0.433
scaffold6499	64944	43782:9:+	-0.091	-0.2	---	-0.167	0	0	0	-0.333	-0.167	0.368	-0.143	0	0	0	-0.077	0.2	-0.062	0.324	-0.333	-0.067	-0.448	---	---
scaffold23569	25150	43810:15:+	---	---	---	---	---	---	---	---	0	---	---	---	---	---	0	0	-0.03	0	---	---	---	---	---
scaffold23569	101723	43846:28:-	0	---	---	0	-0.091	-0.143	---	---	0.615	---	0	0	---	0	---	-0.037	0	---	---	---	---	---	---
scaffold13961	32675	43911:26:+	---	---	---	-0.273	0.636	---	-0.143	---	0	---	0	-0.111	0	---	---	0	0.654	-0.032	---	0	-1	---	---
scaffold492	1997	43983:137:-	---	---	---	---	---	---	---	---	---	---	---	---	---	0	---	-0.043	---	0	---	---	---	---	---
scaffold2105	89921	44065:9:+	---	---	---	---	---	---	---	---	---	0	0	0	0	---	---	0	---	---	---	---	---	---	---
scaffold5551	60720	44085:56:+	---	---	---	---	---	---	---	---	0	---	---	---	---	---	---	---	---	0	0	0	---	---	---
scaffold10383	64782	44297:60:+	---	-0.2	0	---	0	---	---	---	---	---	---	---	---	---	---	0	---	---	---	---	---	---	---
scaffold969	24665	44338:43:+	---	---	---	---	0	---	---	0	---	0	---	0	---	---	0.632	-0.077	0	0	-0.059	-0.067	0	---	---
scaffold5346	67373	44467:14:+	---	---	---	0	0	0	---	---	0	---	---	---	---	0	---	---	0	---	---	0	---	-0.231	---
scaffold5846	56696	44526:24:-	0	---	---	0	0	0	---	---	---	0	0	---	---	---	---	0	-0.029	---	---	---	---	---	---
scaffold10561	40867	44650:35:-	0	-0.2	-0.333	-0.077	-0.059	0	1	0	0.192	---	0	0	-0.2	-0.143	0	-0.238	-0.133	0.273	1	-0.143	---	---	---
scaffold7038	47582	44694:21:+	0	---	0	0	---	---	---	0	---	---	---	---	---	0	---	-0.077	-0.029	-0.034	---	---	---	---	---
scaffold10193	62040	44823:45:+	---	---	---	---	0	---	---	---	---	---	---	0	---	---	---	0	---	---	---	0	---	---	---
scaffold11437	10235	44864:6:+	---	0	---	---	---	---	---	---	---	---	---	---	0	---	---	---	0	0	---	---	---	---	---
scaffold17388	17166	44893:49:-	0	---	---	0	-0.059	---	---	0	-0.077	0	0	---	0	---	0	0	---	0	---	---	---	---	---
scaffold3556	22273	45038:17:+	0.419	0	---	0	-0.385	0	---	-0.6	0	---	---	0	---	---	0	-0.333	-0.029	-0.143	-0.286	0	---	---	---
scaffold3556	74111	45066:34:-	0	-0.2	1	-0.273	-0.111	0	-0.333	---	-0.111	1	0	---	-0.2	-0.143	-0.2	-0.167	0.131	-0.143	0	0.636	---	---	---
scaffold9868	69046	45103:129:+	---	---	---	0.391	---	-0.143	-0.143	---	---	---	---	---	0	---	-0.077	-0.077	-0.059	0	---	---	-0.143	---	---
scaffold3818	20445	45132:38:-	---	0	---	---	---	---	---	---	---	---	---	---	---	---	---	---	0	0	---	0	---	---	---
scaffold384	6386	45171:14:+	0	---	---	-0.231	0.1	-0.143	0	-0.143	-0.077	---	0	0	---	0.636	-0.077	0	-0.091	-0.103	---	-0.059	-0.273	-0.2	---
scaffold2135	20129	45255:21:+	---	---	---	---	0	0	---	---	---	0	---	---	0	---	---	-0.037	---	---	0	---	---	---	---
scaffold16665	22587	45322:62:+	---	---	---	---	0	1	---	---	---	0	0	---	---	---	---	0	-0.062	-0.034	0	---	---	---	---
scaffold1624	84985	45382:15:+	---	---	---	---	---	---	0	---	---	0	---	---	---	---	---	0	---	---	---	0	---	---	---
scaffold523	34715	45416:20:+	---	---	---	---	---	---	---	0	---	---	---	---	---	-0.067	---	---	-0.029	---	---	---	---	---	---
scaffold5398	29171	45503:63:+	-0.2	-0.143	---	0.407	-0.385	-0.143	---	1	0.192	-0.059	0	-0.111	0	-0.143	-0.207	-0.217	-0.2	-0.067	-0.125	0.64	---	-0.385	---
scaffold19548	55498	45567:10:-	---	---	---	---	---	0	---	-0.143	---	---	---	---	---	---	0	0	---	---	---	---	---	---	---
scaffold22999	76742	45626:10:-	0	---	---	-0.167	---	1	---	---	0	0	---	---	0	---	---	0	-0.059	-0.067	---	0.64	---	---	---
scaffold2032	109174	45683:41:-	0	-0.143	0	-0.067	-0.059	---	0	-0.143	-0.077	-0.059	0	0	0	0	---	0	0	-0.067	0	-0.059	0	---	---
scaffold5132	112019	45729:61:+	0	-1	---	0	0	---	0	0	-0.091	---	---	0	0	0	0	0.2	-0.029	-0.032	-0.067	-0.091	---	---	---
scaffold3608	32020	45748:7:+	---	---	---	---	0	---	---	---	---	---	---	0	---	---	---	---	---	0	-0.067	1	---	---	---
scaffold1643	63702	45811:9:-	---	---	0	---	---	---	---	---	---	-0.111	---	---	---	---	0	---	---	---	---	---	---	---	---
scaffold4702	53262	45890:72:+	-0.111	---	---	0	-0.077	0	-0.333	---	-0.077	---	1	0	---	-0.077	-0.077	-0.077	-0.029	---	-0.059	-0.077	---	---	---
scaffold1119	64425	45954:37:+	---	0	0	-0.091	-0.067	0	---	0	---	0	---	---	---	---	---	0	-0.067	-0.034	-0.143	0	---	-0.059	---
scaffold4411	74357	46077:45:+	---	---	---	0.407	---	---	---	---	0	---	---	0	0	---	---	0	---	---	0	0	---	---	---
scaffold4757	1490	46101:51:-	0	---	---	0	---	---	---	0	0	---	0	---	0	---	0	0	-0.059	-0.067	---	---	---	---	---
scaffold4757	78940	46135:31:-	---	---	---	0	---	---	---	---	---	---	0	---	---	---	0	---	---	---	0	---	---	---	---
scaffold20828	97293	46190:23:-	---	-0.333	---	-0.167	---	0	---	0	-0.273	---	0	-0.111	-0.2	---	1	-0.083	-0.097	-0.2	-0.143	-0.273	---	-0.125	-0.231
scaffold5558	58005	46224:88:-	0	---	---	0	-0.143	---	---	---	0	0	0	---	0	1	---	-0.037	0.329	-0.032	---	-0.059	-0.667	---	---
scaffold12280	65488	46271:45:+	-0.067	---	---	-0.077	-0.059	---	---	---	---	---	0	---	---	0.407	-0.091	---	-0.034	-0.067	---	0	---	---	---
scaffold2593	24498	46308:17:-	---	---	---	0	0	0	---	---	0	---	---	---	---	---	---	---	---	---	0	0	---	---	---
scaffold2509	70261	46407:17:-	-0.067	---	---	---	---	---	---	---	0	---	0	0	---	-0.231	0	0	-0.125	-0.154	-0.067	---	---	---	0
scaffold5948	123574	46496:8:+	---	---	0	---	---	0	-0.143	-0.333	---	0	---	0	---	0	---	0	0	-0.032	---	-0.067	---	0	---
scaffold4391	50863	46563:28:+	---	---	---	0	---	0	---	0	0	---	0	-0.111	---	---	-0.333	---	0	-0.032	---	-0.059	---	---	-0.6
scaffold3557	1243	46640:34:-	0	---	---	---	---	---	---	---	0	1	---	---	---	---	0	---	-0.059	---	-0.059	---	---	---	---
scaffold16722	125140	46759:14:-	---	0	0	-0.167	---	0	---	0	---	0	-0.091	---	---	---	0	-0.037	-0.029	0	0	0	---	---	---
scaffold5183	87182	46795:41:+	0	0	---	---	1	0	---	---	---	---	-0.2	---	---	---	---	---	-0.029	0	---	---	---	---	---
scaffold4816	2427	46820:25:-	-0.077	0	---	---	---	-0.143	---	---	0	---	0	0	---	-0.067	0	0	0	-0.034	---	-0.059	---	---	---
scaffold4816	69383	46854:20:+	---	---	---	---	---	---	---	---	---	---	---	---	---	---	---	---	---	---	---	---	---	---	-0.28
scaffold949	112560	47069:18:-	0	---	---	---	---	0	---	0	---	---	---	---	---	---	---	0	---	---	---	0	---	---	---
scaffold16348	68440	47091:30:-	0	---	0	0	0	---	---	---	---	---	---	---	0	---	---	---	-0.029	0	---	0	---	---	---
scaffold2415	4442	47122:97:-	---	---	---	---	0	---	---	---	---	---	---	---	---	---	---	-0.037	-0.029	---	---	0	---	---	---
scaffold2415	92675	47177:34:-	---	---	---	---	---	---	---	---	---	0	---	---	---	---	---	-0.037	---	0	---	0	---	---	---
scaffold991	26437	47265:48:-	---	---	0	0	0	---	-0.143	0	-0.077	-0.059	---	0	0	0	-0.167	-0.12	0.654	-0.034	0	---	---	---	-0.524
scaffold19371	70608	47368:14:+	---	---	0	---	---	---	0	0	---	---	---	0	0	0	---	0.451	0	---	---	0	-0.091	---	---
scaffold157	3661	47386:60:-	---	---	---	0	0	---	---	---	---	---	0	---	---	---	---	---	0	-0.032	0	0	---	---	---
scaffold157	121207	47454:39:-	0	---	---	0	---	---	---	---	---	---	---	---	---	0	---	0	0	---	---	---	---	---	---
scaffold1327	64290	47558:36:+	---	---	---	-0.077	0	---	---	---	---	---	0	0	---	---	---	---	---	---	---	---	---	---	---
scaffold3024	82877	47619:25:-	0	---	0	0	0	---	0	---	---	---	---	---	---	-0.067	-0.167	-0.12	-0.029	0	---	0.419	---	---	---
scaffold2449	24992	47710:8:-	0	0	---	0	---	---	0	0	0	0	0	1	0	---	---	-0.037	-0.059	0	---	0	---	---	---
scaffold2449	78593	47725:53:+	---	---	---	---	---	---	---	---	---	---	---	---	---	---	---	---	---	---	---	---	-0.4	---	---
scaffold3197	62941	47819:49:+	---	---	---	---	---	---	---	---	---	0	---	-0.111	0	-0.067	---	---	-0.059	---	---	---	---	---	---
scaffold16915	42860	47868:64:-	0	0	---	0	---	0	0	0	0	-0.059	---	0	-0.2	---	0	-0.037	-0.029	-0.103	---	---	---	---	---
scaffold16915	110951	47897:19:+	---	---	---	---	---	---	---	---	---	---	---	---	---	---	---	---	0	---	---	---	0	---	---
scaffold7784	44570	47914:64:+	0.407	0	---	0	0	0	0	0	-0.077	0	---	0	---	-0.067	1	-0.037	0.151	-0.037	-0.059	-0.125	---	---	---
scaffold7784	115239	47945:20:+	---	---	0	---	---	---	---	---	0	---	---	---	---	---	---	0	0	0	---	---	---	---	---
scaffold596	73186	48094:63:+	0	---	---	---	---	---	---	---	---	0	---	---	0	0	0	---	---	0	---	0	---	---	---
scaffold14218	33773	48138:39:+	0	0	-0.333	-0.077	-0.143	---	0	0	0	0	---	-0.111	0	-0.143	-0.077	-0.12	0.333	---	0	---	---	---	---
scaffold14218	98581	48170:31:-	0	---	---	---	0	---	---	---	0	0	---	---	---	0	0	0	-0.029	---	0	---	---	---	---
scaffold18486	11042	48188:45:+	---	---	---	0	---	---	0	---	0	-0.2	---	0	---	0	---	-0.037	0	-0.067	---	0	---	---	---
scaffold2445	91443	48271:44:-	---	---	---	-0.067	---	-0.143	0	---	0	0	-0.143	---	---	---	---	---	0	---	---	---	-0.273	---	---
scaffold2114	1676	48296:15:+	---	---	---	---	0	---	---	---	---	---	---	---	---	---	0	---	-0.029	---	-0.059	---	---	---	---
scaffold11383	23073	48390:49:+	0	-0.143	0	0	---	---	0	0	---	0	---	---	---	---	---	---	0	0	-0.125	---	---	---	---
scaffold4902	3699	48448:63:-	0	---	---	0	---	---	0	0	---	0	0	---	---	---	---	-0.037	0	---	---	0	---	---	---
scaffold4902	122283	48514:63:-	0	0	0	---	---	---	0	---	---	---	---	---	---	---	---	0	0	1	0	---	---	---	---
scaffold6522	51232	48539:18:-	0.25	---	0	0	0.1	0	-0.143	0	0	-0.231	0	-0.111	---	-0.143	-0.167	0.2	-0.2	-0.103	---	-0.2	-0.4	---	-0.032
scaffold6522	101741	48558:74:+	---	---	---	---	---	1	0	0	0	---	---	0	0	---	---	---	---	---	---	---	---	---	---
scaffold930	115760	48634:91:-	---	---	---	---	---	---	1	---	0	---	---	0	---	---	0	---	-0.029	0	---	---	---	---	---
scaffold6372	75662	48687:83:+	---	---	---	---	0	---	---	---	-0.077	---	0	---	---	---	---	0	0	---	0	---	---	---	---
scaffold5189	45988	48729:15:-	---	---	---	---	---	---	0	---	---	0	---	---	---	0	---	---	0	---	---	---	---	---	---
scaffold15002	80758	48981:50:-	-0.111	-0.2	0	-0.077	-0.059	-0.143	---	0	-0.077	-0.143	---	0	---	-0.077	-0.077	-0.077	-0.091	0.179	-0.059	-0.059	---	---	---
scaffold138	120072	49065:30:+	---	0	---	-0.077	-0.067	0	0	---	---	-0.2	-0.143	---	0	-0.067	-0.091	-0.037	0.077	0.458	0	-0.059	0.333	---	---
scaffold3373	21250	49098:9:-	0	---	---	1	---	---	0	---	-0.273	---	---	---	---	---	0	---	-0.059	-0.032	---	---	---	---	---
scaffold3373	135486	49158:15:-	0.25	-0.091	1	-0.111	0.043	0.6	0.6	0.273	0.632	-0.385	-0.429	-0.111	0	0.59	-0.556	-0.167	-0.125	-0.143	-0.297	-0.286	-0.333	---	---
scaffold3837	9944	49222:46:+	---	0	---	---	---	---	---	---	-0.091	---	0	---	---	0	---	-0.037	-0.029	0	---	---	---	---	---
scaffold4963	61650	49358:24:+	---	---	---	-0.143	-0.059	-0.143	---	---	0	---	---	---	---	---	---	0	0	0	0	---	---	---	---
scaffold4542	39019	49406:83:-	0	---	---	0	---	-0.333	-0.143	0	---	-0.25	-0.2	-0.111	---	-0.067	0	0.103	-0.059	-0.143	0.419	-0.059	0.333	---	---
scaffold4542	123253	49452:11:+	-0.2	---	---	-0.167	0.636	-0.143	0	---	---	---	---	---	---	0	0	0	-0.091	-0.12	0	0	---	---	---
scaffold23919	126351	49561:63:+	---	---	---	---	---	---	---	0	---	---	---	---	---	---	0	---	-0.029	0	---	0	---	---	---
scaffold4620	37532	49591:40:-	---	---	---	---	0	---	---	---	---	---	---	0	---	0	---	---	---	---	---	0	---	---	---
scaffold3220	35074	49688:17:+	---	0	---	---	---	---	---	-0.143	---	0	---	---	---	---	-0.167	0	-0.059	-0.037	---	0	---	---	---
scaffold3220	112265	49728:10:-	0	---	---	---	-0.067	---	1	-0.6	0	-0.067	0	0	0	0	-0.167	0	0.151	-0.333	0	-0.231	-0.2	---	---
scaffold11642	73779	49771:23:-	---	---	0	0	---	---	---	---	---	---	0	---	---	---	---	---	-0.03	---	0	0	-0.429	---	---
scaffold1916	61267	49818:41:+	0	0	---	---	---	---	0	1	0	---	---	---	---	---	0	-0.037	-0.03	0	---	---	---	---	---
scaffold1916	126696	49859:14:+	-0.143	0	---	0	0	---	0	0	---	0	0	---	-0.2	-0.143	---	-0.077	0	-0.067	---	-0.059	---	---	---
scaffold548	53999	49889:118:+	---	---	---	0	0	---	---	---	---	---	---	---	---	---	-0.091	---	-0.03	---	---	---	---	---	---
scaffold3114	30949	49937:9:+	---	---	---	---	0	---	---	---	0	0	---	0	---	---	---	---	0	---	---	---	---	---	---
scaffold3114	109001	49961:10:-	-0.059	---	---	---	-0.059	0	---	---	0	---	0	-0.111	---	---	0	0	0.333	0	-0.067	0.64	-0.167	---	---
scaffold21709	12256	49987:52:-	---	0	---	-0.143	0	---	---	0	---	---	---	-0.111	0	---	0	0	-0.091	0	-0.2	-0.059	---	---	---
scaffold21709	68487	50031:17:-	---	0	---	---	---	0	---	---	---	---	0	---	---	---	---	-0.037	0	0.652	---	0	---	---	---
scaffold798	61091	50079:50:+	---	---	---	---	---	---	0	0	---	---	---	0	---	---	---	0	-0.029	---	0	---	---	---	---
scaffold1470	24607	50119:9:+	---	---	-0.333	---	0	-0.2	---	0	---	---	---	---	---	---	1	-0.037	0	---	-0.067	---	-0.25	---	---
scaffold3343	57737	50181:11:+	---	---	---	---	0	---	---	---	-0.077	---	---	---	---	0	0	---	0	-0.037	-0.143	0	---	---	---
scaffold3653	100502	50314:14:-	-0.143	---	---	0	---	---	---	---	-0.091	0	---	---	---	---	0	---	-0.062	0.651	---	---	---	---	---
scaffold3186	63720	50461:12:-	---	---	---	---	---	---	---	---	---	---	---	---	---	---	0	-0.043	0	---	---	---	0	---	0
scaffold3186	123010	50498:10:-	---	---	---	---	0	---	---	---	-0.077	0	0	---	0	---	---	0	0	0	---	0	---	---	---
scaffold1870	111537	50573:7:+	---	---	---	---	---	---	---	---	---	0	---	---	---	---	---	0	0	-0.032	0	---	---	---	---
scaffold7379	95791	50633:40:+	---	0	0	0	0	---	---	---	-0.111	---	---	-0.111	0	0	0	0.451	---	---	---	-0.077	---	---	---
scaffold7514	48553	50737:10:-	---	---	---	---	---	0	---	---	---	---	0	---	-0.2	---	---	-0.037	1	-0.032	---	---	---	---	---
scaffold7514	117024	50763:38:-	1	---	-0.333	0	-0.077	0	-0.091	-0.143	0	0.333	---	-0.111	---	0	0	0.311	-0.125	---	0	-0.2	---	0.1	---
scaffold1696	81628	50839:50:-	---	---	---	---	---	---	---	---	---	---	---	0	---	---	---	0	---	0	0	---	---	---	---
scaffold3015	75529	50883:20:-	---	---	0.5	-0.091	-0.2	-0.143	0.6	-0.333	-0.429	---	-0.333	-0.111	0	-0.333	0.192	0.2	-0.062	-0.364	-0.207	-0.167	---	---	---
scaffold3015	140469	50915:18:+	---	---	---	---	---	---	---	0	---	---	---	---	---	---	---	---	---	0	-0.125	---	---	---	---
scaffold6321	46563	50939:38:+	-0.167	0	0	---	---	-0.333	0	-0.143	-0.091	---	0	0	---	1	-0.077	0.103	-0.103	-0.103	-0.067	-0.067	-0.077	---	---
scaffold6321	106342	50969:20:-	0	---	---	---	---	---	0	---	---	---	---	0	---	---	---	---	---	---	---	0	---	---	---
scaffold1824	12689	50988:38:-	---	0	---	0	---	---	---	---	---	---	-0.091	---	---	---	---	---	0	0	---	---	---	---	---
scaffold1824	128366	51034:31:-	---	---	---	0	---	---	---	---	---	-0.077	0	---	---	---	---	-0.037	0	0	---	---	---	---	---
scaffold269	98699	51091:44:-	---	---	---	0	---	---	---	---	---	---	---	---	0	0	---	0	---	-0.034	---	---	---	---	---
scaffold2808	10786	51131:17:+	---	---	---	0	---	---	---	---	---	---	---	---	---	0	---	---	---	---	-0.059	0	---	---	---
scaffold8111	46649	51220:47:-	-0.077	---	---	---	---	---	0	---	---	0	---	---	---	---	0	0	---	0	---	0.407	---	---	---
scaffold30375	82114	51336:16:-	---	---	---	0	---	0	---	0	0	0	---	0	---	-0.077	0	-0.077	0.333	---	0	0	---	---	---
scaffold19901	19257	51382:47:-	0	---	---	---	0	---	---	---	---	---	---	---	---	---	---	---	---	0	---	0	---	---	---
scaffold6342	101468	51498:59:-	---	---	---	---	0	---	---	---	---	0	---	---	---	---	0	---	0	0	---	---	---	---	---
scaffold1053	26390	51593:14:-	---	---	---	---	---	---	---	---	---	---	---	---	0	---	0	---	---	---	---	---	0.143	---	---
scaffold1053	90889	51635:6:+	0	---	---	---	---	-0.333	-0.143	0	-0.167	-0.067	---	---	---	-0.067	-0.4	-0.037	-0.059	-0.103	-0.2	---	---	---	---
scaffold12690	56380	51683:65:-	---	---	---	---	0	---	---	---	---	0	---	---	---	---	---	0	0	0	---	---	---	---	---
scaffold2152	35521	51725:9:+	0	0	0	0	---	---	-0.143	---	-0.2	0	0	---	0.143	-0.25	-0.091	-0.167	-0.097	0	-0.143	-0.231	0.062	---	---
scaffold2152	131834	51765:9:+	---	---	---	0	0	---	---	0	---	---	---	---	0	---	0	0	0	0	0	-0.143	---	-0.286	---
scaffold6024	47552	51792:80:-	---	---	---	---	---	---	---	---	0	---	0	0	---	---	0	0	---	---	---	---	---	---	---
scaffold2798	6129	51964:15:+	0	---	0	---	---	0	-0.143	---	0	---	---	---	---	0	---	---	0	---	---	---	---	---	---
scaffold2798	139511	52019:10:+	---	---	0	0	---	---	---	---	---	---	---	---	---	0	---	---	0	---	---	---	---	---	---
scaffold5503	59393	52038:47:+	0	---	---	---	---	---	---	---	---	---	---	---	---	---	0	0	0	0	---	0	---	---	---
scaffold10441	96100	52143:7:-	0	0	---	0	-0.067	---	0.6	---	---	---	---	-0.143	---	---	---	-0.037	---	0	0	0	---	---	---
scaffold234	42426	52172:32:+	---	0	---	---	0	---	0	---	---	---	---	---	0	---	---	---	---	---	---	---	---	---	---
scaffold234	97117	52198:30:+	---	0	---	---	---	---	---	---	0	---	---	---	---	0	---	1	0	-0.032	---	---	-1	---	---
scaffold2549	3326	52225:52:+	---	---	---	---	---	---	---	---	0	---	0	0	0	0	---	---	---	---	---	0	---	---	---
scaffold2549	125111	52281:43:+	-0.059	0	---	0	---	---	---	---	0	---	0	---	---	0	---	-0.037	0	---	0	---	---	---	---
scaffold634	60765	52314:16:-	---	---	---	---	0	---	---	---	---	---	---	---	---	---	0	---	0	---	---	0	---	---	---
scaffold4290	125226	52538:20:-	0	---	---	---	0	---	---	---	0	-0.167	---	---	---	0	---	-0.037	0	0	---	0	---	---	---
scaffold6368	72975	52637:28:+	---	---	---	---	0	---	---	---	---	---	---	---	---	---	---	---	-0.059	---	---	---	---	---	---
scaffold6963	99977	52715:17:+	0	---	---	---	---	---	---	---	---	0	0	1	---	0	---	-0.037	-0.029	---	---	---	---	---	---
scaffold5578	101344	52764:52:+	---	---	---	---	0	0	0	---	0	0	---	0	---	---	---	0	---	-0.103	-0.167	0	---	---	---
scaffold4645	107029	52830:16:-	0	---	---	---	---	---	---	0	---	0	---	0	---	---	---	---	0	---	---	---	---	---	---
scaffold11345	41844	52870:45:+	---	0	0	---	---	---	---	---	0	---	0	---	0	---	---	0	0	0	---	0	---	---	---
scaffold4543	30283	53117:69:+	---	---	---	---	0	-0.143	---	0	---	---	---	0	---	0	0	0	0	0	0.636	0	---	---	---
scaffold4543	116257	53157:10:-	---	---	---	0	---	---	0	---	---	---	---	---	---	-0.067	---	0	0	---	---	---	---	---	---
scaffold3211	103928	53200:101:-	-0.333	---	0	-0.167	-0.429	0	0	0.273	-0.077	0.615	-0.143	0.706	-0.2	0.391	0.192	0.012	-0.025	-0.143	0.636	0.636	---	---	---
scaffold10819	80947	53238:15:+	-0.053	-0.143	0	-0.6	0.386	-0.143	-0.143	-0.143	-0.077	-0.067	-0.6	-0.429	0	-0.455	-0.077	-0.167	0.131	-0.18	-0.047	0.043	-0.4	---	---
scaffold14024	111330	53314:17:-	---	---	---	---	-0.067	---	---	---	---	---	---	---	---	---	---	---	0	---	0	---	---	---	---
scaffold13094	79875	53370:58:+	-0.25	-0.5	0.5	0.412	-0.111	0.273	-0.333	0.273	-0.714	0.3	0	-0.25	1	-0.5	-0.448	-0.308	0.182	0.125	-0.273	0.25	-0.25	0.561	---
scaffold15904	66271	53568:17:+	0	0	---	---	0	---	0	-0.143	-0.167	-0.111	---	---	---	0.632	-0.111	-0.13	-0.083	-0.037	---	-0.231	---	---	---
scaffold1702	82119	53722:18:+	---	---	---	---	0	0	---	---	---	---	---	0	---	---	-0.077	-0.037	-0.029	---	---	0	---	---	---
scaffold1326	107453	53789:64:-	---	---	---	---	---	---	---	0	---	0	---	---	0	---	---	---	0	-0.032	---	---	---	---	---
scaffold11350	159290	54039:11:+	0.419	---	0	0	0	0	---	---	-0.077	-0.059	---	---	---	0	---	-0.037	-0.029	0.458	-0.125	-0.143	---	---	---
scaffold9370	44824	54159:15:-	-0.111	---	0	---	0	---	-0.143	-0.143	0.615	---	---	0	0.143	---	-0.077	0	-0.029	0	0	0	---	---	---
scaffold9370	110638	54189:40:-	---	---	---	---	---	0	---	---	---	0	---	---	0	---	---	---	0	0	---	---	---	---	---
scaffold2913	13061	54224:11:-	0	---	---	-0.077	0	0	0	---	0.741	---	---	0	---	-0.111	0	-0.077	0	-0.111	0	0	-0.6	---	---
scaffold12999	21259	54294:13:-	---	---	---	---	---	0	---	---	---	0	---	---	---	---	---	0	---	0	-0.067	---	---	---	---
scaffold13175	96740	54395:33:-	---	---	---	---	---	---	---	---	---	0	---	---	---	---	0	---	0	0	0	---	---	---	---
scaffold2902	10004	54423:57:-	0	-0.143	0	-0.333	0.64	---	---	-0.143	-0.077	0	---	0.062	---	0.407	0	-0.077	0.234	-0.154	-0.059	-0.059	---	-0.37	-0.143
scaffold4120	65137	54536:68:-	-0.333	-0.2	---	0	-0.067	0.273	-0.143	0	-0.077	0	1	---	0	-0.231	0	-0.077	-0.029	0	-0.167	---	---	---	---
scaffold8462	90759	54661:29:+	---	---	---	---	0	0	---	---	---	---	---	---	---	---	0	---	0	---	---	---	---	---	-0.433
scaffold3857	47755	54699:90:+	-0.091	---	---	0	-0.077	-0.333	-0.333	-0.333	-0.091	---	0	---	0	-0.143	---	0.649	0.333	0	---	-0.111	---	---	---
scaffold16834	24373	54922:24:+	0.419	---	0	0.636	---	0	0.273	-0.143	-0.167	-0.333	-0.111	0	-0.2	-0.143	0	-0.167	0.151	-0.111	-0.047	-0.067	---	---	---
scaffold3873	65697	55017:64:+	---	---	---	---	---	---	---	---	---	---	---	---	---	---	---	---	---	---	---	---	---	---	-0.143
scaffold16290	94545	55097:11:+	-0.385	1	---	0	-0.125	0	0.6	0.667	-0.077	-0.091	-0.25	-0.429	0	-0.067	-0.273	0.311	-0.125	-0.185	-0.333	-0.125	---	---	---
scaffold16290	156022	55126:22:-	0.226	-0.2	-0.333	-0.167	0.043	---	-0.6	-0.333	-0.2	-0.333	-0.333	0.062	---	-0.067	---	-0.077	-0.2	-0.2	---	1	0.143	---	---
scaffold2791	15582	55201:22:-	---	0	---	---	0	---	---	---	-0.077	---	---	---	---	---	---	0	-0.062	---	---	0	---	---	---
scaffold2791	79255	55226:106:+	---	0	---	---	---	---	---	---	0	---	---	---	0	---	---	---	-0.03	---	---	---	---	---	---
scaffold12287	56418	55291:13:+	---	---	---	---	---	---	0	---	---	1	---	-0.111	---	0	---	-0.04	-0.059	-0.032	0	0	-0.4	---	---
scaffold12287	107856	55308:43:+	0	---	---	---	0	---	---	0	0	---	---	---	---	0	0	0	-0.059	-0.071	---	-0.067	-0.111	---	---
scaffold12287	165878	55335:27:+	0	---	---	0	---	---	---	---	---	---	0	---	---	---	0	---	0	-0.032	---	0	---	---	---
scaffold6132	122015	55538:23:-	---	---	---	-0.143	0	0	---	---	---	0	---	0	---	-0.091	---	-0.037	---	-0.071	0	1	---	---	---
scaffold7198	51149	55579:51:+	---	---	0	---	---	-0.143	---	---	---	-0.111	---	---	---	---	0	-0.037	0.654	0	0	0	---	---	---
scaffold289	41743	55653:33:+	---	---	0	---	---	---	0	---	---	---	---	---	0	---	---	---	0	---	---	---	---	---	---
scaffold9131	133026	55793:27:+	0	0	0	0	0	---	0	1	0	---	---	---	---	---	---	---	0	-0.032	0	-0.059	---	---	---
scaffold4210	3305	55803:29:-	---	---	---	---	---	0	-0.143	---	---	---	---	0	---	0	---	0	0	---	---	0	---	---	---
scaffold4210	60283	55826:72:+	---	0	---	0	-0.125	0	---	-0.143	0	0	---	---	0	0	0	-0.037	0	0	---	-0.059	---	---	---
scaffold4210	141851	55855:41:+	0	---	---	---	---	---	---	---	---	---	0	0	---	---	---	---	---	---	---	0	---	---	---
scaffold2331	15667	55956:121:+	---	---	---	---	---	---	0	---	---	---	---	---	0	0	0	0	---	---	---	---	---	---	---
scaffold222	55886	56030:70:+	---	---	---	0	---	0	---	---	---	---	---	---	---	---	0	---	-0.059	---	---	---	---	---	---
scaffold222	160921	56058:61:-	---	---	---	---	-0.059	---	---	---	0	---	0	---	---	---	-0.077	0	0	---	---	0	---	---	---
scaffold3095	78307	56089:26:+	-0.059	---	---	---	---	---	---	---	0	---	---	---	---	---	---	0	0	---	---	---	---	---	---
scaffold2097	106212	56165:35:-	---	---	---	---	---	---	-0.143	---	---	---	---	---	---	---	---	-0.037	-0.091	---	-0.059	0	---	---	---
scaffold5355	90458	56298:9:-	-0.059	0	---	-0.067	0	0	0	---	-0.077	---	---	0	---	-0.067	0	0	-0.091	0.455	---	0	-0.207	---	---
scaffold7106	27329	56460:7:+	---	---	---	---	0	---	---	0	---	---	---	---	---	0	---	0	-0.029	0	---	---	---	---	---
scaffold7106	83885	56480:11:-	-0.059	---	---	---	---	---	---	---	---	---	1	---	---	---	---	-0.037	0	---	---	0	-0.273	-0.059	---
scaffold7106	165870	56505:45:+	---	---	---	---	---	---	---	---	---	---	---	0	---	0	---	---	---	-0.032	---	---	---	---	---
scaffold10814	149056	56606:13:-	0	---	---	---	0	---	0	---	---	---	0	---	---	0	---	---	---	---	---	---	---	---	---
scaffold11752	149565	56694:17:+	0	---	---	0	---	---	---	---	---	0	---	0	---	0	0	---	---	---	0	---	---	---	---
scaffold9704	117545	56739:20:+	---	---	---	---	---	---	0	---	---	---	---	---	---	0	0	0	0	-0.111	---	---	---	---	---
scaffold267	97915	56793:67:+	---	---	---	---	---	---	---	0	---	0	0	---	---	---	---	---	0	0	---	---	---	---	---
scaffold267	163314	56817:19:-	0.25	-0.143	0.5	0.3	-0.273	-0.5	0.6	-0.091	0.333	0.3	-1	-0.25	-0.2	-0.231	0.217	0.085	0.036	0.13	-0.333	-0.047	---	---	---
scaffold12753	102041	56870:23:-	0	0	---	-0.067	1	---	-0.143	---	0	0	---	---	0	0	-0.077	---	---	---	---	---	---	---	---
scaffold12753	159709	56908:50:-	---	---	---	---	---	---	0	---	---	---	---	---	---	---	---	0	0	---	---	0	---	---	---
scaffold1500	4342	56973:30:+	-0.091	0	-0.333	-0.297	0	-0.2	-0.143	0.273	-0.2	-0.091	-0.143	0.062	-0.5	0.226	-0.077	-0.315	0.39	-0.132	-0.047	-0.047	0.412	---	-0.6
scaffold1500	74848	57005:16:-	---	---	---	-0.067	---	---	---	---	---	0.391	---	---	---	---	-0.077	---	0	-0.032	---	-0.059	---	---	---
scaffold1500	158100	57024:11:+	---	---	---	---	-0.059	---	---	0	---	---	---	---	---	---	---	---	---	0	---	---	0	---	---
scaffold5586	109811	57181:20:-	-0.2	0	---	-0.143	0.419	1	---	0	0	0.419	---	---	0	0	-0.077	-0.037	0.463	-0.103	-0.125	0	---	---	---
scaffold919	38265	57221:22:-	0	-0.2	0	0	0.64	---	-0.143	---	---	---	0	---	---	0	-0.091	0	-0.125	-0.032	---	-0.059	---	---	---
scaffold1973	105897	57317:35:+	---	---	---	---	---	---	---	0	---	---	---	---	---	---	---	---	0	---	---	-0.067	---	---	---
scaffold1183	59486	57454:17:+	---	0	---	---	0	-0.143	---	---	---	---	---	---	---	-0.077	-0.25	-0.037	-0.03	0	---	---	---	---	---
scaffold13706	78321	57512:59:+	1	-1	---	-0.067	-0.067	0	0	-0.333	0	-0.143	-0.143	-0.111	-0.2	-0.067	-0.091	-0.077	-0.125	0.103	-0.059	0	---	0.561	---
scaffold4925	135554	57749:126:+	---	0	---	---	0	---	---	---	---	---	---	---	---	0	---	-0.077	---	---	---	---	0.143	---	---
scaffold1773	14112	57778:18:-	1	---	---	0	---	0	0	0	---	---	---	0	---	---	---	---	---	---	-0.059	0	---	---	---
scaffold1773	73078	57815:57:+	---	---	---	0	---	---	---	---	---	---	---	---	---	---	---	0	---	---	---	0	0	---	---
scaffold1143	15254	57879:43:+	---	0	---	---	---	0	---	---	1	0	0	---	---	---	---	0	0	0	---	---	---	---	---
scaffold1143	86816	57933:53:-	-0.047	-0.143	-0.333	-0.297	0.059	0.6	-0.333	0.273	-0.077	-0.333	-0.25	0.333	-0.5	0.226	0.478	-0.4	0.212	0.484	-0.333	0.25	0.368	-0.286	-0.333
scaffold6841	33090	58038:58:+	0	---	---	---	---	---	---	---	0	---	---	---	---	---	0	0	---	---	---	---	---	---	---
scaffold10213	101289	58133:8:-	---	0	---	---	---	---	---	---	---	---	---	---	---	0	---	0	---	---	-0.143	---	---	---	---
scaffold10213	175486	58154:68:+	---	---	---	---	---	---	---	---	0	---	---	---	---	---	---	---	---	-0.067	---	---	---	---	---
scaffold8705	87132	58191:50:+	-0.067	-0.2	0	---	---	---	-0.333	---	0	-0.167	0	0	---	0	-0.077	-0.12	0.212	-0.103	-0.125	0	0	---	---
scaffold4498	49633	58249:12:-	0	---	---	---	---	---	0	---	---	---	---	---	---	---	---	0	0	---	---	---	---	---	---
scaffold794	70030	58345:129:-	0	---	---	---	---	---	---	---	---	---	---	---	-0.2	---	-0.091	---	---	---	0	0	---	---	---
scaffold5287	39302	58437:36:+	---	---	---	---	---	---	---	---	0	---	---	---	0	---	-0.111	-0.04	---	0	---	---	---	---	---
scaffold5287	127922	58473:48:+	---	---	---	---	---	---	---	---	0	0	1	---	---	0	---	---	0	0	---	---	---	---	---
scaffold6351	65413	58537:10:+	---	---	0	-0.067	---	---	---	0	---	0	---	---	-0.2	0	---	0	---	---	---	0	-0.4	---	---
scaffold9107	98616	58613:21:-	---	---	0	---	0	---	---	---	0	---	---	---	---	0	---	---	0	---	---	-0.059	---	---	---
scaffold2931	132277	58750:83:+	---	0	---	---	---	---	0	---	---	0	---	---	---	---	---	---	---	-0.034	---	0	---	---	---
scaffold2891	35515	58786:28:+	-0.333	0	0	0.517	0	-0.143	-0.143	-0.333	0	-0.333	---	-0.25	-0.5	-0.207	0.368	0.03	-0.125	-0.103	0.561	-0.207	---	---	---
scaffold2891	131123	58839:30:-	-0.125	-0.2	---	0	---	---	---	---	---	-0.067	---	---	0	---	---	---	0	---	---	0.636	---	---	---
scaffold11367	1270	58861:7:+	---	---	---	---	0	---	---	---	---	0	---	---	---	---	---	0	---	---	---	0	---	---	---
scaffold11367	64208	58911:10:-	0	---	0	0	---	---	---	---	---	0	---	---	---	---	---	0	---	-0.034	0	0	---	-0.37	---
scaffold830	99871	59069:9:-	0	-0.333	0	---	0.3	---	0.6	-0.143	0	-0.143	-0.333	---	-0.2	---	0	-0.12	-0.125	-0.111	-0.143	0	-0.333	---	---
scaffold5841	30684	59116:22:+	---	---	---	0	-0.059	---	---	---	---	---	-0.091	1	---	0	0	---	-0.029	---	---	---	-0.077	---	---
scaffold5841	133639	59154:9:+	-0.067	0	0.5	0	0.1	0.273	0.273	0.6	-0.167	-0.2	-0.6	-0.25	0	-0.067	0	-0.217	-0.333	0.22	-0.143	-0.125	---	---	---
scaffold3814	38796	59186:39:+	---	---	---	---	0.64	---	---	---	---	-0.059	---	0	0	---	---	---	---	---	---	0	---	---	---
scaffold3814	154651	59246:130:+	0	0	---	-0.067	0	---	---	0	---	0.632	---	---	---	---	0	-0.12	-0.029	0	---	---	-1	---	---
scaffold2608	164440	59324:13:+	---	---	---	0	---	0	---	---	---	---	---	0	---	---	---	---	0	-0.032	0	1	---	---	---
scaffold4235	153224	59548:79:-	---	---	---	0	-0.059	---	0	---	---	---	-0.143	0	---	-0.077	0	0	-0.029	-0.103	-0.125	---	---	---	---
scaffold5856	17760	59570:24:-	0	---	---	---	---	---	---	0	0	---	---	---	---	0	0	---	0	0	---	0	---	---	---
scaffold3836	85009	59663:18:-	0	---	---	0	-0.059	---	---	0	---	0	---	---	---	-0.167	0	0	0	---	---	---	---	---	---
scaffold3836	141187	59681:62:+	---	---	---	---	---	---	---	---	0	---	---	0	---	0	0	---	0	---	---	---	---	---	---
scaffold3610	97258	59766:8:-	---	---	---	0	0	-0.143	---	---	0	0	---	---	0	---	-0.077	---	-0.059	-0.032	0	0	---	---	---
scaffold1777	114580	59922:25:+	---	---	---	---	0	---	-0.143	---	---	0	---	---	---	---	0	-0.077	0	0	---	0	---	---	---
scaffold1640	41326	60050:43:+	---	---	0	---	0	0	---	-0.143	-0.077	---	---	---	0	0	0	---	0	---	---	---	---	---	---
scaffold5288	147708	60193:49:-	-0.111	---	0	0	-0.143	---	-0.333	-0.143	-0.091	---	---	0	---	0	-0.4	-0.13	-0.091	-0.034	---	0	0	---	---
scaffold772	105335	60249:18:-	---	---	---	---	---	---	---	---	---	0	0	---	---	---	-0.091	0	0	0	---	0	---	---	---
scaffold2346	26866	60332:30:+	---	0	0	0	---	1	---	---	0	---	0	---	0	-0.333	0.625	-0.04	-0.062	-0.067	0	0	0.192	---	---
scaffold13521	37250	60400:18:-	0	---	0	0	0	---	---	---	0	---	0	---	---	---	---	---	---	-0.032	---	---	---	---	---
scaffold7219	61524	60462:35:-	0	---	---	-0.067	0	---	---	---	---	---	---	---	0	---	0	0	0	---	---	---	0.478	---	-0.752
scaffold7219	113822	60488:57:+	-0.067	---	---	-0.067	---	---	---	---	---	---	0	0	0	0	---	0	-0.029	---	---	---	---	---	---
scaffold6275	63835	60541:11:+	---	---	---	0	---	---	---	0	---	0	---	---	---	---	0	---	---	---	0	---	---	---	---
scaffold6275	127311	60578:7:+	0.062	0	-0.333	0.615	0.625	-0.333	---	0	0.143	-0.111	-0.333	-0.111	0	-0.091	0.706	0.2	0.008	0.179	0	-0.5	0.273	---	---
scaffold3206	73011	60660:12:+	-0.2	0	0.5	-0.333	-0.143	-0.143	-0.333	0	-0.207	0.043	0.667	-0.429	1	-0.053	-0.2	-0.439	-0.286	-0.103	-0.385	0.391	-0.333	---	-0.333
scaffold3206	157694	60692:8:-	0	---	---	---	0	0	---	---	0	0	---	---	---	---	-0.167	---	-0.029	---	0.64	-0.125	---	---	---
scaffold1265	65986	60729:30:+	---	0	---	---	0	---	---	---	---	---	---	0	---	---	---	0	0	-0.032	---	---	---	---	---
scaffold1265	191732	60789:9:-	---	---	0	---	---	---	---	---	---	---	1	---	---	-0.067	---	0	0	0	---	---	---	---	---
scaffold7006	9610	60794:9:+	---	0	---	0	---	0	0	-0.143	---	---	---	---	0	---	0	---	-0.029	0	0	---	---	---	---
scaffold7006	146896	60853:42:+	0	---	---	---	---	0	---	---	---	---	0	0	---	---	---	---	---	---	---	---	---	---	---
scaffold1703	307	60940:17:-	---	---	0	0	0	0	---	---	---	0	0	---	0	-0.091	---	-0.077	---	-0.032	-0.125	-0.125	---	---	---
scaffold1703	111557	60985:10:+	0	---	---	-0.067	---	---	---	---	---	---	---	---	---	---	0	0	---	---	---	---	---	---	---
scaffold1703	163189	61001:23:-	---	---	---	---	---	---	---	---	---	---	---	---	---	---	---	---	---	---	---	---	-0.4	---	---
scaffold30950	42305	61046:8:+	-0.273	0	0	-0.143	0	-0.143	-0.5	-0.143	-0.667	0.6	0	0.615	---	-0.5	0	-0.037	0.625	0.311	0.407	-0.067	-0.273	---	---
scaffold30950	131666	61081:22:+	-0.067	0	---	0	-0.125	---	0	-0.143	0	-0.111	-0.091	0	0	0	0	0.451	0.297	0.211	-0.059	-0.059	---	-0.059	---
scaffold5312	68199	61148:33:-	---	0	0	-0.067	0	---	---	---	-0.077	0	-0.143	-0.111	0	-0.2	---	-0.12	-0.029	---	-0.067	-0.067	-0.25	---	-0.455
scaffold3005	143835	61256:20:-	---	---	---	0	-0.059	0	---	0	---	0	---	---	---	---	---	---	-0.029	-0.067	-0.067	-0.167	---	---	---
scaffold7040	82441	61364:15:-	-0.125	---	---	-0.077	-0.059	-0.143	-0.333	0	-0.077	---	0	0	---	1	-0.167	-0.077	0.151	-0.185	---	-0.2	---	---	---
scaffold7040	145692	61385:36:-	-0.059	---	---	---	-0.143	---	0	0	-0.167	0	-0.111	---	---	0.407	0	-0.077	0.234	-0.032	0	-0.059	---	---	---
scaffold1289	25799	61490:10:-	---	---	---	0	-0.067	---	---	---	---	1	---	---	0	---	---	0	0	---	---	---	---	-0.565	---
scaffold12	46927	61589:69:-	0.419	---	---	-0.273	-0.067	-0.143	0	-0.143	0.632	0	0	-0.25	0	-0.231	0.3	-0.12	-0.091	-0.185	-0.143	-0.059	-0.273	---	-0.285
scaffold12	144388	61623:6:+	---	---	0	1	0.407	---	-0.333	0	-0.077	---	---	---	---	0	---	-0.12	0.077	-0.067	-0.067	-0.059	---	-0.125	---
scaffold153	110385	61680:60:+	-0.067	0	0	---	-0.2	0	0.273	0	0	0	0.625	-0.111	-0.2	-0.067	-0.273	-0.037	0.234	-0.034	0	-0.2	---	---	---
scaffold153	174512	61724:25:-	---	---	---	---	---	---	---	---	0	---	---	---	---	---	---	0	-0.029	---	---	0	---	---	---
scaffold1831	21086	61792:18:-	0	0	---	0	---	---	---	---	---	0	---	---	---	---	---	---	---	0	---	---	---	---	---
scaffold1831	80264	61821:69:+	---	---	---	---	0	---	---	0	---	---	---	---	---	---	0	1	-0.029	-0.032	---	---	---	---	---
scaffold1162	9277	61890:34:+	0	0	---	0	---	---	---	0	0.391	---	-0.091	---	0.571	-0.143	0.391	0.188	-0.161	-0.067	-0.059	-0.059	-0.143	---	---
scaffold1162	98210	61921:37:+	---	0	---	---	---	---	---	---	---	0	---	---	---	0	0	---	0	---	0	---	---	---	---
scaffold4847	51411	61974:73:+	---	---	---	0	0	---	---	---	---	---	---	---	---	0	---	0	---	---	---	---	---	---	---
scaffold4847	109722	62007:25:+	0.478	-0.5	-1	-0.514	0.3	0.273	0.667	-0.143	0.548	0.478	-0.6	0.062	0.143	-0.297	0.067	-0.077	0.069	0.194	-0.111	0.043	-0.25	0.64	---
scaffold2110	64751	62052:66:+	---	---	---	0	---	---	---	---	0	---	---	---	---	0	---	---	-0.029	---	0	0	0	---	---
scaffold10103	43277	62122:18:+	---	---	---	---	0	---	---	---	-0.2	---	---	---	---	---	0	0	-0.029	---	---	---	---	---	---
scaffold10103	127596	62157:91:-	---	---	0	---	---	0	---	---	0	0.625	---	0	---	---	0	0.188	0	-0.043	---	---	0	---	---
scaffold10257	40444	62188:23:-	0	---	---	0	0	---	---	---	---	0	---	---	---	0	0	---	0	0	---	0	---	---	---
scaffold10257	110701	62212:42:-	---	0	---	---	-0.167	0.6	0	---	-0.167	---	0	0	---	---	0	-0.12	0	-0.032	---	-0.231	---	---	---
scaffold5162	103433	62280:17:+	-0.448	0.273	-0.333	-0.143	0.25	-0.333	-0.143	-0.091	0.391	0.192	-0.091	-0.25	-0.5	0.226	-0.75	0.03	0.297	-0.029	-0.2	0.1	-0.667	-0.8	---
scaffold6574	56638	62339:13:-	0	0	0	---	-0.059	-0.143	-0.143	0	---	---	---	0	0	---	0	0	-0.03	-0.032	0	---	---	---	---
scaffold6574	192223	62395:97:-	---	0	---	---	---	---	---	---	---	---	---	---	---	---	---	0	0	---	-0.125	---	---	---	---
scaffold4206	44362	62489:34:-	---	---	---	---	---	---	---	---	---	---	---	---	0	---	---	---	-0.029	---	---	0	-0.364	---	---
scaffold1668	162387	62658:16:+	---	---	---	---	---	---	---	---	---	---	0	---	---	---	---	0	0	---	---	0	---	---	---
scaffold20067	51750	62699:88:-	0	---	---	0	-0.059	---	---	---	---	---	---	---	0	---	-0.077	0	-0.091	---	0	0	---	---	---
scaffold16272	2541	62833:42:-	---	---	---	0	---	---	-0.143	---	---	0	---	---	---	---	0	---	---	0	---	-0.067	---	---	---
scaffold1259	8846	62899:43:-	---	---	---	-0.091	0	0	---	---	0	1	---	0	---	---	0	-0.037	0.458	-0.077	-0.067	0	---	---	---
scaffold1259	79672	62930:23:+	-0.125	-0.333	-0.333	-0.231	-0.286	0	0.6	-0.333	0.3	0.059	-0.5	0.062	0	-0.231	0.3	0.134	-0.192	-0.216	0.226	0.386	-0.4	---	---
scaffold1259	170886	62974:9:+	0	0	---	-0.143	---	0	0	---	---	-0.273	0	-0.111	1	-0.067	---	-0.077	0	0.324	-0.125	0	-0.2	---	---
scaffold1850	79865	63088:44:+	0	---	---	-0.077	---	0	---	---	0	---	---	0	0	---	---	-0.037	0	0.455	---	---	---	---	---
scaffold18553	28590	63238:10:+	0	---	---	---	---	-0.143	---	0	---	---	0	---	---	-0.067	---	-0.083	---	-0.048	-0.167	-0.067	---	---	---
scaffold1678	140972	63337:50:-	-0.067	-0.333	0	-0.333	0.636	-0.143	0.273	-0.333	-0.273	-0.286	---	-0.25	0	-0.273	0.391	-0.077	-0.059	-0.143	1	-0.059	-0.4	---	---
scaffold10355	31932	63371:33:-	-0.111	---	---	---	0	---	0	0	---	0	-0.111	---	0	0	0	-0.037	-0.059	0	0	0	---	---	---
scaffold10355	87350	63408:71:-	---	---	0	-0.143	---	1	---	---	-0.167	1	0	-0.111	0	0	---	-0.077	-0.059	-0.032	0	-0.059	---	---	---
scaffold10355	151245	63439:28:-	---	---	---	0	0	---	---	---	---	---	---	---	---	---	---	0	---	---	0	---	---	---	---
scaffold1630	28235	63476:41:+	0	0	---	-0.167	-0.2	1	---	-0.143	-0.077	0	---	---	---	-0.143	-0.167	-0.12	-0.059	-0.071	---	-0.125	-0.75	---	---
scaffold6348	180998	63605:8:+	0	---	---	---	-0.059	---	-0.143	---	-0.091	---	---	---	---	0	-0.091	---	---	0	0	---	---	---	---
scaffold2820	190244	63682:8:+	---	---	---	---	---	---	---	---	0	---	---	---	---	---	---	0	---	0	0	---	0	---	---
scaffold3960	6182	63750:55:-	-0.091	---	---	---	0	0	---	---	---	---	---	---	---	---	---	---	---	0	---	---	---	---	---
scaffold3960	156397	63817:59:+	0	---	-0.333	-0.077	-0.059	0	-0.143	-0.143	0	---	0	-0.111	0	---	-0.091	-0.04	-0.059	0.211	---	---	---	---	---
scaffold4528	14294	64010:16:+	0	---	---	---	---	---	---	---	0	0	---	---	---	---	0	-0.037	---	---	---	---	---	-0.385	---
scaffold1111	186756	64222:10:-	0	---	0.5	0	0	0	-0.143	---	---	0	---	---	-0.2	0	---	0	---	-0.032	---	---	---	---	-0.143
scaffold2429	6741	64234:85:+	---	---	---	---	---	0	---	---	---	---	0	0	---	---	---	---	---	---	0	---	---	---	---
scaffold20788	20189	64311:35:+	---	0	0	-0.067	---	---	---	---	---	0	-0.111	---	---	---	---	0	-0.029	-0.067	---	-0.2	---	---	---
scaffold20788	90971	64343:25:+	0	---	---	---	---	---	---	---	0	---	---	0	---	0	---	---	0	0	---	0	---	---	---
scaffold20788	145375	64353:27:-	0	---	0	---	0	---	---	0	-0.091	---	---	0	---	---	---	-0.077	---	0	---	-0.077	-0.364	---	---
scaffold5954	19097	64463:21:-	---	---	---	0	0	---	---	0	---	-0.091	---	---	---	0	---	---	0	---	---	---	---	---	---
scaffold5954	141081	64529:88:-	-0.143	-0.333	---	0	-0.143	0.6	0	-0.143	-0.111	0.143	---	0	0	-0.2	-0.111	-0.083	0.141	-0.143	-0.143	---	---	---	0.299
scaffold5954	205093	64553:24:-	---	0	---	0.391	-0.125	0	---	0	0	-0.091	---	---	0	0.632	-0.167	-0.13	0.077	-0.103	-0.067	---	---	---	---
scaffold9142	173174	64627:27:+	---	---	---	---	---	---	0	---	---	---	1	---	---	---	0	0	-0.029	---	0	---	---	---	---
scaffold423	32412	64670:37:+	0	-0.143	---	---	---	---	---	---	---	0	---	0	---	-0.067	0	-0.037	---	-0.032	0	0	---	---	---
scaffold423	103414	64726:13:+	---	---	0	---	---	---	---	0	---	---	0	---	---	---	0	---	---	0	---	---	---	---	---
scaffold152	203628	64853:72:-	---	---	---	---	0	0	---	0	---	0	---	---	---	---	0	0	-0.029	---	---	-0.059	---	---	---
scaffold824	95578	64875:26:-	---	---	---	---	---	---	---	---	---	-0.111	---	---	---	---	0	---	---	---	---	0	---	---	---
scaffold5171	151084	64977:18:+	---	---	---	---	---	---	---	---	---	---	0	---	---	0	---	---	---	---	0	0	---	---	---
scaffold6356	69665	65032:9:-	---	---	---	---	0	---	---	0	0	0	---	0	---	-0.143	---	---	---	-0.032	---	0	---	---	---
scaffold6356	160371	65066:110:-	---	---	0	---	---	---	---	0	---	0	---	---	---	0	0	0	0	---	---	---	---	---	---
scaffold720	177170	65165:43:+	---	0	---	---	0	---	---	---	---	---	---	---	---	0	---	---	---	---	---	0	---	---	---
scaffold7143	44942	65197:42:+	---	0	---	---	---	---	---	---	---	---	---	---	---	---	---	---	---	---	---	---	---	---	-0.433
scaffold7143	155765	65248:9:-	---	---	---	---	-0.059	---	---	---	-0.077	0	0	---	0	0	-0.077	0	---	0	---	---	---	---	---
scaffold5102	51584	65365:19:+	0	---	0	---	---	---	0	---	---	---	-0.111	-0.111	0	---	-0.077	-0.077	-0.03	0	---	0	---	---	---
scaffold5102	199877	65414:8:+	---	---	---	---	---	---	---	---	---	0	---	---	---	---	---	---	0	-0.037	---	---	---	---	---
scaffold3775	29118	65435:17:-	0	---	---	---	---	---	---	---	---	---	---	---	---	---	---	---	-0.029	---	0	---	---	---	---
scaffold3775	121838	65475:45:+	0	---	---	---	---	---	---	0	---	---	0	0	---	---	---	0	-0.029	---	0	---	---	---	---
scaffold5471	68454	65544:21:+	---	---	---	---	---	-0.143	0	0	0	0	---	---	---	---	---	0	-0.029	-0.032	-0.286	0.64	---	---	---
scaffold6602	81057	65689:15:-	---	---	---	---	0	0	---	---	---	---	---	---	---	0	0	0	0	---	0	0	---	---	---
scaffold6602	155419	65723:42:-	-0.25	---	-0.333	-0.091	0.706	0.6	-0.091	0.273	0.192	1	0.5	-0.25	0.571	0.478	-0.2	0.229	0.254	-0.05	-0.5	0.158	-0.714	-0.8	-0.103
scaffold19014	162464	65900:92:-	---	-0.333	0	---	0	---	0	---	---	0	---	---	0	---	0	-0.077	-0.059	---	-0.231	---	---	---	---
scaffold4116	24259	65938:14:-	---	---	---	-0.067	0	---	---	-0.143	0	-0.067	---	0	---	---	---	---	0	---	-0.125	0	0	---	---
scaffold14451	181581	66097:71:-	0	---	---	0	0	---	---	---	---	---	---	0	---	---	---	---	-0.059	0.652	---	-0.059	---	---	---
scaffold1463	51475	66124:24:-	---	---	---	1	---	---	---	0	---	---	---	---	---	0	---	-0.037	0	---	---	---	---	---	---
scaffold5785	38941	66176:46:-	0	---	---	---	-0.077	---	---	---	0	---	---	-0.25	---	---	0	---	1	-0.032	0	---	---	---	-0.185
scaffold10782	193850	66297:122:+	---	---	---	0	0	---	0	---	---	---	---	---	0	---	---	0	---	---	---	---	---	---	---
scaffold2584	62317	66487:91:+	0	---	---	---	---	---	0	---	---	---	---	---	0	---	0	---	---	---	---	---	---	---	---
scaffold2584	200750	66548:90:-	---	0	0	---	-0.067	---	0	---	-0.077	---	0	---	---	-0.067	-0.077	0	-0.133	0.652	-0.059	0	-0.25	0.1	---
scaffold290	3865	66555:15:+	---	---	---	-0.067	-0.067	---	-0.143	---	0	---	---	0	0	-0.077	-0.077	-0.037	-0.029	-0.103	0.632	---	-0.2	---	---
scaffold290	132515	66618:28:+	-0.067	---	---	0	0	0	---	0	---	---	---	0	0	-0.143	---	0	---	0	0	0	0	-0.636	---
scaffold290	185627	66652:63:+	---	0	---	---	0	---	---	---	---	---	0	---	---	0	---	0	---	0	0	---	---	---	---
scaffold3668	78617	66696:12:-	-0.333	---	0	---	0	0	---	-0.143	-0.111	---	0	---	0	-0.077	1	0	-0.059	---	0	-0.059	---	---	---
scaffold9576	133726	66797:9:+	0	0	---	0	---	---	-0.143	0	---	---	0	---	---	0	0	---	0	0	---	---	---	---	---
scaffold2653	94947	66877:19:+	0.636	-0.143	0	---	0.636	---	0	0	---	-0.067	0	---	0	0	-0.077	0	-0.062	-0.071	-0.143	-0.059	---	---	---
scaffold3084	208864	66999:49:+	---	---	---	---	0.64	---	---	---	---	---	---	0	---	---	---	---	---	0	0	0	---	---	---
scaffold4728	45471	67016:53:+	0	---	---	---	---	0	---	---	---	0	---	---	---	---	0	---	0	0	---	---	---	---	---
scaffold6491	34087	67123:45:-	0	0	0	---	---	---	---	---	---	---	---	---	0	---	---	0.65	-0.059	-0.032	---	---	-0.143	-0.385	---
scaffold6491	140119	67165:51:+	---	---	---	-0.067	-0.077	---	0	---	-0.077	---	-0.2	---	0	---	---	---	-0.059	-0.103	-0.067	0	---	---	---
scaffold4479	2242	67205:10:-	---	---	---	---	---	---	---	---	---	0	0	0	---	0	---	0	---	---	---	---	---	---	---
scaffold4479	121028	67259:34:+	---	---	---	---	---	---	---	---	0	---	---	---	0	---	0	---	-0.029	0	---	---	---	---	---
scaffold9324	68552	67315:25:-	-0.111	---	---	0	0	---	---	---	---	-0.091	---	---	---	-0.067	0	1	0.329	-0.034	---	-0.059	-0.273	---	---
scaffold16949	137549	67510:16:+	---	---	---	---	---	---	---	0	---	---	---	---	---	---	0	---	-0.032	0	---	---	---	-0.2	---
scaffold5852	61236	67568:93:-	0	---	---	0	---	---	---	---	---	-0.125	---	---	---	---	---	---	0	0	---	---	---	---	---
scaffold5852	150849	67598:13:+	---	---	---	0	---	---	---	---	---	0	---	---	---	-0.143	0	0	-0.059	-0.111	---	0	0	---	---
scaffold266	47127	67725:100:+	---	---	---	0	---	---	---	---	---	---	---	---	---	---	---	---	---	---	---	---	---	-0.565	---
scaffold266	193986	67788:21:+	---	---	---	---	---	---	---	---	---	---	---	0	0	0	---	-0.077	---	---	---	---	---	---	---
scaffold2292	47989	67818:62:-	---	---	0	0	---	---	---	---	---	---	---	---	---	---	---	-0.037	0	---	---	---	---	---	---
scaffold2292	126390	67859:25:+	---	---	---	---	---	---	---	---	---	---	0	---	---	---	---	-0.043	-0.059	---	---	---	---	---	---
scaffold1204	182714	68072:16:+	---	---	---	---	0	---	0	---	---	---	---	0	---	---	0	-0.04	---	0	0	---	---	---	---
scaffold2330	115651	68128:23:-	0	---	---	---	---	---	---	0	---	---	---	---	---	---	---	---	---	0	0	---	---	---	---
scaffold446	18130	68175:13:+	0	0	0	---	0	---	---	---	---	-0.059	---	---	---	---	---	-0.077	---	-0.071	---	-0.059	---	-0.125	---
scaffold446	73056	68211:38:-	---	---	---	0	0	---	---	---	---	---	---	---	---	---	---	0	-0.029	---	---	0	---	---	---
scaffold446	133754	68234:64:+	---	0	---	---	0	0	0	---	-0.273	0	0	-0.25	---	-0.067	0	-0.12	-0.029	-0.067	0	---	0	---	---
scaffold446	186702	68252:11:+	0	---	0	---	---	---	---	---	---	0	---	---	---	0	---	-0.037	0	---	---	0	---	---	---
scaffold1775	53442	68298:10:+	0	0	---	0	---	0	-0.143	0	---	0	---	---	0	---	---	0	-0.125	-0.032	---	0	---	---	---
scaffold1775	197859	68377:12:-	-0.167	-0.333	-1	0.391	-0.167	-0.333	0.143	-0.143	---	0.6	-0.6	---	-0.5	-0.091	---	0.012	0.694	-0.333	0	-0.091	-0.6	-0.286	-0.143
scaffold11914	35652	68482:11:-	0	---	---	---	0	---	---	---	0	---	---	---	---	---	-0.077	0	1	-0.032	0	---	---	---	---
scaffold2927	140293	68584:33:+	---	---	---	-0.067	---	---	---	---	---	---	---	---	---	---	---	-0.037	0	0	---	0	---	---	---
scaffold5423	69987	68690:23:+	---	---	---	---	0	0	---	---	---	0	0	---	---	0	0	0	0	0	0	---	---	---	---
scaffold9170	200594	68829:17:+	---	0	0	-0.067	---	---	0	---	---	0	0	---	---	---	0	0	-0.059	0	---	0	---	---	---
scaffold845	118490	69053:16:-	-0.143	0	---	-0.111	-0.077	---	---	0	---	---	0	---	---	-0.077	0	-0.037	-0.029	0	-0.067	---	---	---	---
scaffold3022	68595	69139:6:-	---	---	---	---	---	---	---	0	---	---	---	---	---	0	---	---	0	0	---	---	---	---	---
scaffold3022	120405	69170:28:-	---	---	---	0	---	---	0	-0.143	0.368	---	---	---	---	-0.333	---	0	-0.029	-0.143	-0.167	0	---	---	---
scaffold14590	22347	69250:10:+	---	---	---	---	0	---	---	---	---	---	0	0	---	---	---	---	---	---	---	0	---	---	---
scaffold14590	99458	69285:28:+	---	---	0	---	---	---	---	---	---	---	---	---	---	0	---	0	---	---	---	0	---	---	---
scaffold8730	157802	69391:53:+	---	---	---	0	---	---	---	---	---	---	---	---	---	---	---	---	0	---	-0.067	---	---	---	---
scaffold8730	219972	69426:18:+	---	---	---	---	---	---	---	---	0	0	---	---	-0.5	0	---	---	0	---	0	0	---	---	---
scaffold2871	61547	69462:19:-	---	---	---	-0.067	---	---	0	0	0	---	0	---	---	---	---	---	---	---	---	0	---	---	---
scaffold2871	157256	69505:66:+	---	---	-1	-0.077	-0.125	---	0	0.6	-0.091	0	---	-0.111	1	-0.091	0	-0.077	-0.029	0	0	0	---	---	---
scaffold2526	15722	69543:34:+	0.636	---	---	---	-0.059	---	0	---	---	---	---	---	0	---	0	---	0	-0.032	0	---	---	---	---
scaffold955	176264	69705:13:-	---	---	---	1	0	0	---	---	0	0	-0.333	0	---	-0.077	0	0	-0.097	-0.103	-0.077	-0.077	---	---	---
scaffold4048	65979	69908:63:+	0	---	---	---	---	---	---	---	---	0	---	---	---	---	---	0	---	0	---	---	---	---	---
scaffold4048	194509	69956:55:-	---	---	---	---	0	0	---	---	0	---	---	0	---	---	---	0.65	0	---	---	0	---	---	---
scaffold647	12707	70169:48:+	0	---	0	---	---	---	0	---	---	0	0	---	---	---	---	---	---	---	---	0	---	---	---
scaffold5615	196332	70336:19:+	---	---	---	0	-0.077	---	---	-0.143	0	-0.143	---	0	---	0	0	0.451	0	-0.103	0	---	---	-0.37	---
scaffold79	103437	70419:42:-	---	---	---	---	---	---	---	---	---	---	---	---	---	---	---	---	---	0	-0.143	---	---	---	---
scaffold79	155819	70443:30:+	-0.077	---	---	0	-0.059	0	---	0	---	0	---	---	0	---	---	-0.077	---	1	0	0	---	---	---
scaffold8906	13060	70513:14:+	---	0	---	0	---	---	-0.143	-0.143	-0.091	0	---	0.6	1	0	---	---	-0.097	-0.032	---	1	-0.5	---	---
scaffold8906	82984	70532:21:-	---	---	---	---	---	0	---	---	---	0	---	---	0	---	---	---	0	---	---	---	---	---	---
scaffold8906	214122	70574:12:-	---	---	---	0	0	0	0	0	0	0	0	-0.111	---	0	---	0	-0.029	-0.103	0	-0.059	---	---	---
scaffold2761	92740	70609:6:-	---	---	---	---	---	0	---	---	---	---	---	-0.111	---	---	---	---	0	-0.034	---	---	---	-0.286	---
scaffold2761	176228	70656:43:+	---	---	---	---	---	0	---	---	---	---	---	---	---	---	---	0	-0.029	-0.067	---	0	---	---	---
scaffold5682	100265	70789:27:-	---	---	---	-0.067	0	0	---	---	---	---	---	---	---	---	-0.077	0	-0.029	---	0	-0.2	---	---	---
scaffold5682	174107	70845:69:-	---	---	---	---	---	---	---	---	---	0	---	---	0	---	0	---	---	0	---	---	---	---	---
scaffold2985	144765	70988:92:+	---	---	---	0	---	---	---	---	---	0	0	---	---	0	---	---	---	0	---	---	---	---	---
scaffold2985	205748	71030:71:+	---	---	-0.333	0	0	---	0	-0.143	---	---	---	1	0	-0.167	-0.091	-0.077	-0.091	-0.103	---	0	-0.2	---	---
scaffold2011	73323	71085:8:-	---	---	---	---	0	---	---	---	---	---	---	-0.111	---	---	---	0	0	-0.067	---	0	---	---	---
scaffold2011	145875	71128:59:+	---	---	---	---	---	---	---	---	0	---	---	---	---	---	---	---	---	---	---	---	---	-0.2	---
scaffold2824	20703	71275:22:-	---	0	---	---	---	---	0	0	0	---	---	-0.143	---	---	0	-0.037	0	0	-0.067	0	---	---	---
scaffold2824	119936	71313:33:-	0.438	-0.333	-1	0.059	0.217	-0.333	-0.091	-0.6	0.067	0.043	0.667	-0.25	-0.5	-0.6	0.3	-0.467	0.28	0.158	-0.5	-0.2	-0.077	-0.059	---
scaffold1491	1625	71357:60:+	---	0	0	---	---	0	0	---	-0.077	-0.091	-0.091	-0.111	---	---	0.632	---	-0.029	0.458	0	0	---	---	---
scaffold1491	59416	71395:11:-	---	---	---	0	---	0	---	---	---	---	---	---	0	---	---	---	---	---	---	0	---	---	---
scaffold8305	13794	71465:8:+	0	---	---	---	---	---	---	---	-0.077	---	---	0	---	---	---	---	---	0	0	---	---	---	---
scaffold8305	74154	71499:51:+	---	---	---	---	---	---	---	0	---	---	0	---	---	---	---	0	0	---	---	---	---	---	---
scaffold8305	186643	71548:16:-	---	---	---	---	0	-0.2	---	---	0	---	---	---	---	0	---	0	0	0	-0.059	---	---	---	---
scaffold5179	145547	71617:89:+	---	---	---	---	-0.067	---	0	---	---	---	0	0	0	0	---	---	-0.029	-0.067	---	---	---	---	---
scaffold653	80705	71698:12:+	---	0	---	---	---	0	---	---	---	0	---	0	---	0	---	---	-0.029	---	0	0	-0.143	---	---
scaffold653	171889	71750:43:+	---	---	---	---	---	---	0	---	---	---	---	---	---	0	---	0	---	0	---	0	---	---	---
scaffold1387	54790	71908:19:-	---	---	---	---	---	---	---	0	---	0	---	---	---	---	---	0	0	---	---	---	---	---	---
scaffold9968	49337	71980:28:-	0	---	---	---	---	---	---	---	---	0	---	0	---	---	---	---	0	-0.032	0	0	---	---	---
scaffold9968	149518	72019:10:-	---	---	---	0	---	---	0	---	0	-0.25	0	---	---	---	---	-0.04	-0.029	-0.067	-0.067	-0.059	---	---	---
scaffold3525	179619	72141:13:+	0.706	-0.333	-0.333	-0.207	-0.111	-0.143	---	-0.091	0	0.062	-1	0.062	-1	-0.75	0.217	-0.26	-0.36	-0.185	-0.047	0.816	0	0	---
scaffold3694	83763	72205:31:-	---	---	0	---	---	---	0	---	---	0	---	0	0	---	---	0	---	0	---	---	---	---	---
scaffold3694	245114	72267:90:-	---	-0.333	---	0	-0.067	---	0	---	0	0	---	---	---	---	---	---	---	0	0	---	---	---	---
scaffold1516	217514	72403:19:+	---	---	---	---	---	---	---	0	---	---	---	---	---	---	---	---	---	0	---	---	---	---	-0.391
scaffold2351	14497	72438:29:+	---	---	---	0	---	---	---	---	---	---	---	---	---	---	---	0	0	---	0	---	---	---	---
scaffold5748	73833	72560:6:+	0	0	---	0	0	---	-0.143	-0.143	-0.077	0	---	-0.111	-0.2	---	0	---	0	---	---	-0.059	---	---	-0.28
scaffold6312	210571	72683:11:+	---	0	0	0	---	0	---	---	---	---	---	---	---	0	---	-0.077	-0.029	---	-0.077	0	---	---	---
scaffold7042	246490	72852:45:-	-0.25	---	---	-0.067	0	---	0	---	0	-0.091	---	-0.111	0	0	0	---	-0.029	0.651	-0.286	---	---	-0.385	---
scaffold2360	114781	72896:28:+	---	---	0	---	---	---	0	0	0	0	0	---	---	---	-0.077	-0.037	-0.029	0	---	---	---	---	---
scaffold2360	185613	72941:99:-	0	---	---	---	---	---	---	---	0	0	---	---	---	0	0	---	-0.029	---	---	---	---	---	---
scaffold2360	250322	72981:21:+	---	---	---	---	-0.077	---	0	0	---	---	---	---	---	---	-0.2	-0.077	0	0	---	0	1	---	---
scaffold339	4739	73083:30:+	-0.091	-0.5	0	0.059	0.217	-1	0.6	-0.6	-0.207	0.059	0.062	0.062	-0.2	-0.556	-0.091	0.085	0.208	-0.391	-0.111	0.407	-0.556	---	---
scaffold5136	149810	73343:6:+	---	0	---	---	---	---	0	---	---	---	---	---	0	---	---	0	---	---	---	0	---	---	---
scaffold3311	40052	73396:8:-	---	---	---	---	---	---	---	---	0	---	---	-0.25	---	---	---	---	-0.029	---	---	---	---	---	---
scaffold2280	5604	73485:31:+	0	0	---	0	-0.143	---	---	---	0	0	0	1	---	0	---	---	0.654	---	---	0	-0.4	---	---
scaffold2280	62586	73515:8:+	---	0	---	---	0	---	---	---	---	---	---	---	---	---	---	0	0	---	---	---	---	---	---
scaffold2280	216300	73558:39:+	---	0	---	0	---	---	---	0	---	0	---	---	---	---	---	---	---	---	---	---	---	---	---
scaffold1405	104468	73828:47:-	---	1	---	---	---	---	---	---	0	0	---	0	---	---	---	---	---	---	0	0	---	---	---
scaffold1405	155886	73848:66:-	---	---	---	---	0	0	-0.333	---	---	---	0	-0.111	---	0	---	0	0	---	0	---	---	---	---
scaffold873	120379	73932:42:+	-0.385	0	---	---	---	-0.143	-0.333	---	---	-0.111	0	0.615	0	0	0	-0.037	0	0	0	0	---	---	---
scaffold4947	98875	74030:18:+	---	---	---	---	---	0	---	---	---	---	---	0	---	---	---	0	-0.059	---	---	---	---	---	---
scaffold4947	180843	74063:49:+	0	---	0	0	0	0	---	0	0	0	---	---	---	---	---	---	0	-0.071	---	0	---	---	---
scaffold12284	176244	74188:72:+	---	---	---	---	0	---	---	---	---	---	---	---	---	0	0	---	---	---	0	---	0	---	---
scaffold12284	228513	74211:22:-	0	---	---	0	0	0	---	0	---	---	0	0	---	---	---	0	---	-0.143	---	---	---	---	---
scaffold7543	15452	74232:7:-	---	---	---	0	0	---	---	---	---	---	---	---	0	---	0	---	---	---	---	---	---	---	---
scaffold92	533	74371:95:+	0.543	0.143	-1	-0.067	-0.047	0.6	-1	-0.333	0.067	-0.053	---	-0.25	0.143	0.158	-0.207	0.012	0.163	0.179	-0.143	-0.2	-0.5	---	-0.185
scaffold92	158861	74442:98:-	0	---	---	0	0	0	---	-0.143	-0.077	0	0	-0.111	0	---	-0.091	-0.077	0.234	-0.143	-0.059	-0.143	---	---	---
scaffold1453	162934	74662:44:-	---	1	---	0	---	0	---	---	---	---	---	---	0	-0.077	0	0	-0.029	---	---	---	---	---	---
scaffold5111	36649	74703:68:-	---	---	---	---	---	---	---	---	---	---	---	0	---	---	---	---	0	0	---	0	---	---	---
scaffold147	186141	74831:34:-	---	---	---	0	0	---	---	---	---	---	---	-0.111	0	0	---	-0.04	0	-0.032	---	-0.067	---	---	---
scaffold147	245067	74841:45:-	---	---	---	---	0	---	0	---	---	---	0	0	---	0	---	0	0	---	---	---	---	---	---
scaffold1343	144915	74908:41:-	0.1	0	1	-0.067	-0.2	---	0	---	-0.077	-0.067	---	0.273	-0.2	---	---	-0.077	0.234	-0.154	-0.067	-0.286	---	-0.8	---
scaffold1343	206487	74932:31:+	---	---	---	---	---	0	0	---	---	0	0	---	---	---	---	---	0	0	---	---	---	---	---
scaffold1343	258360	74953:33:+	---	0	---	0	---	0	---	0	---	0	---	---	---	---	-0.091	---	---	---	---	---	---	---	---
scaffold827	213332	75031:15:-	---	---	0	0	---	---	---	---	---	0	---	---	---	---	---	-0.037	0	0	---	-0.067	---	---	---
scaffold2497	139124	75086:12:-	---	---	---	---	---	---	---	---	---	---	---	---	---	---	---	-0.037	-0.029	---	0	---	-0.25	---	-0.143
scaffold2497	261103	75128:8:-	---	---	0	1	---	---	0	---	---	---	---	---	---	-0.077	---	0	0	0	---	---	---	---	---
scaffold1040	40299	75143:62:+	---	---	---	---	0	---	---	---	0	---	---	0	---	---	---	-0.037	0	---	-0.125	---	---	---	---
scaffold2661	76361	75249:48:+	---	---	---	---	---	---	---	---	---	---	---	---	---	0	0	---	0	-0.032	---	---	---	---	---
scaffold2661	131586	75265:9:-	---	---	---	0	---	---	---	0	0	---	---	---	---	---	---	---	0	0	---	---	---	---	---
scaffold2661	232018	75322:123:+	---	---	---	---	-0.067	---	---	0	0	---	---	---	---	-0.067	0	-0.037	-0.029	0	---	0	-0.25	---	---
scaffold4071	133258	75394:97:+	---	---	---	---	---	---	0	---	---	---	0	---	---	---	---	-0.04	0	---	0	---	---	---	---
scaffold5351	97649	75453:89:+	---	0	---	---	0	---	0	---	---	---	---	---	---	---	---	0	0	---	---	---	---	---	---
scaffold2348	71968	75534:9:+	-0.059	---	---	---	---	0	---	---	---	0	---	---	---	0	---	0	---	0	---	---	---	---	---
scaffold1175	94698	75633:27:-	0.059	1	0.5	0.3	0	0.273	-0.6	0.273	0.217	-0.207	0.5	-0.429	0.143	-0.4	0.478	-0.189	-0.131	-0.151	0.1	-0.149	0	---	-0.391
scaffold1175	187804	75672:28:+	-0.111	---	---	0.625	0	0	0	0	-0.143	---	0	---	0	-0.077	0	-0.167	-0.059	0	-0.125	0	-0.333	---	---
scaffold1175	255947	75696:35:+	---	---	---	---	---	---	---	---	0	0	---	---	---	0	0	---	-0.091	0	---	---	-0.4	---	---
scaffold16800	32651	75710:50:-	---	---	---	---	---	0	---	0	---	---	0	---	---	0	---	---	---	0	0	---	---	---	---
scaffold16800	170560	75755:60:-	---	---	---	0	-0.091	---	---	---	---	---	---	---	---	---	---	---	---	-0.034	---	0	---	---	---
scaffold645	20987	75788:29:-	---	---	---	---	0	---	---	---	---	---	0	---	---	---	---	---	0	0	---	---	---	---	---
scaffold645	141339	75854:35:+	---	---	---	---	---	---	0	---	0	---	---	---	---	---	0	---	0	---	---	---	---	---	---
scaffold645	216602	75888:7:+	---	---	---	0	0	---	---	---	---	---	---	---	-0.2	0	---	-0.037	0.234	-0.034	---	-0.059	---	---	---
scaffold10640	1732	75909:38:-	---	0	0	-0.067	-0.067	---	-0.143	---	-0.077	---	---	---	---	---	---	-0.037	-0.029	---	---	0	---	---	---
scaffold10640	227745	76001:14:-	0	-0.143	-0.333	-0.167	-0.231	-0.6	---	---	0	0.625	0.333	0.615	0	-0.077	-0.2	0.012	0.384	-0.304	-0.059	0.59	---	0.1	-0.391
scaffold1502	156765	76174:152:-	---	---	---	---	---	---	---	---	0	---	---	---	---	0	---	-0.037	---	---	---	---	---	---	---
scaffold2522	40625	76236:74:+	---	---	---	---	---	---	---	---	---	-0.091	---	---	---	0	---	0	---	---	---	---	---	---	---
scaffold2522	136797	76269:103:-	0	---	---	---	---	---	0	---	---	---	0	---	---	---	---	---	---	---	0	0	---	---	---
scaffold2939	198040	76388:23:-	0	---	---	0	---	---	---	---	---	---	---	---	---	---	---	0	0	---	---	---	---	---	---
scaffold4051	173920	76481:90:+	1	---	0	1	-0.231	---	-0.333	0	0	1	---	0	---	---	0	-0.12	0.297	-0.28	---	-0.273	-0.111	---	---
scaffold5613	103273	76632:42:+	---	---	0	---	---	---	1	---	---	0	---	---	---	---	-0.111	---	0	---	---	---	---	---	---
scaffold5613	252418	76684:20:-	-0.2	-0.5	---	0	-0.111	0	0	-0.143	0.625	---	-0.143	---	---	0.391	-0.333	-0.037	-0.259	0.118	0.407	0	---	---	-0.391
scaffold9831	41105	76701:53:+	---	---	---	---	---	---	---	---	---	0	---	---	---	---	0	0	---	---	---	0	---	---	---
scaffold9831	185557	76767:44:-	---	---	---	---	---	0	---	---	---	---	1	0	---	---	---	---	-0.032	---	-0.067	---	---	---	---
scaffold8853	4048	76798:32:-	---	---	---	0	0	0	0	---	-0.091	---	0	0	---	-0.067	---	---	---	-0.032	---	0	---	---	---
scaffold8853	158792	76851:75:-	-0.059	-0.2	---	-0.231	0	0	0	-0.143	-0.167	0.226	-0.333	1	-0.2	-0.143	-0.077	-0.333	0.008	-0.028	0	-0.125	0.517	---	---
scaffold8853	231207	76884:55:-	---	---	0	0	---	---	---	---	---	---	---	0	---	---	---	0	0	0	0	---	---	---	---
scaffold5115	25529	76916:88:+	0	0	0	---	---	---	0	---	0.632	0	-0.2	---	---	---	---	0	0	-0.032	-0.059	-0.059	---	---	---
scaffold1244	2535	77030:98:+	---	0.5	---	0	---	0	-0.143	0.6	-0.111	-0.111	-0.111	-0.25	---	0.226	0.192	0	-0.125	-0.071	-0.286	0.1	-0.333	-0.2	-0.103
scaffold247	111586	77165:36:+	---	---	---	-0.067	0	---	---	---	---	---	0	---	0	---	---	---	0	---	0	---	---	---	---
scaffold1608	95205	77273:9:-	-0.067	0	-0.333	-0.231	-0.143	---	0	0.6	0.632	0	0	-0.111	1	0.143	0	0.451	-0.161	1	-0.059	-0.143	-0.273	---	---
scaffold17442	151404	77390:96:+	---	---	---	0	-0.077	---	-0.143	---	---	0	0	---	---	---	---	-0.037	-0.03	-0.032	---	0	---	---	---
scaffold17442	277455	77449:33:+	-0.556	0.5	1	0.3	0.333	-0.143	-0.091	-0.2	-0.25	0.478	---	0.062	-1	-0.25	0.478	0.352	0.036	0.063	-0.047	0.3	---	---	-0.043
scaffold2368	131628	77510:10:-	-0.333	0	0	0.368	-0.143	0	0	-0.333	0	-0.25	0	-0.25	0.571	-0.207	-0.273	0.304	0.151	-0.231	-0.333	-0.125	-0.25	---	---
scaffold2368	202555	77534:12:-	---	---	0	---	---	---	---	---	---	---	---	---	---	---	---	---	0	---	---	-0.059	---	---	---
scaffold17448	195517	77602:19:-	---	---	---	0	-0.125	---	0	---	---	---	0	---	---	0	0	0	-0.029	0	-0.067	0	-0.091	---	---
scaffold8588	12425	77634:30:+	---	---	---	---	---	---	---	---	0	---	---	---	---	---	---	---	-0.059	0	---	---	---	---	---
scaffold8588	74521	77662:13:+	-0.067	0	0	-0.231	-0.125	-0.143	-0.5	-0.143	-0.333	-0.25	0	-0.429	1	---	-0.4	0.134	0.197	0.568	-0.111	-0.333	0.273	---	---
scaffold8588	139082	77691:9:+	-0.143	---	---	0	---	---	0	-0.143	-0.167	---	---	---	---	-0.067	0	-0.037	0	0	---	0	---	---	---
scaffold8588	205230	77719:43:+	---	---	---	---	0	---	---	---	---	---	---	---	---	-0.067	---	0	---	0	---	---	---	---	---
scaffold7052	53433	77920:15:-	---	0	---	---	0	---	---	0	---	---	---	0	---	---	---	---	---	---	---	0	---	---	---
scaffold7052	255613	77993:56:-	---	---	---	0	---	---	0	---	0	---	---	---	---	0	0	-0.037	-0.059	---	---	---	---	---	---
scaffold8723	40257	78018:69:+	---	---	---	---	---	---	---	---	---	-0.077	---	---	---	---	---	0	0	---	---	0	---	---	---
scaffold8723	231827	78071:7:+	0	0.571	0	---	0	---	---	---	-0.077	0	---	0	---	---	---	0	0	0	---	---	---	---	---
scaffold1203	6012	78165:12:+	0	0	0	---	0.636	---	0	0	1	-0.067	0	0	-0.2	-0.167	-0.077	-0.077	-0.125	---	-0.091	0.391	-0.25	---	---
scaffold7091	20842	78247:32:+	---	0	---	---	0	---	---	---	---	---	---	---	0	0	---	0	---	---	---	---	-0.091	---	---
scaffold7091	114907	78283:23:+	---	---	---	---	---	---	0	---	---	---	---	---	---	---	---	---	0	0	---	0	---	---	---
scaffold7091	165167	78312:56:-	0	---	---	---	---	---	---	---	---	0	0	---	0	---	---	---	0	---	---	---	---	---	---
scaffold3070	52789	78376:28:+	---	---	---	0	---	---	---	---	0	---	---	0	---	---	---	---	---	---	---	0	---	---	---
scaffold3070	129287	78437:76:+	0	---	---	0	0	---	0	0	0	0	---	---	---	-0.143	0	-0.037	---	-0.032	0	---	---	---	---
scaffold349	22948	78512:36:+	---	---	---	---	---	---	---	0	0	---	---	---	---	0	---	0	-0.029	0	0	0	---	---	---
scaffold349	256309	78614:37:-	0	---	---	0	---	---	---	---	0	0	---	---	-0.2	-0.091	0	-0.037	-0.091	0	0	0	---	---	-0.143
scaffold3132	256196	78693:35:+	---	---	0	---	0	---	---	---	---	---	---	---	---	---	---	---	---	---	---	-0.059	---	---	---
scaffold2973	35331	78719:16:+	0	---	---	-0.143	---	0	---	---	1	---	---	---	---	---	---	0	---	---	---	---	---	---	---
scaffold2973	161569	78811:15:+	---	---	---	0	0	---	---	0	0	---	---	0	---	---	---	---	-0.029	0	-0.077	---	---	---	---
scaffold2973	215905	78844:48:-	---	---	---	0	---	---	---	---	---	---	---	---	---	---	---	0	0	0	---	---	---	---	---
scaffold694	171313	78925:50:-	---	---	---	---	---	0	---	---	---	---	---	---	0	---	---	0	---	0	---	---	---	---	---
scaffold694	272678	78968:35:+	0.632	-1	0	0.407	-0.2	-0.143	0	0.6	1	-0.077	0	-0.25	0	-0.231	-0.167	0.012	0.234	-0.028	-0.067	-0.125	-0.167	-0.2	---
scaffold1451	20817	78981:41:+	---	---	---	---	0	---	---	---	---	---	0	---	---	-0.067	---	---	-0.029	0	---	---	---	---	---
scaffold1451	160225	79048:21:+	-0.091	0	-0.333	-0.067	-0.2	0.6	1	0	-0.273	-0.5	-0.5	0.333	1	-0.143	0.192	-0.077	0.234	-0.391	-0.125	0	-0.5	0.043	---
scaffold1451	257877	79082:51:+	---	---	---	0	---	---	---	---	0	---	---	---	---	0	0	---	0	---	---	---	---	---	---
scaffold9654	68648	79114:23:+	---	0	0	---	---	---	---	---	---	0	---	---	0	---	0	0	-0.091	-0.067	---	---	1	---	---
scaffold461	77289	79220:59:-	---	0	---	---	-0.059	---	---	0	---	0	---	---	---	0	---	0	---	0	---	---	---	---	---
scaffold4790	25863	79309:40:-	0	---	---	0	---	-0.143	---	0	1	0	-0.333	---	0.571	---	---	-0.04	-0.032	-0.034	---	---	---	---	---
scaffold9046	74539	79425:25:-	---	---	---	---	-0.059	---	---	---	1	---	---	---	---	---	---	0	0	0	---	---	---	---	---
scaffold3007	30115	79514:26:+	-0.059	---	---	0	---	---	---	---	---	0	0	---	---	---	---	---	0	-0.032	---	0	---	---	---
scaffold3007	112360	79555:76:+	0	---	---	0	---	---	0	0	-0.111	0	---	---	0	-0.143	---	---	-0.062	0	-0.231	---	---	---	---
scaffold3007	259116	79607:49:-	---	---	---	---	---	---	---	---	-0.077	---	---	---	---	---	---	---	0	-0.032	---	---	---	---	---
scaffold7121	43862	79634:33:-	---	---	---	---	---	0	0	---	0	---	---	---	---	0	---	-0.037	0	---	---	---	---	---	---
scaffold7121	107002	79655:52:-	---	---	---	0	---	1	---	---	0	---	---	---	---	---	0	0	-0.097	0	-0.077	0	---	---	---
scaffold7121	174689	79689:16:+	-0.077	---	---	-0.067	---	---	---	0	-0.077	---	0	---	0	0	---	-0.077	0	---	---	-0.059	---	---	---
scaffold7121	231228	79713:40:-	0	0	---	-0.067	---	---	---	---	0	---	---	---	---	0	---	---	---	---	---	---	-0.4	---	---
scaffold2438	1056	79730:14:+	---	0	0	0	---	---	---	---	---	---	---	---	0	---	-0.091	-0.12	0	---	---	-0.067	-0.077	---	---
scaffold2438	85047	79776:39:+	0	---	---	1	---	---	---	---	---	---	---	---	0	0	---	0	0	---	---	---	---	---	---
scaffold2438	181051	79826:48:+	-0.059	0	---	0	---	0	---	---	---	-0.067	---	0	0	0	-0.091	-0.037	-0.029	-0.103	0	0	---	0.561	---
scaffold23179	47723	79880:25:+	0	---	---	---	0	---	---	1	-0.091	---	---	0	---	0	0	---	---	0	---	---	---	---	---
scaffold23179	135787	79919:51:+	---	-0.2	0	---	---	-0.143	---	0	---	-0.091	0	---	0	0	-0.077	-0.037	0	-0.071	-0.067	0	---	---	---
scaffold23179	284907	79987:47:-	---	---	---	-0.2	---	1	-0.333	---	0	0	---	---	0	-0.2	-0.091	-0.167	-0.062	-0.067	0	---	---	---	---
scaffold773	47848	80000:22:+	-0.448	-0.333	0	-0.167	0.385	-0.143	-0.143	0.667	0.273	-0.714	0	0.333	-0.5	-0.297	-0.5	0.314	0.288	-0.285	-0.455	0.25	-0.111	---	---
scaffold773	130426	80030:87:+	---	---	---	---	0	---	---	---	---	---	---	---	---	---	---	---	-0.059	---	0	---	---	---	---
scaffold773	201538	80064:14:+	0	0	---	---	0	0	0	---	---	-0.067	---	---	0	0	---	-0.037	0	---	-0.125	---	---	---	---
scaffold773	253998	80084:63:-	-0.077	---	---	0	---	---	0	---	---	---	---	---	0	-0.067	0	-0.037	-0.029	-0.032	-0.125	---	---	---	---
scaffold1486	50535	80119:44:+	0	---	---	---	---	---	---	---	---	0	---	0	---	0	---	---	---	---	---	---	---	---	---
scaffold2626	28910	80204:64:-	---	---	---	0	---	---	---	---	---	---	---	---	0	---	0	---	---	---	---	0	---	---	---
scaffold2676	36865	80288:35:+	---	---	0	-0.4	0.407	---	0	0	-0.111	-0.091	1	-0.333	-0.2	0	---	-0.12	-0.059	-0.103	0	0	---	---	---
scaffold2676	94687	80314:42:+	---	---	---	---	0	-0.143	0	---	---	0	-0.111	---	0	---	---	-0.037	0	-0.071	---	0	0	-0.8	---
scaffold2676	253355	80383:35:+	---	---	---	---	---	---	---	---	---	---	---	---	---	---	---	---	---	---	---	---	-0.364	---	---
scaffold3221	104302	80428:30:-	---	---	---	---	-0.111	---	---	0	-0.25	---	1	-0.111	0	0	---	0	-0.059	-0.103	0	-0.143	---	---	-0.103
scaffold3221	265305	80490:36:+	---	---	---	0	---	-0.143	---	---	---	---	---	---	---	0	---	0	0	0	0	0	---	---	---
scaffold257	240633	80589:20:+	---	---	---	---	---	0	---	---	---	---	---	---	---	---	---	---	0	-0.032	---	---	---	---	---
scaffold1499	195024	80704:40:+	---	---	---	---	---	---	---	---	---	0	---	---	---	---	0	---	-0.029	0	0	0	---	---	---
scaffold2582	227776	80826:9:+	---	---	---	---	0	---	---	---	---	---	---	---	---	0	---	---	---	0	---	0	---	---	---
scaffold5161	173280	80907:92:-	---	---	---	0	---	---	---	---	---	---	0	0	---	---	---	---	---	0	---	0	---	---	---
scaffold5161	296440	80959:20:+	0	0	---	-0.077	---	---	0	0	0.391	-0.333	-0.143	---	0	-0.143	-0.167	-0.12	-0.161	-0.154	-0.125	-0.059	0.517	---	---
scaffold5476	26693	80966:43:+	0	---	---	---	---	---	0	---	---	---	---	0	---	---	---	---	0	---	---	---	---	---	---
scaffold5476	88205	80985:39:-	-0.143	-0.333	-0.333	-0.556	-0.297	-0.091	0.273	-0.6	0.478	0.217	0	0.706	0.143	0.143	0.3	0.03	-0.299	0.319	0	-0.053	-0.4	---	-0.185
scaffold5476	140055	81003:24:+	---	---	---	---	---	0	---	---	---	-0.091	---	---	---	---	---	---	---	---	---	0	---	---	---
scaffold5580	126323	81144:51:-	---	---	---	---	---	---	0	---	---	---	0	---	---	---	---	---	-0.029	---	---	0	---	---	---
scaffold21	5831	81211:80:+	0	---	---	---	0	0	0	---	-0.077	---	-0.143	---	---	---	---	-0.037	-0.029	---	---	0	---	---	---
scaffold21	112072	81231:36:-	---	---	---	---	---	---	---	0	---	---	0	---	---	0	---	---	-0.029	0	---	---	---	---	---
scaffold1173	203979	81379:48:-	0	---	---	---	---	---	---	0	---	0	0	---	---	---	---	---	---	---	---	---	---	---	---
scaffold452	175260	81477:7:-	-0.067	---	---	-0.167	-0.067	---	0.6	-0.143	0	0	---	-0.111	---	0	-0.333	-0.167	-0.062	-0.111	-0.059	-0.059	-0.2	---	---
scaffold10347	226716	81589:10:-	0	---	---	0	---	---	---	---	---	0	---	---	---	0	---	0	---	---	---	---	---	---	---
scaffold10347	292038	81612:25:-	---	0	---	0	---	---	---	---	---	---	---	---	---	---	0	0	---	1	0	---	---	---	---
scaffold3047	35509	81633:85:+	0	---	---	---	---	---	---	---	---	---	---	---	---	---	0	---	0	---	---	-0.059	---	---	---
scaffold840	253653	81889:11:+	---	---	---	---	0	---	0	---	---	---	0	0	---	---	---	0	-0.029	0	---	---	---	---	0
scaffold2195	3475	81898:24:-	0	---	0	---	---	0	---	---	0	---	---	---	---	---	---	---	---	-0.071	---	---	---	---	---
scaffold1704	113381	82061:84:+	0	0	---	---	0	0	---	---	---	---	---	---	---	---	---	---	-0.029	0	---	---	---	---	---
scaffold1704	260112	82119:74:+	---	---	---	0	0	---	---	---	---	---	---	---	---	---	---	---	---	-0.032	---	---	---	---	---
scaffold7405	224633	82211:21:+	0	---	---	---	0	---	---	---	-0.077	0	---	0	---	---	---	---	---	-0.032	---	---	---	---	---
scaffold421	164467	82300:36:+	---	---	---	0	0	---	---	---	0	---	---	0	0	---	---	0	0	1	---	---	---	---	---
scaffold421	298871	82328:19:+	-0.25	---	---	-0.167	0	---	---	0	0	---	0	1	---	0	0	0	0	0	0	---	-0.091	---	---
scaffold5917	120222	82375:99:-	---	---	---	---	---	---	---	-0.143	1	---	---	0	---	---	---	---	0	0	---	0	---	---	---
scaffold5917	175031	82403:64:-	0	---	---	---	---	---	---	---	---	0	---	---	---	0	---	---	---	---	---	0	---	---	---
scaffold2587	173017	82509:17:-	0.368	0.571	-1	0	-0.047	0.273	0.6	-0.143	-0.167	-0.2	-0.667	-0.429	---	0.351	-0.091	-0.12	-0.286	-0.134	0.226	-0.047	-0.4	---	---
scaffold2587	242337	82549:79:-	0	-0.333	0	0.217	0	-0.6	-0.333	0.6	0.368	-0.6	-0.333	-0.25	---	-0.091	0.192	0.03	-0.104	0.118	0.407	0.192	0	---	-0.391
scaffold1006	23754	82605:6:+	-0.125	---	---	-0.143	0	0	0	0	-0.077	---	0	-0.111	---	---	---	-0.037	-0.059	-0.067	-0.231	0	-0.091	---	-0.028
scaffold1006	97174	82640:105:-	---	---	---	---	0	-0.143	0	---	0	---	---	---	0	---	---	---	-0.029	0	---	-0.067	---	-0.385	---
scaffold1006	156366	82667:10:-	---	---	---	---	---	---	---	---	---	---	---	---	---	---	---	0	0	0	---	0	---	---	---
scaffold1006	214598	82712:62:+	---	0	---	0	---	---	---	---	---	---	---	---	---	0	---	-0.077	---	---	---	---	---	---	---
scaffold1006	282460	82754:12:+	0	---	0	0	0	---	---	---	---	---	---	---	---	0	0	0	0	0	---	---	---	---	---
scaffold2180	121219	83050:75:+	---	0	---	---	0	---	---	---	---	---	---	---	---	-0.067	---	-0.037	---	---	---	---	---	---	---
scaffold2180	212337	83093:24:+	-0.2	1	0	-0.167	-0.143	-0.143	0.6	0.273	-0.273	-0.167	0.062	0.615	-0.2	-0.111	0.391	0.134	0.212	-0.391	-0.385	-0.2	0.727	---	0.086
scaffold2180	283704	83125:11:-	-0.077	0	---	0	-0.111	0	0	-0.143	-0.2	1	-0.2	-0.25	---	0	-0.077	-0.13	0.324	0.211	0.043	0	---	---	---
scaffold8626	16748	83141:85:-	---	---	---	0	0	---	0	---	-0.077	---	---	---	---	---	---	-0.077	-0.03	0	---	---	-0.091	---	---
scaffold8626	107578	83187:73:-	---	---	---	-0.067	-0.125	---	---	---	---	-0.059	0	-0.25	---	0	---	---	-0.029	-0.032	-0.059	-0.059	---	---	---
scaffold2853	59949	83276:22:+	-0.273	0	0	-0.067	0.407	0	0	---	0	-0.091	---	-0.143	0	-0.231	-0.077	-0.077	0	-0.103	-0.077	0	-0.333	---	-0.28
scaffold2853	143511	83307:56:+	---	---	---	---	---	---	---	0	---	---	---	---	---	---	---	---	---	---	---	---	---	0.1	---
scaffold2853	256896	83335:50:-	0	---	0	---	0	---	---	---	---	---	---	---	---	---	---	-0.037	---	---	---	---	---	---	---
scaffold128	16858	83361:13:-	0.757	-0.333	0	-0.6	-0.2	---	-0.091	1	0.192	-0.125	-0.2	0	0	-0.143	-0.077	0.229	-0.161	0.05	-0.059	-0.125	-0.091	---	-0.151
scaffold128	91003	83388:52:+	---	---	---	---	---	---	---	---	---	---	0	---	---	---	0	---	-0.03	---	---	---	---	---	---
scaffold128	188019	83424:7:+	---	---	---	---	---	---	---	---	-0.2	0	---	0	0	0	---	-0.037	0	0	0	---	---	---	---
scaffold5123	15292	83486:90:+	---	---	---	0	---	---	0	---	0	---	---	---	---	---	---	0	0	---	---	---	---	---	---
scaffold5123	86364	83517:20:+	0	---	---	0	0	---	---	0	-0.077	---	0	---	---	0	---	---	-0.029	-0.032	---	0	---	---	---
scaffold5123	149806	83550:48:-	---	---	---	---	---	---	---	---	---	0	---	---	---	---	---	0	---	-0.067	---	---	---	---	---
scaffold5123	236150	83585:36:-	---	0	---	---	---	-0.143	-0.143	---	---	-0.091	0	-0.111	0	-0.167	---	0	-0.059	-0.067	-0.167	0	---	---	---
scaffold7005	7575	83621:26:-	---	---	---	---	---	---	---	---	---	0	0	---	---	---	---	---	0	0	0	0	---	---	---
scaffold7005	280705	83710:6:-	0	---	---	0	---	---	0	---	---	---	---	---	---	0	---	---	---	0	---	---	---	---	---
scaffold6239	16010	83731:16:+	---	0	---	-0.077	0	---	0	1	1	-0.091	---	0	0	---	0	0	-0.062	-0.034	-0.059	0	---	---	---
scaffold6239	125170	83768:7:+	---	---	---	0	-0.059	0	---	-0.143	0	-0.091	---	---	---	0	0	---	-0.029	0	---	0	---	---	---
scaffold6239	250506	83803:24:-	0	-0.2	1	-0.077	0	-0.143	0	0.6	0	-0.25	0	---	0	-0.167	-0.091	-0.077	0.463	-0.071	0.25	0.333	---	---	0.05
scaffold1267	314557	83905:55:+	---	0	---	---	---	0	---	---	-0.167	---	---	---	---	---	---	---	0	---	---	---	---	---	---
scaffold780	208672	83970:16:-	0	---	0	---	0	---	---	---	-0.167	---	---	---	0	---	---	---	0	0	---	---	---	-0.2	---
scaffold763	117941	84072:149:-	-0.2	---	---	0	0	---	0	0	0	---	---	---	0	---	---	0	-0.03	-0.067	0	0	0	-1	---
scaffold763	302720	84147:9:-	---	---	---	---	---	---	---	---	---	---	-0.091	---	---	0	---	0	0	0	0	---	---	---	---
scaffold7704	137364	84216:36:-	---	---	---	---	0	---	---	---	---	---	---	0	---	---	---	---	---	---	---	---	0	---	---
scaffold2757	188002	84363:30:-	---	---	---	---	---	---	---	---	0	0	0	---	---	---	---	---	---	---	---	0	-0.25	---	---
scaffold2757	310471	84408:43:+	---	---	---	---	0	0	---	-0.143	---	-0.077	0	0	---	---	0	0	-0.091	-0.032	0	---	---	---	---
scaffold4906	150461	84455:9:+	---	---	---	---	-0.059	0	0	0	---	-0.067	0	---	---	---	---	-0.037	-0.029	-0.034	-0.059	---	---	---	---
scaffold4906	206430	84475:21:+	-0.273	---	0	0	-0.2	0.6	1	0	0.368	-0.2	0	-0.25	0	0	1	-0.13	-0.125	-0.067	-0.067	-0.143	---	---	---
scaffold4906	272572	84504:27:-	-0.059	0	-0.333	-0.231	-0.2	-0.143	-0.143	0	0.192	-0.273	-0.25	-0.111	0.571	0.226	-0.091	-0.217	-0.2	-0.28	-0.125	-0.059	0	0	---
scaffold5121	164951	84570:16:-	---	---	---	0	---	0	0	0	-0.091	---	---	-0.25	---	-0.067	---	1	-0.029	---	0	-0.059	-0.167	---	---
scaffold5121	300447	84624:42:+	-0.059	0	0	-0.067	-0.286	-0.143	0	---	-0.167	0	0	---	---	0	0	-0.037	-0.029	-0.111	0	-0.059	-0.111	---	---
scaffold51	105950	84681:26:+	---	---	---	-0.067	0	0	---	---	0.632	0	---	0	---	---	---	---	---	-0.071	0	-0.125	0.192	---	---
scaffold51	323286	84749:27:-	---	---	---	-0.077	---	---	---	---	0	---	---	---	---	---	0	-0.037	0	---	---	0	---	---	---
scaffold713	86159	84787:15:+	-1	0.5	0	0.407	-0.333	-0.333	-0.6	-0.143	-0.167	0.6	-0.333	0.062	0.143	-0.5	0.217	-0.077	0.122	-0.529	-0.111	0.727	0	-0.636	-0.6
scaffold713	150688	84834:21:+	0	---	---	0	---	0	0	---	0	-0.059	---	0	---	-0.067	0	-0.037	0	-0.103	0	---	0.143	---	---
scaffold713	220287	84871:68:-	---	---	---	0	0	---	---	---	---	---	---	---	---	0	---	---	---	---	0	---	---	---	---
scaffold713	272525	84902:28:+	-0.333	0.273	-0.333	-0.455	-0.047	-0.143	-0.143	-0.333	0.391	0.059	-0.429	0.412	0.571	0.158	-0.333	-0.26	0.294	0.086	-0.385	-0.149	---	---	---
scaffold850	4940	84951:14:-	---	---	---	---	---	---	---	---	0	---	---	---	---	0	---	0	---	---	0	---	---	---	---
scaffold7311	3409	85079:6:-	-0.059	---	---	0	-0.059	0	---	0	0	0	0	---	---	---	0	-0.037	0.654	---	---	-0.059	---	---	---
scaffold7311	232611	85174:10:-	0	---	---	---	---	---	---	---	---	---	---	---	---	---	---	---	---	-0.067	---	---	---	---	---
scaffold3222	30341	85216:53:-	0.5	---	---	-0.077	0	-0.143	0	0	-0.429	0	---	---	-0.2	0	0	0.103	-0.062	0.22	-0.067	0.419	---	---	---
scaffold3222	211819	85274:8:-	0	---	---	---	0	---	-0.143	---	-0.167	---	0	---	---	---	---	0	0.654	---	---	---	---	---	---
scaffold3222	267177	85301:9:+	---	---	---	---	---	---	---	---	---	0	---	---	0	0	---	0	0	---	---	---	---	---	---
scaffold7338	10658	85319:17:+	---	---	---	---	-0.067	0	---	---	---	---	---	0	---	---	---	---	---	---	---	0	---	---	---
scaffold7338	106173	85360:25:-	---	---	---	---	---	---	---	---	---	---	---	---	---	---	---	---	0	---	---	---	0	-0.059	---
scaffold7338	177866	85392:9:-	---	---	0	0.6	---	0	1	---	0	---	---	0	---	-0.077	0	-0.077	-0.097	-0.111	0	0	---	---	---
scaffold7338	259046	85425:26:+	---	---	---	---	0	---	---	---	---	---	0	---	---	---	0	---	0	0	---	---	---	---	---
scaffold607	158003	85532:25:+	0	---	0	---	---	---	---	0	---	---	---	---	---	---	---	---	---	0	---	0	---	---	---
scaffold607	216891	85563:13:-	---	-0.2	0	---	0	---	---	-0.143	---	---	---	---	---	---	0	-0.037	---	-0.103	---	---	---	---	---
scaffold607	269710	85589:46:-	---	---	---	---	0	---	1	---	---	0	0	---	---	0	---	-0.037	-0.03	0	---	0	---	---	---
scaffold3565	71030	85642:16:+	0	---	---	0	---	---	---	---	---	---	---	---	---	---	---	0	---	---	---	---	-0.448	---	---
scaffold3565	223784	85698:63:-	-0.286	0	1	-0.231	-0.059	-0.143	0	0	-0.077	0.407	-0.143	-0.25	0	-0.143	-0.077	0.2	0.46	0.451	0.407	---	-0.091	---	---
scaffold710	86191	85778:54:-	0	---	---	---	-0.059	---	---	---	---	-0.143	---	---	0	---	0	-0.037	0	-0.032	---	-0.059	-0.4	---	---
scaffold2441	22260	85862:23:+	---	---	---	---	1	---	---	0	---	---	---	---	---	---	---	0	0	-0.032	0	---	---	---	---
scaffold2441	110515	85914:17:-	---	0	---	0	0	0	---	---	0	---	---	---	-0.2	0	---	---	-0.029	0	-0.067	---	-0.091	---	---
scaffold4804	41604	86012:17:+	---	---	---	0	-0.077	0	0	0	0	-0.111	---	0	0	0	---	0.451	-0.029	-0.103	-0.273	0	---	-0.5	-0.103
scaffold10251	68943	86155:16:+	---	---	---	0	---	---	---	---	---	0	0	---	---	---	---	0	0	---	---	0	---	---	---
scaffold10251	157607	86195:7:+	---	---	---	---	---	---	---	---	---	---	---	---	---	0	---	---	-0.03	-0.037	-0.111	---	---	---	---
scaffold10251	207964	86221:31:+	---	---	---	---	0	---	---	---	0	---	---	0	0	0	0	---	0	-0.143	-0.067	0	---	---	---
scaffold1543	21731	86290:34:+	0	---	---	---	---	---	---	---	0	0	---	---	---	---	---	-0.037	---	---	---	---	---	---	---
scaffold1543	249113	86381:41:-	---	---	0	---	0	---	---	---	---	---	---	---	---	---	---	---	---	---	---	---	---	-0.2	---
scaffold1959	170295	86472:89:-	0	---	---	---	---	-0.143	0	0	0	---	---	---	---	---	---	---	---	0	---	---	---	---	---
scaffold574	19175	86518:9:-	---	---	---	0	0	0	---	0	0	-0.091	-0.111	0	---	0	-0.077	---	1	0	0	0.64	-0.4	---	---
scaffold574	124126	86561:43:+	0	---	---	---	---	---	0	---	0	---	---	0	0	---	---	-0.037	---	---	---	---	---	---	---
scaffold5779	49539	86659:12:-	---	---	---	---	---	---	0	---	---	---	0	---	---	---	---	---	-0.029	0	---	---	---	---	---
scaffold5779	231308	86733:24:+	---	0	---	---	---	---	0	---	0	0	---	---	---	-0.067	---	---	---	0	---	---	---	---	---
scaffold5779	288503	86766:6:-	-0.059	---	---	---	0	-0.143	---	---	---	---	---	1	---	---	---	0	---	-0.032	---	-0.059	---	---	---
scaffold12704	69558	86834:11:+	-0.091	---	0	---	0	---	---	---	---	0	---	---	0	---	---	---	---	---	0	---	---	---	---
scaffold12704	202177	86897:17:+	---	---	---	0	---	---	0	---	---	---	---	-0.111	---	---	0	0	0	---	-0.067	-0.059	---	---	---
scaffold3832	13379	86975:15:-	0.478	1	0	0.368	-0.143	0.571	-0.143	-0.333	0.273	-0.333	-0.5	0.333	-0.2	0.368	0.517	0.085	0.053	-0.134	0.407	0.3	-0.333	---	---
scaffold3832	192125	87039:64:+	---	-0.143	---	-0.143	---	-0.143	0.6	---	0	-0.143	---	-0.111	0	-0.067	-0.077	-0.12	-0.059	0.22	0	-0.059	-0.167	---	---
scaffold3832	249806	87072:9:-	---	---	---	---	---	---	---	---	---	---	---	---	0	---	---	0	-0.059	---	0	---	---	---	---
scaffold3832	302457	87092:10:+	---	0	---	0	---	---	-0.143	---	---	0	-0.111	---	---	0	---	0	-0.029	-0.032	0	---	---	---	---
scaffold3871	118056	87158:15:-	---	---	---	0	---	---	---	---	---	---	---	---	---	---	---	0	0	---	0	---	---	---	---
scaffold3871	215761	87189:24:-	---	---	---	---	---	---	0	0	---	-0.091	---	---	---	---	-0.077	-0.037	0	---	---	-0.067	---	---	---
scaffold6459	141319	87285:40:-	-0.125	---	---	-0.077	---	---	---	---	---	---	---	---	0	-0.067	---	-0.037	---	---	---	-0.059	---	---	---
scaffold3394	6161	87360:34:-	0	---	---	---	---	0	0	---	0	-0.167	---	---	---	---	---	0	---	0	---	---	---	-0.2	---
scaffold4672	29087	87494:52:+	0	0	---	-0.067	---	---	---	---	---	---	---	---	---	---	---	0	0	---	---	0	---	---	---
scaffold4672	231500	87566:18:-	0	---	0	0	-0.077	0	---	---	---	---	---	0	---	---	---	---	---	---	---	---	---	---	---
scaffold12038	99183	87643:21:-	---	---	---	---	---	0	---	---	---	---	---	---	---	---	---	-0.037	0	---	---	0	---	---	---
scaffold12038	163671	87663:54:+	0	---	---	---	---	0	---	---	---	---	---	---	---	---	0	-0.037	---	-0.034	---	0	---	---	---
scaffold2246	50329	87761:18:+	0	0.5	0	---	0	---	---	0	0	---	0	-0.143	---	-0.077	0	-0.12	0.654	-0.12	0	0	0	-0.37	---
scaffold2246	154335	87821:13:+	---	0	0	---	-0.067	-0.143	-0.143	0	0	0	---	---	-0.2	0	0.741	-0.167	-0.062	0.455	-0.167	-0.167	---	---	---
scaffold2246	248855	87867:17:-	0	---	---	---	---	---	---	---	---	---	0	0	---	0	0	---	---	0	---	---	---	---	---
scaffold3117	114119	87969:12:-	-0.429	-0.333	-0.333	0.143	-0.167	0.6	-0.143	-0.143	0	0.143	-0.25	0.333	0.571	-0.429	-0.25	0.2	-0.053	0.606	-0.75	0.3	0	---	-0.185
scaffold3117	219298	88016:13:-	---	0	---	---	---	---	---	---	0	---	---	---	---	---	---	0	---	---	---	0	---	---	---
scaffold3117	318778	88052:33:+	0	-0.2	0.5	---	0	---	0	---	0	---	---	-0.111	---	---	0	-0.167	-0.029	0	0	---	---	---	---
scaffold1283	81043	88107:15:-	---	---	---	-0.067	0	---	---	---	---	0.625	---	---	---	0	-0.167	-0.12	-0.029	---	1	0	---	-0.37	-0.684
scaffold1283	141355	88133:36:-	---	0	---	0	0	-0.143	0	---	---	-0.125	0	0	0.571	0.636	---	-0.077	-0.029	0	-0.125	---	-0.556	---	---
scaffold1283	212294	88166:33:+	0	---	---	---	---	---	---	0	---	---	0	0	0	---	-0.2	0	0	---	0	---	---	---	---
scaffold1283	277958	88201:10:-	---	---	---	---	0	---	---	---	---	0	---	---	---	---	---	0	-0.029	---	---	---	---	---	---
scaffold1420	37631	88248:83:-	---	---	---	0	---	1	-0.143	-0.143	---	-0.111	---	0	---	---	---	-0.04	0	-0.103	0	---	---	---	---
scaffold1420	93110	88277:18:+	-0.059	---	---	---	---	---	---	---	---	---	0	---	---	---	---	-0.037	---	0	-0.067	---	---	---	---
scaffold1420	196488	88309:11:+	---	---	---	---	---	0	---	0	---	0	---	0	---	---	---	---	0	-0.034	-0.067	---	---	---	---
scaffold1420	301670	88358:71:-	0	---	---	---	---	---	---	---	---	0	---	---	---	0	0	---	0	---	---	0	---	---	---
scaffold4110	262734	88475:73:-	0	0	0	0	0	---	0	---	---	-0.067	---	---	---	---	---	0	---	---	0	0	---	---	---
scaffold369	42112	88509:62:-	0	---	0	---	0	---	---	---	---	0	0	---	---	---	0	0	---	0	-0.143	-0.059	---	---	---
scaffold369	184224	88561:7:+	---	---	0.5	-0.067	-0.333	-0.143	-0.143	0.6	1	0	0	-0.111	0	-0.143	---	-0.167	-0.261	0.089	1	-0.2	---	-0.067	---
scaffold2694	39301	88668:52:-	---	---	-0.333	-0.273	-0.143	0.273	-0.143	---	0.391	0	-0.2	0.333	1	-0.077	-0.111	-0.167	0.197	-0.185	-0.059	-0.273	---	---	0.403
scaffold7258	1842	88776:18:+	---	---	---	---	---	---	---	---	-0.077	---	---	---	---	---	---	---	0	0	---	---	---	---	---
scaffold7258	80055	88810:100:-	---	---	---	-0.077	---	---	0	---	---	0	0	0	0	---	---	0	---	---	-0.067	---	---	---	---
scaffold7258	166024	88848:77:-	---	---	-0.333	---	---	0	---	---	---	---	---	---	---	---	---	---	---	---	---	0	---	---	---
scaffold6205	90265	88943:62:-	0.351	-0.5	0.5	-0.333	-0.2	0.273	0.6	0.273	0.192	-0.067	0.368	0.706	0	-0.455	-0.091	0.239	0.212	0.159	-0.37	-0.286	-0.077	0.561	---
scaffold6205	209882	89002:7:-	---	---	0	0	0	---	---	---	---	---	---	0	---	---	---	---	-0.029	---	---	---	---	---	---
scaffold6205	312421	89037:63:-	---	---	0	---	---	---	0	---	---	---	---	---	---	---	---	---	---	0	---	0	---	---	---
scaffold1505	17825	89072:98:+	0	0	---	-0.067	0	---	---	---	---	---	---	-0.111	---	---	---	---	-0.059	0	---	0	---	---	---
scaffold1505	86582	89120:18:+	---	-0.143	---	---	---	---	---	---	0	1	0	0	0	---	0	-0.077	-0.029	0	0	0.64	---	---	---
scaffold1505	169044	89186:18:+	-0.067	---	---	0	0	---	0	---	---	---	---	0	---	---	0	---	-0.029	0	---	---	---	---	---
scaffold1505	305413	89260:40:+	-0.207	-0.333	-0.333	0.059	0.478	-0.091	-0.091	-0.091	0.478	0.217	1	-0.333	-0.2	-0.455	-0.448	-0.037	-0.029	-0.028	-0.053	0.617	---	-0.2	---
scaffold1148	12814	89278:61:+	---	---	0	-0.143	0	0	0	0	---	---	---	0	0	---	---	0	---	-0.032	---	-0.059	-0.75	---	---
scaffold1148	130368	89324:56:-	0.062	0	---	-0.333	-0.455	0	-0.143	0	---	-0.091	-0.333	-0.111	1	-0.143	0.333	-0.273	-0.259	0.273	0	0.192	-0.667	---	---
scaffold639	188551	89549:9:-	---	0	---	---	0	---	---	---	---	---	---	---	---	---	---	0	---	0	---	---	---	---	---
scaffold1048	200862	89659:8:+	0.789	0	-0.333	-0.143	0.632	0	---	---	-0.4	-0.077	-0.111	-0.25	-0.2	-0.333	-0.167	0.012	0.227	0.652	0.226	-0.059	0	---	---
scaffold1048	349602	89700:119:+	-0.143	---	---	0	0.407	0	---	---	-0.167	---	0	0.615	-0.5	0	0	-0.037	0	---	-0.273	0.1	0.143	---	---
scaffold1531	71747	89721:59:+	-0.059	---	---	---	---	---	---	0	---	0	---	---	---	---	1	0	---	---	---	---	---	---	---
scaffold1531	137403	89755:14:+	---	0	-0.333	---	---	---	---	---	---	---	---	---	---	-0.067	---	0	---	0	0	---	---	---	---
scaffold1531	208248	89790:13:-	0	---	---	---	---	---	---	---	0	---	---	0	0	0	---	---	0	1	---	0	---	---	---
scaffold823	50060	89871:29:+	---	---	---	0	---	---	---	---	---	---	---	---	---	0	---	0	---	0	---	---	---	---	---
scaffold823	273248	89961:41:+	0.143	0.273	-0.333	-0.333	0.8	0.6	-0.333	-0.6	0.217	-0.077	-0.091	0.062	0.571	0.158	0	-0.037	-0.131	-0.091	0.517	-0.2	0	0	-0.029
scaffold823	350152	90017:8:-	0	---	---	---	---	---	---	---	---	---	---	---	---	0	---	---	-0.029	---	---	0	---	---	---
scaffold4025	28405	90040:6:-	0	---	---	---	---	---	---	---	0	0	0	0	---	0	---	0	---	0	---	0	---	---	---
scaffold4025	305980	90128:29:-	0	---	---	0	---	---	---	---	0	---	---	---	---	0	---	---	-0.059	---	---	---	---	---	---
scaffold2306	59318	90154:12:-	0	0	---	---	---	---	---	0	---	---	0	---	---	0	---	---	0	---	---	---	---	---	---
scaffold2306	156838	90197:59:+	---	---	---	0	---	0	---	---	---	---	---	---	---	---	---	---	0	0	---	---	---	---	---
scaffold2306	255744	90240:16:+	---	---	---	---	---	---	---	---	0	---	---	---	---	---	---	-0.037	0	---	---	---	---	---	---
scaffold533	87261	90286:12:+	0	0	---	---	---	---	---	---	0	---	---	---	---	---	0	-0.077	---	0	0	0	-0.556	---	---
scaffold533	260617	90350:13:-	-0.333	-0.333	0	0.625	0.25	0	0	-0.333	0.391	0	-0.333	0.333	-0.2	-0.111	0.143	0.103	0.053	0.032	-0.2	-0.514	-0.667	---	---
scaffold533	356283	90381:26:-	-0.059	0	0	---	0	0	0	---	0	-0.25	---	---	---	-0.067	0	-0.12	-0.059	-0.154	---	0	---	---	---
scaffold2722	113750	90430:34:+	---	---	---	---	---	---	-0.143	---	-0.167	---	---	0	---	0	1	0	0	-0.032	---	0	---	---	---
scaffold15675	160476	90606:91:-	---	---	---	0	---	---	---	---	0	---	---	0	0	---	---	---	---	---	---	---	---	---	---
scaffold15675	278364	90661:59:+	---	---	0	0	-0.077	---	0	-0.143	---	---	---	---	---	---	---	---	---	---	---	-0.125	---	---	---
scaffold3119	157458	90747:9:-	---	---	---	---	---	---	---	0	---	---	---	0	---	---	---	---	-0.029	0	---	---	---	---	---
scaffold3119	289564	90797:36:-	-0.143	0	0	-0.231	0.192	-0.143	-0.143	-0.091	-0.2	0	0.143	-0.111	-0.2	-0.111	---	-0.037	-0.161	0.458	-0.273	-0.286	-0.25	---	---
scaffold2052	23735	90842:8:+	---	0	---	---	0	---	---	---	---	---	---	-0.111	---	---	---	0	---	---	---	0	---	---	---
scaffold2052	77591	90863:19:-	---	---	---	0	---	---	---	---	---	---	---	---	---	---	---	0	0	-0.111	---	0	---	---	---
scaffold2052	145419	90884:99:+	---	---	---	---	0	---	---	---	---	---	-0.143	0	---	---	0	-0.037	---	0	---	---	---	---	---
scaffold2052	232659	90920:19:-	---	0	---	0	---	0	---	---	---	---	---	---	0	---	---	---	0	0	---	0	---	---	---
scaffold6104	22465	90997:28:+	---	---	---	---	---	---	---	---	0	0	---	---	-0.2	0	-0.167	0	0	0	---	---	---	---	---
scaffold6104	254056	91071:10:+	---	---	---	---	---	---	---	---	---	---	---	1	---	---	---	---	---	---	---	---	---	---	-0.154
scaffold2123	62079	91125:20:+	---	---	---	---	0	---	---	---	0	---	---	0	0.571	---	-0.091	-0.04	0	-0.032	-0.143	---	---	-0.5	-0.103
scaffold6010	311518	91337:25:+	---	---	0	---	0	0	0	0	---	---	0	---	---	---	---	0	0.463	0	---	0	---	---	---
scaffold4640	192129	91447:87:+	---	---	---	0	---	---	---	---	---	---	---	---	---	0	---	---	---	0	---	0	---	---	---
scaffold4640	280329	91497:14:+	-0.067	0	0	-0.067	-0.059	0.6	-0.6	-0.333	0.391	-0.067	0.706	1	0.143	-0.455	-0.2	-0.077	-0.125	0.477	0.226	0	---	---	---
scaffold925	3225	91553:13:+	-0.143	---	0	0	0	-0.333	-0.143	0	1	-0.111	0.667	-0.143	0	-0.077	1	0.2	0.077	-0.103	-0.125	-0.273	---	---	---
scaffold925	152533	91620:13:-	---	---	---	-0.067	---	---	0	---	0	---	---	---	---	---	---	---	0	---	---	---	---	---	---
scaffold925	206908	91645:76:-	---	---	---	1	0	0	0.6	0	0	---	1	-0.111	---	0	0	0	0	-0.143	-0.067	-0.059	---	---	-0.684
scaffold243	164493	91774:72:-	-0.556	-0.2	0	0.351	0.438	-0.6	-0.091	0	0.3	-0.2	-0.111	-0.111	0.571	-0.091	0.143	-0.467	-0.053	-0.034	0.407	0.407	-1	-0.2	---
scaffold243	217389	91796:24:-	0.1	-0.333	-0.333	-0.333	-0.286	-0.333	1	0	0	-0.273	0.333	-0.25	-0.2	-0.231	0.192	0.03	0.036	0.211	-0.059	0.561	-0.75	0	-0.134
scaffold243	277769	91838:22:+	---	---	---	---	---	0	---	---	---	---	---	0	---	0	0	0	---	---	---	---	---	---	---
scaffold2766	181755	91955:16:-	---	---	---	---	---	---	---	---	---	---	---	0	---	0	---	---	-0.029	---	---	-0.077	---	---	---
scaffold2190	325889	92157:8:-	-0.077	0	---	0	---	0	-0.143	---	---	0	0	0	---	---	---	-0.037	-0.097	-0.032	---	-0.067	---	-0.059	---
scaffold3126	159697	92237:42:-	-0.143	-0.2	0	-0.273	-0.385	0	---	---	-0.167	-0.111	-0.143	0.333	---	-0.231	-0.077	-0.167	-0.091	-0.034	0	0	-0.111	-0.636	-0.398
scaffold3126	295832	92289:8:+	---	---	---	---	---	---	---	---	---	0	---	---	---	---	---	0	---	0	---	0	---	-0.636	---
scaffold3233	141103	92357:35:-	-0.231	---	0	0	-0.111	-0.333	---	---	0	---	---	0	---	-0.091	0.632	-0.217	---	-0.032	---	---	0.412	---	---
scaffold672	50870	92583:32:+	0	---	---	---	---	---	---	0	0	---	---	---	0	---	---	---	---	---	---	0	---	---	---
scaffold672	144088	92618:95:+	---	0	---	---	---	0	-0.143	-0.143	---	0	---	---	---	0	0	0	---	0	---	---	---	---	---
scaffold672	241640	92653:14:-	0.25	-0.2	0	0.226	-0.5	-0.143	0	0.273	0.517	-0.125	-0.714	-0.25	0.571	-0.455	-0.2	0.239	-0.104	0.179	-0.125	-0.636	---	-0.565	---
scaffold672	360709	92710:43:-	0	0	---	-0.067	---	1	---	0	---	-0.091	---	-0.111	---	0	---	-0.037	-0.029	0	-0.059	0	---	---	---
scaffold4151	13182	92724:28:-	---	---	---	---	---	0	---	---	---	---	---	---	---	---	---	---	-0.059	---	---	0	---	---	---
scaffold4151	225730	92807:25:-	---	---	---	---	---	---	---	---	---	0	---	---	---	-0.067	---	---	0	-0.032	---	---	---	---	---
scaffold4151	293899	92827:6:+	-0.667	---	-1	-0.273	-0.125	0	0	-0.333	1	-0.167	-0.6	0.333	-0.5	---	-0.273	-0.12	-0.125	-0.111	0	-0.2	---	---	-0.185
scaffold3779	113219	92913:35:+	-1	0	-1	-0.111	-0.143	1	0	-0.333	-0.5	-0.333	-1	0	1	-0.364	-0.714	0.2	-0.104	-0.24	-0.207	-0.4	-0.143	-0.636	---
scaffold3779	179010	92945:39:+	---	---	---	---	---	0	---	---	0	---	---	0	---	0	0	---	---	---	---	---	---	---	---
scaffold3779	292135	92992:16:-	---	---	---	---	---	---	---	---	0	0	---	---	---	---	---	0	0	---	0	---	---	---	---
scaffold5896	145639	93107:13:-	-0.333	---	0	-0.077	-0.143	-0.143	-0.143	0	0	-0.091	0	0	0	0	-0.333	-0.273	0.532	-0.2	-0.143	-0.385	-0.25	---	---
scaffold5896	269676	93160:14:+	0	---	---	-0.067	-0.077	---	-0.143	---	---	0	-0.2	-0.25	0	0	0	-0.077	-0.091	0.22	0.75	-0.067	---	---	---
scaffold5896	368282	93204:6:+	0	---	---	0	---	0	---	---	---	---	---	---	---	---	---	0	---	---	---	---	---	---	---
scaffold5165	13449	93319:34:+	---	---	---	---	0	---	---	---	0	---	---	---	---	---	0	---	---	---	0	0	---	---	---
scaffold5165	67088	93353:68:+	---	---	---	0	0	0	0.571	---	---	---	---	0	---	---	-0.091	-0.043	0.234	-0.103	0	0	---	---	---
scaffold5165	300495	93438:8:-	0	---	---	---	0	---	0	---	---	0	---	1	---	0	---	0	---	---	---	---	---	---	---
scaffold1190	74328	93512:18:-	---	---	---	---	---	---	---	---	---	0	---	0	---	---	---	-0.037	---	---	---	0	---	---	---
scaffold1190	144548	93540:20:-	---	---	---	---	---	---	---	---	---	---	0	---	---	-0.067	---	---	0	-0.034	0	-0.067	---	---	---
scaffold1190	225942	93574:14:+	---	---	0	---	0	---	0	---	---	0	---	---	---	---	---	0	---	-0.071	---	---	---	---	---
scaffold1190	278970	93596:11:+	---	---	---	---	---	---	---	---	---	---	-0.111	---	---	---	0	0	---	0	---	0	---	---	---
scaffold1190	343883	93612:66:+	---	---	---	---	---	---	---	0	---	---	0	---	---	-0.067	---	---	0	0	---	---	---	---	---
scaffold651	171575	93686:7:+	-0.067	---	-0.333	-0.067	-0.067	0	---	0	---	---	-0.091	---	0	0	---	-0.077	0	0	---	---	---	---	---
scaffold651	247781	93711:18:-	0	---	---	---	---	---	---	---	0	---	---	---	---	---	---	0	0	0	0	---	---	---	---
scaffold6003	152916	93822:21:-	---	---	---	---	---	---	---	---	---	---	---	-0.111	---	0	0	---	---	0	---	---	---	---	---
scaffold6003	262217	93870:6:-	0	---	---	0	---	---	0	---	0	---	0	0	---	---	0	---	0	---	0	0	---	---	---
scaffold740	232217	94020:12:-	-0.067	---	---	---	---	---	---	---	---	---	---	---	---	---	---	---	---	---	---	---	-0.167	---	---
scaffold740	321321	94048:11:+	---	---	0	---	0	---	---	---	---	---	0	---	---	---	0	0	0	0	---	---	---	---	---
scaffold7211	74691	94101:15:+	---	---	---	---	---	---	0	---	-0.077	---	---	---	---	0	---	0	---	-0.034	0	---	---	---	---
scaffold6764	21431	94218:16:-	---	---	---	---	---	---	---	0	0	0	---	---	---	---	---	-0.037	-0.059	---	0	---	---	---	---
scaffold6764	270269	94285:43:-	-0.077	-1	0	-0.167	0.226	1	0	-0.143	0.192	-0.25	0	0.706	-0.2	-0.273	0	0.429	-0.2	-0.231	0.351	-0.053	---	---	-0.433
scaffold6764	353249	94318:12:-	0.368	0	0	0.59	0.217	0	-0.6	1	0.143	1	---	---	0	-0.333	-0.2	0.333	-0.025	0.211	0	0.386	-0.333	---	-0.433
scaffold221	73331	94371:9:-	---	---	---	---	0.407	0	---	0	0	1	0	---	0	-0.333	0	0.65	---	-0.067	---	0	---	-0.286	---
scaffold221	198105	94412:40:+	---	---	---	---	0	0	---	---	---	---	---	---	0	0	---	---	-0.029	---	---	---	---	---	---
scaffold221	315351	94459:44:+	0	---	---	---	---	---	---	---	---	---	0	0	---	---	-0.077	---	-0.059	-0.032	0	---	---	---	---
scaffold14905	3612	94490:114:+	---	---	---	---	0.143	---	-0.143	---	0	1	---	---	0	---	-0.077	0	-0.059	0	-0.125	---	---	---	---
scaffold14905	105870	94528:27:-	0	---	---	-0.067	0	---	---	0	---	---	---	---	---	0	---	---	---	-0.032	---	0	---	---	---
scaffold2014	113402	94670:75:+	0	---	---	0	-0.125	---	-0.333	0	0.391	0	---	0	---	0	0	-0.037	-0.059	---	0	0	-0.167	---	---
scaffold2072	121916	94815:44:+	---	---	---	0	1	0	---	---	---	---	0	---	---	---	---	0	---	---	---	0	---	---	---
scaffold2072	272825	94904:16:+	---	---	---	0	0	---	---	---	---	0	0	---	---	---	---	0	0	---	---	---	---	---	---
scaffold2072	365974	94959:80:-	---	---	0	0	-0.059	---	---	---	---	---	---	-0.111	0	-0.143	---	---	0	0	---	0	-0.4	---	---
scaffold474	162158	95039:39:-	0	1	---	---	---	---	---	---	---	---	---	-0.111	---	---	-0.077	0	---	---	---	---	---	---	---
scaffold2203	98756	95289:96:+	---	---	---	---	---	---	---	0	---	---	---	---	---	---	---	-0.091	---	---	---	---	---	---	---
scaffold2203	219829	95343:51:-	---	---	---	0	0	---	---	---	---	---	---	---	---	---	---	-0.037	---	0	---	---	---	---	---
scaffold2203	373052	95402:21:+	-0.091	---	1	0	0	---	0	0	0.632	---	---	0	0	---	---	-0.037	-0.059	-0.034	---	-0.2	---	---	---
scaffold1538	106747	95454:58:-	---	---	---	---	---	0	0	---	---	---	-0.333	---	---	---	---	-0.077	0	-0.071	---	0	-0.111	---	---
scaffold1538	203729	95484:7:+	0	---	---	---	---	---	---	---	---	---	---	-0.111	0	---	0	-0.037	-0.029	-0.032	0	0	---	---	---
scaffold1538	347895	95538:31:+	0	---	---	---	0	---	0	0	0	---	---	---	0	---	-0.077	-0.077	-0.091	-0.067	---	-0.059	---	-0.125	---
scaffold2888	151060	95600:20:-	0	0	---	---	---	---	---	---	---	0	---	0	---	0	0	-0.077	0.333	-0.067	0	---	---	---	---
scaffold2888	327027	95686:58:-	0	---	0	0.615	0	1	-0.333	---	-0.091	-0.25	---	0	---	0	-0.077	0	0	-0.032	-0.231	---	-0.6	---	---
scaffold2888	383274	95705:51:-	0	---	0	---	---	---	0	---	-0.077	---	---	0	---	0	---	---	0	0	---	0	---	---	---
scaffold5984	73581	95734:30:-	---	---	0	-0.077	---	0	---	---	-0.091	---	---	---	---	-0.231	-0.091	---	-0.059	-0.2	-0.143	-0.059	-0.091	---	---
scaffold5984	156313	95766:20:-	0.059	---	---	0.059	0.636	-0.143	-0.091	-0.6	-0.167	-0.273	0	0.333	0	-0.143	-0.091	-0.333	0.131	-0.143	0.1	-0.2	---	-0.059	---
scaffold5984	261617	95810:26:+	---	---	---	---	---	---	---	---	---	0	---	---	---	---	0	-0.037	---	---	---	0	-0.75	---	---
scaffold5984	342165	95845:36:-	---	---	---	-0.077	-0.077	0	0	---	0	-0.091	-1	0	-0.2	---	---	-0.077	-0.059	0	0	0	-0.273	---	---
scaffold1253	123900	95912:76:-	0	---	-0.333	---	---	1	0	0	---	---	---	---	0	---	---	---	-0.059	-0.067	0	0	---	---	---
scaffold1253	259273	95971:71:+	---	---	---	0	---	0	0	---	-0.077	---	---	0	---	---	0	0	-0.029	---	0	---	---	---	---
scaffold1761	12297	96164:12:-	---	---	---	0	---	0	0	-0.333	0	-0.067	0	0	0	---	0	-0.12	0.333	-0.067	-0.067	0	---	---	---
scaffold1761	125432	96221:20:-	0	---	---	---	---	---	---	---	---	0	---	---	---	---	---	---	-0.029	0	---	---	---	---	---
scaffold1761	234381	96256:18:+	0	---	---	0	---	---	---	---	---	---	---	---	---	0	0	0	---	0	-0.067	---	---	---	---
scaffold1761	363423	96314:15:+	0	---	---	---	---	---	0	---	---	-0.091	0	0	0	---	---	0	---	---	---	---	---	---	---
scaffold1938	6504	96338:20:+	---	---	0	0	---	---	---	---	0	0	---	---	---	0	---	---	---	0	---	---	---	---	---
scaffold1938	135235	96375:46:-	0	---	0	0	---	---	-0.143	---	0	0	0	---	---	---	1	-0.037	0	---	0	---	---	---	---
scaffold1938	324233	96441:130:+	---	---	---	---	---	---	---	---	0	---	---	---	---	---	0	-0.037	---	---	---	---	---	---	---
scaffold1938	385585	96478:47:+	---	---	---	---	---	---	---	---	---	---	---	---	---	-0.091	---	0	0	---	---	0	---	---	---
scaffold5619	161291	96540:8:-	0.75	-0.143	0	0.543	0.1	0.273	0	0	0.143	0.059	0.062	0.333	-0.2	0	0	-0.217	-0.029	-0.391	0.543	-0.059	-0.714	---	---
scaffold288	165186	96672:18:-	---	0	---	0.636	-0.091	---	---	---	---	---	---	0	-0.2	0	---	---	0.463	-0.067	-0.143	0	---	---	---
scaffold288	236107	96693:56:-	---	---	---	---	---	---	---	---	0	---	---	---	---	---	---	---	---	---	---	---	---	---	-0.231
scaffold288	397283	96768:35:-	---	---	---	---	---	0	---	---	---	---	---	-0.111	---	---	---	0	---	0	---	---	---	---	---
scaffold2930	117496	96823:65:+	-0.2	0	---	-0.067	---	---	---	-0.143	0.632	-0.167	0.143	0	---	-0.167	-0.2	-0.12	0.833	-0.067	0	---	---	---	---
scaffold2930	246850	96877:35:-	-0.111	---	---	-0.2	-0.077	0	-0.143	-0.143	1	0.615	0	0	0	-0.077	0	-0.217	-0.161	-0.167	-0.167	0	---	---	---
scaffold2930	330256	96905:13:+	0	0	0	0	---	---	0	---	---	---	---	---	0	---	0	0	---	0	---	---	---	---	---
scaffold14262	278841	97026:93:+	0	---	---	0	---	---	---	---	---	---	---	---	---	---	---	---	-0.029	0	0	0	---	---	---
scaffold14262	355431	97056:10:+	---	---	---	---	---	---	0	---	---	---	0	---	---	0	---	0	---	---	---	---	---	---	---
scaffold1069	346136	97336:59:-	---	0	---	---	---	---	---	---	---	---	---	---	---	0	---	0	0	---	---	0	-0.167	---	---
scaffold3804	360463	97500:46:+	---	---	---	---	-0.067	---	---	0	---	0	---	0	0	0	0	-0.077	0	0	0	---	---	---	---
scaffold6189	25936	97525:50:+	---	0	---	0	---	0	---	---	---	---	---	0	---	---	0	---	0	0	0	---	---	---	---
scaffold6189	134700	97577:10:+	0	-0.143	---	-0.077	-0.059	1	---	---	---	0	0	---	---	-0.077	0	0	-0.097	1	---	0	---	---	---
scaffold6189	194588	97601:24:+	0.25	-0.2	0	-0.143	0.757	-0.143	0	0	0	-0.143	0	0	-0.2	0.059	0.391	-0.077	-0.059	-0.143	0.419	0.25	0.3	---	---
scaffold6189	332931	97661:72:-	---	0	0	---	---	---	---	---	0	---	0	---	0	---	---	---	-0.059	0	---	-0.059	---	---	---
scaffold1844	60807	97702:66:+	---	---	---	---	0	---	---	---	---	0	---	---	---	0	0	0	---	---	---	-0.059	---	---	---
scaffold1844	286822	97774:14:-	0	---	---	0	---	---	---	0	0	---	0	---	---	---	-0.077	---	0	---	---	0	---	---	---
scaffold1844	343580	97807:62:-	---	---	---	---	0	---	---	---	---	0	0	0	---	---	---	---	---	0	---	---	---	---	---
scaffold1722	145699	97885:36:-	-0.231	0	-0.333	0.158	0.25	-0.143	0.273	-0.333	-0.2	-0.556	0	0.333	0.143	-0.75	0.143	-0.2	0.212	0.239	0.351	-0.143	0	---	-0.091
scaffold1722	213052	97920:32:+	---	---	---	---	0	---	0	-0.143	-0.111	-0.167	0	0	0	0	0	-0.04	-0.091	-0.032	---	---	---	---	---
scaffold1722	305930	97974:8:-	-0.067	---	---	0	0.419	---	---	---	---	---	---	---	---	---	0	-0.04	-0.029	---	---	---	---	---	---
scaffold732	143937	98067:28:+	---	---	---	---	-0.059	---	---	---	0	---	---	-0.25	---	0.636	0	---	---	0	---	-0.059	---	---	---
scaffold732	203725	98093:77:+	-0.067	0	0	0	-0.059	0	0	-0.143	0.391	1	0	-0.25	---	0	-0.273	0	-0.059	-0.067	-0.059	-0.125	-0.091	---	---
scaffold732	320710	98120:52:+	---	---	---	---	---	---	---	---	---	---	---	-0.111	---	-0.067	---	---	---	0	---	-0.059	---	---	---
scaffold11403	177042	98206:21:-	0	---	0	-0.333	0	0	0	1	-0.25	---	---	0	---	-0.077	---	-0.167	1	0.458	---	---	---	---	---
scaffold11403	306061	98244:90:+	---	0	---	---	-0.077	---	---	0	---	---	---	---	---	---	---	---	---	---	---	0	---	---	---
scaffold8479	27912	98292:104:+	---	---	---	-0.077	---	---	---	0	0	---	---	---	---	0	---	0	---	0	0	-0.059	---	---	---
scaffold8479	206309	98353:38:-	-0.143	---	---	0	-0.067	0	-0.143	---	---	---	---	---	---	0	0	0	0	-0.032	---	-0.059	---	---	---
scaffold3638	1244	98423:8:-	---	0	---	---	0	---	---	---	0	---	0	---	---	0	0	0	-0.059	0	0	0	---	---	---
scaffold3638	59309	98451:8:-	---	---	---	0	0	---	0	---	---	---	---	---	---	---	---	---	---	0	---	---	---	---	---
scaffold3638	227675	98546:16:-	---	-0.333	---	-0.091	0	---	---	0	0	0	---	-0.111	---	0	0	0	-0.097	0	---	---	---	---	---
scaffold3638	345034	98606:17:-	-0.333	---	0	---	-0.059	0	-0.333	-0.143	0	0.333	0	0	-0.2	-0.2	-0.077	-0.12	0.46	-0.067	-0.143	---	---	---	---
scaffold2862	239158	98723:56:-	0	---	---	0	---	---	---	---	---	---	0	---	---	---	---	---	-0.029	0	---	---	---	---	---
scaffold2862	322478	98762:14:-	---	---	---	0	---	---	---	---	---	---	---	---	---	---	---	---	0	-0.032	---	---	---	---	---
scaffold315	41256	98837:15:-	---	---	---	---	---	---	---	---	---	0	---	0	---	---	-0.091	---	-0.029	-0.071	---	---	---	---	---
scaffold315	313463	98937:39:+	---	0	---	---	---	---	---	---	---	---	---	---	---	---	0	0	0	0	0	---	---	---	---
scaffold1385	119981	99036:23:-	0	---	0.5	-0.231	-0.2	0.273	-0.143	0	0.478	-0.4	0	-0.111	---	-0.077	0.192	0.103	0.077	0.22	0.75	-0.143	0	---	-0.231
scaffold1385	195412	99059:46:-	0	---	---	0	-0.2	-0.143	---	0	-0.273	-0.091	---	0	-0.2	-0.091	---	-0.167	-0.097	-0.071	0	-0.2	---	---	---
scaffold4585	189919	99249:27:+	-0.385	-0.5	0.5	-0.364	0.438	-1	-0.6	-0.091	0	0.3	-0.429	-0.25	0.571	0.059	0	0.03	-0.186	0.559	0.25	-0.149	0	---	---
scaffold4585	322627	99346:6:+	---	---	---	---	0	---	---	---	---	---	---	0	---	---	---	---	0	---	---	0	---	---	---
scaffold1464	301059	99517:48:-	0	---	---	0	---	---	0	---	---	---	---	---	0	0	---	---	0	0	---	---	---	---	---
scaffold6213	262572	99657:78:+	---	---	---	---	---	0	0	---	0	---	0	---	0	---	0	---	0	---	0	---	---	---	---
scaffold6213	329766	99682:77:+	-0.565	0	---	---	-0.059	-0.143	-0.143	---	0	-0.143	---	---	---	-0.143	-0.077	-0.077	0	-0.032	-0.125	-0.059	---	---	---
scaffold6072	56044	99897:50:-	---	---	---	---	0	---	---	---	---	0	---	---	---	---	---	0	---	0	---	---	---	---	---
scaffold6072	171707	99965:79:+	0	---	---	0	---	---	-0.143	0	-0.167	0	-0.2	-0.111	0	0	---	-0.037	-0.059	-0.032	---	---	---	---	---
scaffold6072	272287	99999:22:-	1	0	-0.333	0	0.625	-0.143	-0.143	-0.333	-0.111	-0.111	0	0	0.143	-0.143	0.368	-0.273	0.333	0.211	-0.111	-0.2	-0.25	---	-0.524
scaffold188	212049	100122:10:+	---	---	---	0	---	---	---	---	---	---	---	0	---	0	---	0	---	0	---	---	-0.273	---	---
scaffold188	339886	100161:85:+	---	---	---	---	---	0	---	0	---	---	---	0	---	0	---	0	---	---	---	0	---	---	---
scaffold7205	12050	100202:90:+	---	---	---	---	0	0	---	---	---	---	---	---	---	---	---	0	0	0	---	0	---	---	---
scaffold7205	307800	100303:9:-	-0.429	0	-0.333	0.391	-0.2	0	0	0	-0.077	0	0.273	0	-0.2	-0.231	0.143	-0.167	-0.059	-0.032	-0.333	0.1	---	---	---
scaffold228	52268	100357:63:-	0.478	0.5	-1	-0.2	0.192	-0.143	-0.6	0.273	-0.429	0.217	-0.333	0.062	-0.5	-0.231	-0.4	-0.556	0.508	-0.043	0.391	-0.143	---	---	---
scaffold228	231225	100435:9:-	---	---	---	---	0	0	---	0	---	---	---	---	---	---	---	---	---	---	0	---	---	---	---
scaffold228	398929	100479:57:-	-0.143	---	---	---	---	---	---	---	---	---	0	---	---	---	---	0	---	---	---	0	---	---	---
scaffold1964	111557	100517:44:-	-0.333	0.143	0	-0.4	-0.091	-0.6	0.273	0	0.706	0.062	0.6	1	0.143	0.407	-0.091	-0.273	0.208	-0.18	-0.455	-0.143	-0.167	---	---
scaffold1964	187174	100540:29:+	---	---	---	---	---	0	---	---	0	---	---	---	---	---	---	---	0	---	-0.067	---	---	---	---
scaffold333	133652	100661:40:+	---	---	---	---	---	---	---	---	0	0	---	---	1	---	---	---	0	-0.032	---	---	-0.25	---	---
scaffold333	278954	100718:7:-	0	0	---	---	---	0	---	---	---	---	---	---	---	0	---	0	-0.029	---	---	---	---	---	---
scaffold679	8855	100768:47:+	0	---	---	---	---	0	---	---	0	---	---	---	---	---	---	0	0	0	---	---	---	---	---
scaffold679	140216	100836:22:+	---	---	---	0	---	---	---	---	---	---	-0.111	---	0	---	0	---	---	0	0	---	---	---	---
scaffold679	226966	100888:108:+	---	---	---	---	---	---	---	---	---	0	0	---	0	---	---	---	-0.029	0	---	---	---	---	---
scaffold679	295045	100924:27:+	-0.2	-0.143	---	-0.143	0	0	-0.143	0	0	-0.125	-0.091	-0.111	0	-0.143	0.192	-0.217	0.463	-0.067	-0.2	-0.2	---	---	0.194
scaffold679	413916	100989:8:+	0.757	-0.2	0	-0.333	-0.125	-0.143	0	0.6	-0.273	-0.067	-0.2	0	-0.2	-0.067	-0.167	0.012	-0.091	-0.111	0.64	-0.385	-0.6	---	0.194
scaffold6798	74506	101037:18:+	---	0	---	1	---	---	---	---	---	---	---	0	---	---	---	0	0	---	-0.059	---	---	---	---
scaffold6798	182412	101084:13:+	---	0	---	---	0	0	---	---	---	0	---	0	---	0	---	-0.037	-0.029	---	0	---	---	---	---
scaffold6798	260517	101125:6:-	---	0	---	-0.111	0	---	---	---	-0.111	---	---	---	---	1	---	---	---	0	---	---	---	---	---
scaffold6798	407847	101205:9:+	0	---	---	---	---	---	---	---	---	---	---	---	---	---	0	0	---	---	---	-0.231	---	---	---
scaffold4182	265633	101292:95:+	---	---	0	-0.167	---	0	0	---	---	---	---	0	---	---	0	---	-0.125	---	0	---	---	---	---
scaffold4182	334516	101315:63:-	---	---	---	---	---	---	---	---	---	0	---	---	---	---	0	0	0	---	---	---	---	---	---
scaffold5573	67023	101345:24:+	-0.059	---	---	---	0	---	---	---	---	---	---	0	---	0	---	---	0	0	---	---	---	---	---
scaffold5573	404750	101460:6:-	---	---	---	---	0	---	---	---	0	---	---	0	---	---	---	0	---	-0.032	---	---	---	---	---
scaffold1020	253792	101569:11:+	---	0	---	0	---	0	0	---	---	---	0	---	---	0	-0.077	-0.037	0.333	0	---	---	---	-0.2	---
scaffold3381	214217	101724:31:+	---	---	---	0	---	---	0	---	---	---	---	0	---	0	0	---	---	---	0	-0.125	---	---	---
scaffold3381	368405	101782:24:-	0	---	---	---	---	---	---	---	---	-0.077	---	---	---	---	---	---	0	---	---	---	---	---	---
scaffold3381	419422	101802:22:-	-0.059	---	0	0	---	---	---	0	0	---	-0.091	0	---	-0.067	-0.077	0	---	-0.032	-0.125	-0.125	---	---	---
scaffold3985	202310	101873:23:-	---	---	---	0	---	---	---	---	---	---	---	---	---	-0.067	---	---	0	---	---	---	---	---	---
scaffold3985	313499	101901:8:-	---	---	---	---	---	---	---	---	---	0	0	---	---	---	-0.077	---	0	-0.032	---	0	---	---	---
scaffold3985	421221	101936:71:+	---	---	---	-0.167	---	0	-0.143	---	---	0	---	---	---	0	---	-0.091	-0.03	0	0	0	-0.333	---	---
scaffold565	270539	102052:55:+	-0.059	---	---	---	0	---	1	0	0	-0.077	-0.091	---	---	---	---	0	-0.029	-0.111	-0.067	---	---	---	---
scaffold1004	150788	102147:14:-	0	---	---	---	---	---	0	---	---	0	---	---	---	---	---	0	---	0	0	---	---	---	---
scaffold1004	246218	102185:16:-	---	---	---	---	0	---	-0.143	---	0	---	---	---	---	-0.091	0	-0.037	---	---	---	---	---	---	---
scaffold33	28972	102267:23:-	---	---	---	---	---	---	---	0	---	---	---	---	---	0	---	---	---	-0.034	-0.067	---	---	---	---
scaffold33	155460	102305:15:+	0.143	-0.333	---	-0.167	-0.059	---	-0.333	0.6	0	-0.2	-0.143	-0.111	-1	0	-0.167	0.311	0.234	-0.231	0	-0.067	---	---	---
scaffold33	321514	102369:9:-	---	---	---	0	0	---	---	---	---	0	---	---	---	---	---	---	---	0	-0.059	---	---	---	---
scaffold1412	297298	102591:9:+	0	---	---	---	-0.059	---	---	-0.143	0	0	---	---	---	0	-0.167	-0.077	0	0	---	-0.059	---	---	---
scaffold1370	312951	102809:84:-	---	---	0	---	---	---	---	---	---	---	---	-0.111	---	---	---	---	---	---	---	1	---	-0.385	---
scaffold2327	13377	102870:48:+	---	---	---	---	---	---	---	0	0	---	---	---	---	---	---	-0.037	---	---	---	---	---	---	---
scaffold2327	153302	102920:13:-	---	0	---	0	0	0	-0.143	-0.143	0	0	---	1	-0.2	1	---	-0.077	-0.03	0.451	-0.067	-0.067	---	0	-0.154
scaffold2327	214934	102932:10:+	---	0	---	---	---	---	---	---	0	-0.125	---	---	---	0	0	0	---	-0.067	0	0	---	---	---
scaffold2724	395795	103145:65:+	---	---	---	0	---	---	---	---	---	---	---	---	---	0	---	-0.037	---	0	0	0	-0.5	---	---
scaffold4991	72510	103185:22:-	---	---	0	---	---	---	---	---	0	---	---	---	---	0	---	-0.037	-0.059	---	---	---	---	---	---
scaffold4991	177526	103231:14:+	-0.067	---	---	0	---	0	0	---	---	0	---	0	---	-0.067	-0.091	-0.037	-0.091	-0.032	0	-0.059	---	---	---
scaffold4991	361613	103289:28:+	-0.053	-0.333	0	-0.111	0	-1	0.273	0.273	0.192	0.062	-0.25	-0.429	-0.2	0.59	0.067	0.314	0.345	0.153	-0.2	0.043	-0.556	---	---
scaffold4664	42923	103322:103:-	0	0	---	0	1	---	0	---	-0.167	-0.231	0	1	---	-0.077	---	0	-0.059	-0.032	---	---	---	---	---
scaffold4664	210268	103406:42:+	---	---	---	0	0	---	---	---	---	---	---	---	---	0	---	-0.037	---	0	-0.067	---	---	---	---
scaffold4664	425255	103491:24:+	0	---	---	---	---	---	---	---	---	---	---	---	---	---	0	0	---	---	---	0	---	---	---
scaffold3794	41375	103510:13:+	---	0	---	---	0	-0.143	-0.143	---	0	---	---	0.615	0	---	---	---	0	-0.067	---	---	---	---	---
scaffold3794	210650	103577:54:+	-0.286	-0.091	---	0.636	0	0.6	0	-0.143	0	-0.167	-0.333	0	-0.5	-0.067	0.391	-0.077	-0.097	0	0	0	-0.333	---	---
scaffold3794	442085	103659:49:-	0	-0.2	0	---	-0.067	---	0	0	0	-0.333	0	0	---	---	---	-0.04	-0.111	---	0	0	---	-1	-0.6
scaffold2780	7013	103672:7:+	-0.111	---	0	---	-0.077	---	---	0	---	0	0	0	---	-0.077	---	-0.037	-0.059	0	0	---	---	---	---
scaffold2780	245059	103774:17:-	-0.111	---	---	---	---	---	---	---	---	0	---	---	---	0	---	---	---	---	---	---	---	---	---
scaffold3295	2349	103834:13:+	---	---	---	---	---	---	---	---	---	-0.2	---	---	---	---	0	---	0	---	---	---	---	---	---
scaffold3295	79383	103870:86:-	---	---	---	---	-0.059	---	---	0	---	0	---	0	---	0	---	---	0	---	---	0	-0.167	---	---
scaffold739	261046	104070:7:-	---	---	0	0	---	---	---	0	---	---	---	---	---	---	---	---	0	---	---	---	---	---	---
scaffold7699	86704	104163:22:-	0	0	0	0	---	---	---	0	---	---	---	---	---	---	---	---	-0.059	-0.032	---	-0.059	---	---	---
scaffold7699	339730	104267:8:-	---	---	---	-0.067	---	---	0	0	0	0	---	0	---	1	---	0	-0.059	0	---	-0.059	---	---	---
scaffold4152	233522	104391:43:-	-0.125	-0.6	---	-0.143	0.561	-0.143	-0.143	---	-0.167	-0.273	-0.091	0.615	-0.5	0.059	1	0.468	0.234	-0.25	-0.286	0.25	---	---	---
scaffold4152	350817	104436:42:+	---	---	---	---	---	---	---	---	---	0	---	---	---	0	---	---	-0.029	---	---	0	---	---	---
scaffold2889	335739	104583:25:-	0	---	0	0	---	---	---	---	0	-0.111	0	0	---	-0.077	---	---	-0.059	0	---	---	---	---	---
scaffold5501	199791	104679:43:+	-0.125	---	---	---	-0.059	---	0	-0.143	0	-0.067	-0.333	0	---	0.059	-0.077	1	-0.091	-0.154	0.64	-0.059	-0.75	---	---
scaffold5501	312281	104712:24:+	0	0	---	0	---	0	---	---	-0.091	0	0	0	0	-0.143	0	---	-0.059	---	---	-0.059	---	---	---
scaffold5501	437664	104765:66:-	---	0	---	0	---	---	---	---	0	---	---	0	---	---	---	-0.037	0	0	---	---	---	---	---
scaffold9543	91340	104802:6:+	---	---	---	---	0	0	---	0	0	0	---	---	---	---	---	---	0	0	-0.067	---	---	---	---
scaffold9543	411117	104917:16:-	---	---	---	---	0	0	---	---	---	---	---	---	---	---	0	0	---	0	0	---	---	---	---
scaffold502	53859	104960:27:-	---	---	---	---	-0.2	---	---	---	---	---	---	---	---	---	---	0	0	---	---	---	---	---	---
scaffold502	147880	104998:15:-	0	---	---	0	---	---	---	---	---	0	-0.111	0	---	---	---	0	0.463	---	---	0	---	---	---
scaffold502	394513	105111:18:-	0	---	---	---	0	---	0	---	---	---	---	---	---	---	0	0	0	0	---	---	---	---	---
scaffold4499	102680	105172:15:-	0	0	---	0	---	---	---	---	0	---	---	---	---	-0.067	0	0	0	0	---	---	---	---	---
scaffold4499	165136	105207:33:+	---	---	---	0	---	---	0	0	---	0	---	0	---	---	---	---	---	---	---	0	---	---	---
scaffold4499	297852	105284:25:+	---	---	---	-0.143	---	---	0	---	---	---	0	0	---	---	---	-0.037	0	0	0	---	---	---	---
scaffold4499	373468	105323:11:-	0	---	---	---	---	---	---	---	0	0	---	0	0	---	0	1	---	---	---	---	---	---	---
scaffold1766	55305	105391:69:-	0	---	---	---	---	---	---	0	---	---	---	---	---	---	0	0	---	---	0	---	---	---	---
scaffold1766	429096	105563:70:-	0	---	---	0	0	---	---	0	---	---	0	---	0	0	0	0	---	0	0	0	---	---	---
scaffold5142	72521	105602:95:-	---	---	---	0	0	---	---	---	---	---	0	---	---	---	0	0	---	---	---	---	---	---	---
scaffold5142	344011	105686:7:+	-0.25	---	-0.333	0	0	-0.143	-0.143	-0.333	-0.273	---	-0.5	-0.111	0	0.636	-0.077	0.311	0.212	-0.143	---	-0.125	0	---	---
scaffold6681	44771	105756:26:-	---	---	---	0	---	---	---	---	0	0	---	0	0	---	---	0	---	0	---	---	---	---	---
scaffold6681	111862	105781:6:+	0	0	---	---	---	---	---	---	1	---	---	0	---	---	---	---	-0.067	-0.034	-0.125	---	---	---	---
scaffold6681	215283	105827:86:-	---	---	---	---	---	---	---	---	---	---	0	0	---	---	0	0	---	0	---	---	---	---	---
scaffold6681	265829	105850:6:+	---	---	---	0	---	---	0	---	---	---	-0.091	0	0	---	0	-0.037	-0.059	-0.032	---	---	---	---	---
scaffold6681	328351	105887:21:+	---	---	---	---	---	---	---	---	0	---	---	---	---	-0.067	---	---	---	---	---	0	---	-0.286	---
scaffold5042	15263	105939:6:-	---	0	---	0	-0.077	0	0	0	-0.091	---	0	---	---	---	0	0	0.329	-0.034	---	-0.059	---	---	---
scaffold5042	106425	105973:20:+	0	---	---	---	---	0	0	---	0	0	0	---	---	---	0	0	---	-0.034	0	---	---	---	---
scaffold5042	364273	106066:20:-	0	---	---	---	0	---	0.6	---	0	0	---	---	---	---	-0.091	0	0	0	0	0	---	---	---
scaffold5042	437875	106089:78:+	---	---	0	---	0	0	---	0	---	---	---	---	---	---	0	---	---	---	-0.077	---	---	---	---
scaffold1764	144241	106162:12:-	---	---	---	-0.231	---	0	0	---	-0.167	---	-0.091	---	0	---	---	0	-0.062	0	-0.059	0	---	---	---
scaffold1764	247560	106193:63:-	-0.333	-1	0	-0.2	0	0.273	-0.333	0.667	-0.2	-0.273	-1	-0.111	-0.5	-0.6	-0.4	-0.333	0.112	0.188	0.543	-0.714	-0.333	-0.565	-0.143
scaffold1764	428381	106267:25:+	-0.2	---	0	---	-0.125	---	---	---	0	0.625	---	---	0	0	---	-0.037	0	---	---	0	-0.111	---	---
scaffold3767	5307	106281:14:+	0	0	---	---	---	---	---	---	---	---	---	---	---	---	---	0	0	---	---	---	---	---	---
scaffold3769	62024	106437:15:+	0	0.571	---	---	0	-0.143	---	0	0	---	---	---	---	0	---	-0.037	---	0	---	-0.059	---	---	---
scaffold3769	134984	106480:61:+	---	---	---	0	---	---	---	0	---	---	---	---	---	0	0	---	---	-0.032	-0.077	0	---	---	---
scaffold3769	328958	106550:21:+	---	0	---	---	---	0	---	---	-0.077	0.64	---	---	---	0	---	---	0	0	---	---	---	---	---
scaffold3769	452185	106602:72:-	---	---	---	---	0	-0.143	---	---	---	---	---	---	0	---	---	---	---	---	---	---	---	---	---
scaffold191	178348	106702:38:+	0	---	---	0	---	---	---	---	---	0	---	---	---	0	---	---	---	0	---	---	---	---	---
scaffold5250	115266	106863:20:+	0	-0.143	0	-0.091	-0.067	-1	0	1	---	-0.077	---	-0.25	0	-0.143	0	-0.273	-0.091	0.13	-0.125	-0.067	-0.2	---	-0.524
scaffold5250	213348	106897:25:+	0	0	---	---	---	---	---	---	---	---	0	---	0	---	---	---	---	---	---	---	---	---	---
scaffold5250	297832	106945:50:+	---	---	---	0	---	---	0	---	0	---	-0.333	---	---	---	0	0	0	0	---	0.625	---	---	---
scaffold5250	397595	106998:29:+	-0.077	-0.333	---	-0.143	0.158	0	0	-0.143	-0.2	0	-0.2	0.333	-1	0	0.391	-0.333	-0.385	0.336	-0.231	-0.047	0.062	---	---
scaffold1061	95955	107071:37:-	-0.25	---	0	1	-0.143	0	-0.143	-0.143	-0.167	-0.167	0	-0.111	-0.5	1	1	-0.12	0.151	-0.067	0.561	-0.077	-0.111	---	---
scaffold1061	249839	107119:36:+	---	---	---	---	---	---	---	---	---	---	---	---	0	---	---	---	---	0	---	---	-0.25	---	---
scaffold3621	73080	107230:87:+	---	---	---	---	---	---	---	---	-0.077	---	0	---	---	---	---	---	---	---	0	---	---	---	---
scaffold3621	190665	107270:21:+	0	---	---	0	0	---	0	---	0	0	0	---	-0.2	-0.067	---	-0.037	0	1	-0.143	0.419	---	---	---
scaffold3621	298713	107312:39:+	0	-0.2	---	---	---	---	---	0	---	---	---	0	---	---	---	-0.037	-0.059	---	-0.059	0	---	---	---
scaffold3621	417907	107352:13:-	---	---	---	---	0	---	---	0	-0.091	0	0	---	---	---	---	---	0.654	-0.04	0	---	---	---	---
scaffold2932	204933	107459:8:-	-0.091	---	0	---	0	---	---	0	-0.077	0	---	---	0	0	0	-0.037	-0.091	-0.103	-0.059	0	---	---	---
scaffold2932	405569	107539:31:-	---	0	---	---	0	---	---	---	---	---	---	---	0	---	---	---	---	0	---	---	---	---	---
scaffold1051	129368	107601:23:-	0.368	0	---	-0.556	0.059	0.273	0	0.6	-0.448	-0.333	-0.5	0.412	-0.2	0	0.368	-0.189	-0.192	-0.077	-0.111	0.386	-0.167	---	-0.398
scaffold1051	266025	107654:78:+	---	---	-0.333	0	0	---	0	---	0	---	---	---	0	-0.167	0	-0.12	-0.097	-0.071	---	0	---	---	---
scaffold1051	330277	107672:50:+	0	---	0	0	0	0	0	-0.143	---	---	---	0	---	---	---	0	-0.062	0	-0.059	0	---	---	---
scaffold1051	410759	107704:41:-	0	0	---	---	---	---	---	0	0	0	---	---	0	---	0.632	---	---	---	---	---	---	---	---
scaffold1823	35485	107739:23:-	0	---	0	0	---	0	---	---	---	0	---	---	---	---	0	---	-0.029	1	---	---	---	---	---
scaffold1823	115207	107783:12:-	---	---	---	-0.143	---	-0.333	0	0	0	0	-0.143	---	0	-0.067	---	-0.037	0.46	-0.111	0.636	0	-0.143	0.64	---
scaffold990	214021	108021:62:-	---	0	0	---	---	---	---	---	---	0	---	---	---	---	---	0	0	0	---	---	---	---	---
scaffold990	279584	108049:24:-	---	---	---	-0.067	-0.059	---	---	---	---	0	---	---	0	0	0	0	0.654	---	---	---	---	---	---
scaffold990	383558	108082:9:+	---	---	---	---	---	---	0	---	---	0	0	---	---	---	---	---	---	0	0	---	---	---	---
scaffold6050	317	108122:110:-	0	---	---	-0.077	-0.059	-0.143	---	---	-0.077	0	---	0	---	0	0	-0.037	0.46	---	-0.125	-0.059	1	---	---
scaffold6050	135785	108196:14:+	---	---	---	---	---	---	---	---	---	---	---	---	---	---	0	---	0	-0.032	0	---	---	---	---
scaffold6050	230884	108255:37:+	---	---	---	---	---	---	---	---	---	---	---	---	---	---	0	0	-0.059	0	0	---	---	---	---
scaffold6050	285074	108274:44:-	---	---	---	---	---	0	0	---	---	---	---	---	---	---	0	0	0	0	---	---	---	---	---
scaffold6050	471670	108339:8:-	---	---	---	0	---	---	-0.143	0	---	---	---	---	---	---	-0.077	---	---	0.458	0	---	-0.273	---	---
scaffold4228	90826	108394:40:-	0	---	---	0	-0.286	-0.143	---	0	0	-0.111	0	-0.111	0	---	0	0.65	-0.03	-0.067	0	---	---	---	---
scaffold4228	274954	108467:74:+	-0.077	---	---	0	---	---	---	---	---	---	---	---	---	---	---	-0.037	0	0	---	0	---	0	---
scaffold816	146303	108606:20:-	---	---	---	---	---	---	---	---	---	---	---	0	---	---	0	---	-0.029	---	---	---	---	---	---
scaffold816	337490	108691:7:-	---	---	---	---	-0.067	---	---	-0.333	-0.091	-0.077	---	0	---	-0.067	0.632	0	-0.029	0	1	0	-0.25	-0.2	---
scaffold816	462628	108747:24:-	---	---	---	---	---	---	---	---	0	---	---	---	---	---	0	-0.037	---	0	0	---	---	---	---
scaffold4356	47927	108786:90:+	0.636	0	---	-0.067	---	-0.143	---	0	0	0	---	0.333	---	-0.067	0	0.2	-0.059	0.13	-0.286	0	-0.2	---	---
scaffold4356	151307	108836:10:+	---	---	---	0	0	0	0	0	---	---	0	---	---	0	---	---	---	0	---	0	---	---	---
scaffold4356	284129	108903:43:-	-0.143	---	---	1	0	0	---	---	0	0.25	-0.2	0	---	0	0	---	0	-0.032	-0.059	-0.059	---	---	---
scaffold1805	43001	108994:18:+	0	---	---	-0.067	---	---	---	0	0	0	---	0	0	0	0	-0.077	-0.059	-0.071	---	0	---	---	---
scaffold1805	282301	109087:34:+	-0.067	---	---	---	0	0	---	---	0	-0.059	-0.25	0.615	0	0.407	-0.167	-0.077	0	-0.067	---	0.64	0	---	---
scaffold1805	340644	109112:46:+	---	---	---	---	---	---	0	---	---	---	---	---	---	---	---	-0.037	---	---	---	0	---	---	---
scaffold1805	412190	109136:21:-	---	---	---	0	---	---	0	0	0	0	0	---	---	0	---	0	-0.029	---	-0.059	---	---	---	---
scaffold4689	192531	109258:13:-	---	---	---	---	---	---	---	---	0	0	---	---	---	0	---	---	---	---	---	---	-0.333	---	---
scaffold6059	11493	109358:8:-	-0.143	---	---	0	-0.067	-0.143	-0.143	-0.143	-0.077	0.632	0	-0.111	1	-0.143	0	0.2	0.053	-0.103	1	1	-0.429	-0.5	---
scaffold6059	176156	109426:30:+	---	---	---	0	0	---	---	---	---	---	0	---	---	---	---	---	0.463	---	---	---	---	---	---
scaffold6059	308633	109464:21:-	---	---	---	---	0	---	---	---	---	0	---	---	---	---	0	---	0.651	---	0	---	---	---	---
scaffold1747	34101	109549:36:+	---	---	0	0	---	---	---	0	-0.077	---	-0.091	0	---	-0.455	---	0	0	0	---	0	---	---	---
scaffold1747	435417	109738:16:+	---	---	---	0	---	---	-0.143	---	---	0	---	---	---	---	---	---	---	0	---	---	-0.2	---	---
scaffold3560	141035	109816:31:-	0	0.571	---	---	0	-0.143	0	0	---	---	0	-0.429	0	-0.067	0	0	-0.091	-0.185	-0.231	-0.2	-0.429	---	---
scaffold3560	194749	109828:18:+	---	---	---	-0.067	0	0	---	---	0	---	---	---	---	0	0	---	0	1	0	-0.059	---	---	---
scaffold3560	282370	109868:30:+	---	---	---	---	---	---	---	---	---	---	---	---	---	---	---	---	---	-0.032	---	0	-0.167	---	---
scaffold3560	392929	109910:55:-	-0.297	0	-0.333	0.158	-0.37	-0.6	0.6	0.6	0.192	0.059	0.333	0.412	0.571	-0.207	0.391	0.217	-0.025	0.319	0.226	-0.2	-0.091	-0.565	-0.433
scaffold2088	70363	109986:12:+	---	---	---	---	0	---	---	---	---	---	0	---	---	---	---	0	-0.029	---	---	0	---	---	---
scaffold2088	121618	110008:7:-	---	---	---	0	0	0	0	0	---	---	---	---	---	---	---	---	0	---	0	---	---	---	---
scaffold2088	276566	110075:32:+	---	---	---	---	-0.125	---	0	---	---	-0.091	---	---	---	0	0	---	---	0	---	0	---	---	---
scaffold2088	395168	110145:11:+	---	---	0	0	---	0	0	---	0	---	---	---	---	---	---	---	0.654	0	-0.067	0	---	---	---
scaffold5284	318145	110285:103:-	---	---	---	0	0	0	---	---	0	0	---	---	---	0	0	-0.037	-0.029	-0.067	0.636	---	---	---	---
scaffold7724	236273	110427:21:+	---	---	---	---	---	---	---	---	---	---	---	---	---	---	---	0	---	---	---	---	---	---	-0.231
scaffold7724	466546	110503:85:+	0.043	0	0	-0.231	-0.047	-0.091	-0.143	-0.143	0.391	-0.385	-0.333	1	0.571	0.059	-0.167	-0.273	0.122	-0.231	0.25	-0.286	-0.207	-0.636	-0.185
scaffold3398	83157	110560:72:-	0	---	---	---	---	0	---	---	---	---	---	0	---	---	0	---	---	---	---	---	---	---	---
scaffold3398	155022	110602:42:+	-0.059	---	0	0	---	---	0	-0.143	0	-0.077	---	---	---	0	-0.077	---	0	---	---	-0.125	---	---	---
scaffold3398	290598	110651:29:+	-0.077	0	---	---	---	---	0	---	0	0	---	0	---	0	---	0	-0.029	---	---	---	---	---	---
scaffold3398	343057	110673:8:+	---	---	0	-0.077	0	---	---	---	---	---	---	---	---	---	---	---	---	---	---	---	---	---	---
scaffold3398	412800	110703:13:+	---	---	---	0	---	---	---	---	---	---	---	---	---	-0.077	---	---	0	---	0	0	---	---	---
scaffold9489	346043	110887:17:-	0	---	---	---	---	---	---	0	0	---	---	---	0	---	---	---	0.463	---	-0.077	---	---	---	---
scaffold9489	454118	110943:73:-	---	---	---	0	0	---	---	---	---	---	0	---	-0.2	0	0	---	0	---	---	---	---	---	---
scaffold3058	271249	111084:36:+	---	---	---	---	---	---	---	---	---	---	---	---	---	0	0	0	0	0	---	---	---	---	---
scaffold3058	356956	111110:47:+	-0.059	1	---	0	0	0	---	0	---	0	0	---	---	---	---	0	---	---	0	0	---	---	---
scaffold3058	480738	111162:6:+	---	---	0	---	---	---	0	---	---	---	---	---	---	0	---	-0.077	0	-0.067	---	---	---	---	---
scaffold2031	20564	111178:13:+	-0.067	---	0	0.226	-0.059	1	0	-0.143	-0.4	-0.333	-0.2	0.333	0.143	-0.333	-0.2	-0.077	-0.029	-0.185	-0.231	-0.059	---	---	---
scaffold2031	188054	111219:35:+	0	---	---	---	---	---	---	---	---	---	---	---	---	0	---	0	-0.059	---	---	0	---	---	---
scaffold2031	479013	111330:23:-	0.6	---	0	-0.2	0.636	0	-0.333	0	0	0	0	0	0.571	-0.714	0.368	-0.083	0.227	0.373	-0.059	-0.067	---	---	---
scaffold3	213504	111428:42:-	0	0	1	0.226	0.632	---	-0.143	0	-0.143	-0.091	-0.333	0	0	-0.25	0	0.2	0.463	-0.28	0.3	-0.077	-1	---	---
scaffold3	289864	111450:89:-	0	---	---	---	---	---	0	0	0	---	---	---	---	0	---	0	---	-0.034	0	---	---	---	---
scaffold3	443047	111517:37:-	---	---	0	---	---	0	---	---	---	-0.091	---	---	---	---	0	---	---	---	---	---	---	---	---
scaffold3443	892	111546:51:-	-0.231	-0.2	---	-0.167	0.543	0	0	-0.143	0	---	1	-0.111	-0.2	-0.231	0	-0.273	-0.091	-0.185	0.386	-0.286	---	---	---
scaffold3443	271448	111641:87:-	0	---	---	0	---	0	---	---	---	---	---	---	---	---	0	-0.037	0	---	---	---	---	---	---
scaffold3443	368872	111684:28:+	---	0	---	---	---	---	---	---	---	---	---	0	---	---	---	-0.037	---	---	---	---	---	---	---
scaffold543	206828	111824:29:-	---	---	---	---	---	---	0	---	0	---	0	---	---	---	---	---	0	---	---	---	---	---	---
scaffold543	360244	111878:15:+	---	---	---	---	0	---	---	0	-0.077	0	---	---	---	---	---	-0.037	-0.059	-0.032	0	-0.059	---	---	---
scaffold543	480922	111915:18:+	0	---	---	---	---	---	---	---	0	---	---	---	---	0	---	---	0	---	0	---	---	---	---
scaffold240	75968	111958:39:-	---	---	---	---	---	---	-0.143	0	---	---	0	0	---	---	0	0	---	---	---	---	---	---	-0.185
scaffold240	268272	112031:15:+	0	---	0	---	-0.125	---	0.6	0	0	-0.125	---	---	---	0	---	0.2	-0.059	-0.032	-0.125	0	---	---	---
scaffold2919	45228	112142:12:+	0	-0.2	0	---	0	---	---	---	-0.167	-0.091	0	---	0	0	---	0	-0.125	-0.067	---	-0.077	---	---	---
scaffold2919	112066	112172:71:+	---	0	---	---	-0.091	---	---	---	0	0	---	---	1	---	---	---	-0.059	0	---	---	---	---	---
scaffold2919	365947	112283:22:-	---	---	---	---	---	---	---	---	---	0	---	---	---	---	---	0	-0.029	---	---	0	---	---	---
scaffold2919	429808	112306:91:-	---	---	---	-0.067	0	---	0	---	---	0	0	---	---	-0.067	0	---	-0.059	-0.032	---	0	-0.25	---	---
scaffold8180	54375	112356:34:-	---	---	---	---	---	---	0	---	---	---	---	---	---	---	---	---	---	---	---	0	-0.333	---	---
scaffold8180	325676	112478:29:+	---	---	---	---	---	---	---	---	---	---	---	---	---	---	---	---	---	---	---	---	---	-1	---
scaffold8180	415547	112510:10:-	---	---	0	---	---	0	---	---	---	---	---	---	---	0	---	---	-0.029	---	---	---	---	---	---
scaffold8180	465550	112531:101:+	-0.067	---	---	---	---	0	---	---	-0.077	0	---	---	---	-0.143	---	-0.037	-0.059	0	-0.059	---	---	---	---
scaffold1518	307737	112641:76:-	---	0	---	---	---	---	---	---	-0.2	---	0	0	---	0	0	---	---	-0.032	-0.067	---	---	---	---
scaffold1518	429078	112671:7:+	-0.37	-0.091	0	0.59	0.25	0.273	-0.333	-0.143	-0.448	-0.6	-0.333	-0.429	---	0.158	0.067	-0.077	0.28	-0.091	0.407	-0.636	-0.207	---	---
scaffold3387	331246	112794:25:+	---	0	---	---	0	-0.143	0	0	---	---	---	0	0	0	---	0	0.463	-0.067	-0.059	1	---	---	---
scaffold3387	395999	112823:23:-	---	---	---	0	---	---	---	---	---	---	---	---	---	---	---	---	---	0	0	0	---	---	---
scaffold3387	483284	112864:6:-	---	---	---	---	---	---	---	---	---	0	---	---	---	---	---	-0.037	---	---	---	0	---	---	---
scaffold7392	12005	112892:47:+	0	-1	0	0	-0.333	0.6	0.273	0.273	-0.333	0.273	-0.5	1	-0.5	-0.2	-0.2	-0.11	0.212	-0.524	-0.4	-0.067	---	---	---
scaffold7392	187740	112970:27:-	0.438	-0.6	0	-0.111	-0.149	0.273	0.273	-0.6	0.192	0.59	0.143	0.615	-0.5	-0.455	0.3	0.229	-0.44	0.032	-0.2	-0.514	-0.556	---	0.016
scaffold7392	275342	113005:116:+	---	---	---	---	---	---	---	0	---	---	---	---	---	---	---	0	---	-0.032	---	---	---	---	---
scaffold7392	351080	113030:71:-	0	0	---	-0.091	---	0	0	---	-0.143	---	-0.5	---	0	-0.4	0	-0.077	-0.091	-0.25	-0.273	-0.067	-0.429	---	-0.043
scaffold4004	42196	113114:7:-	-0.047	0	---	0	-0.385	0.6	---	0	---	0.407	0	---	0	---	-0.273	-0.217	-0.029	0.143	-0.231	-0.2	---	---	-0.364
scaffold4004	143129	113151:45:+	0	---	---	---	---	---	---	---	---	---	---	0	---	---	0	-0.037	---	---	---	---	---	---	---
scaffold4004	447794	113316:10:+	0	---	---	---	---	---	---	---	---	-0.091	0	0	---	0	---	---	-0.029	---	---	---	---	---	---
scaffold1479	111878	113380:47:-	---	---	---	---	---	---	---	---	0	---	---	0	---	0	---	---	-0.029	---	0	0	---	---	---
scaffold1479	191854	113408:11:+	-0.091	---	---	-0.077	0	---	0	0.6	1	0	0	---	---	0	-0.091	-0.167	---	-0.034	-0.059	0	---	---	---
scaffold1479	299921	113450:87:-	---	---	0	0	---	---	0	---	---	---	---	---	---	---	---	0	-0.059	---	---	0	---	---	---
scaffold1479	405669	113492:58:-	---	---	0	0	---	---	0	---	---	---	---	---	---	---	0	-0.037	-0.059	---	-0.059	0.25	---	---	---
scaffold3862	24139	113552:65:-	---	0	---	---	---	---	---	---	---	---	---	---	---	0	0	---	---	0	---	0	---	---	---
scaffold3862	201314	113612:98:-	---	---	0	---	---	---	---	---	---	0	---	0	---	---	---	-0.037	0	0	-0.067	0	---	---	---
scaffold3862	500165	113723:38:-	0	---	---	0	---	0	0	---	---	---	-0.091	-0.111	0	---	---	0	0	0	---	---	---	---	---
scaffold3823	55008	113758:31:+	---	---	---	---	0.64	---	---	---	---	---	---	---	---	0	---	-0.037	---	---	0	---	---	---	---
scaffold3823	129803	113784:13:+	0	---	---	---	0	---	---	---	---	---	---	-0.111	---	---	---	---	0	-0.037	---	---	---	---	---
scaffold3823	290644	113833:27:-	0.419	-1	-0.333	-0.143	0.419	-0.143	-0.333	0	0	0.226	-0.5	1	0	0	0	0.012	0.297	0.403	-0.067	0.217	-0.273	---	-0.185
scaffold3823	415999	113858:13:-	1	0	---	0	0	0	---	0	-0.273	0	---	0	---	-0.077	0	0.2	-0.091	---	-0.143	0	---	---	---
scaffold353	28627	113912:70:-	1	---	---	---	---	---	---	---	---	---	---	---	---	---	---	---	-0.062	0	---	0	---	---	---
scaffold353	179790	113978:10:-	0	0	0	---	---	---	0	0	0	0	---	-0.143	---	---	0	0	-0.029	---	0	---	---	---	-0.5
scaffold353	323899	114025:38:+	---	---	---	---	---	---	---	---	0	---	---	---	---	---	---	---	---	---	---	0	---	-1	---
scaffold2075	83590	114150:10:-	-0.231	---	---	---	0	---	---	---	---	---	---	---	0	---	---	---	0	---	---	---	---	---	---
scaffold2075	406486	114324:8:+	0.143	0.571	0	-0.25	0.067	0.273	0.6	-0.143	0.192	0.067	0.062	0.273	-0.5	0.517	0.412	-0.647	0.122	-0.474	0.158	-0.297	-0.111	0.386	---
scaffold2075	471516	114349:18:-	---	---	---	---	0	---	---	---	0	0	---	---	---	---	---	0	0	0	---	---	---	---	---
scaffold1145	397803	114516:24:+	---	-0.143	---	---	0	0	---	---	---	0	---	---	---	---	---	---	---	0	---	---	---	---	---
scaffold6639	289998	114675:9:-	---	---	---	---	---	---	---	---	0	---	---	---	---	---	---	0	---	---	-0.067	---	---	---	---
scaffold6639	347199	114692:36:-	---	---	---	0	---	---	---	0	---	0	---	---	---	---	---	---	---	0	-0.067	---	---	---	---
scaffold544	172520	114796:31:+	-0.125	0	0	0.226	-0.125	-0.143	-0.143	-0.2	0	0	0	-0.111	-0.2	-0.143	0	0	0.463	-0.154	0.419	-0.125	0.548	---	---
scaffold544	223400	114817:8:+	0	---	---	---	---	0	---	---	0	---	0	---	---	---	---	0	0	---	---	0	---	---	---
scaffold544	392648	114870:11:+	---	---	---	---	---	---	---	---	---	0	---	---	---	---	---	---	---	0	0	0	---	---	---
scaffold544	458560	114904:89:+	---	---	0	---	---	---	---	---	---	0	---	---	---	---	---	---	0	---	-0.067	---	---	---	---
scaffold544	511259	114923:11:+	-0.059	---	---	---	0	---	---	---	---	---	---	---	0	---	---	0	0	---	-0.059	---	---	---	---
scaffold7557	67474	114960:70:+	-0.333	0	0	-0.448	-0.231	-0.333	-0.143	0	0	-0.111	-0.091	0.333	0	-0.143	0	-0.167	-0.2	0	0.636	0.419	0	---	---
scaffold7557	134104	114981:26:-	---	---	---	---	---	0	0	---	---	---	---	---	0	---	---	---	---	---	---	0	---	---	---
scaffold318	388228	115307:56:+	---	0	---	---	---	---	---	---	---	---	---	0	---	---	---	---	---	---	---	0	-0.429	---	---
scaffold897	47112	115369:37:+	---	---	---	---	0	---	---	---	0	---	---	---	---	---	---	0	---	0	---	0	---	---	---
scaffold897	177441	115419:14:-	---	---	-0.333	---	---	---	---	---	---	---	---	---	---	---	---	---	---	0	---	0	---	---	---
scaffold897	294502	115453:41:+	---	---	---	---	-0.077	0	-0.333	---	0	0	---	0	0	-0.167	0	-0.037	---	---	-0.067	---	---	---	---
scaffold897	473217	115500:20:-	---	0	---	---	---	---	---	---	---	---	---	---	---	---	---	---	---	---	---	---	---	---	-0.185
scaffold3232	261583	115625:42:-	---	---	---	---	0	---	0	---	---	---	---	---	---	0	---	0	---	---	---	0	---	---	---
scaffold3232	514264	115704:6:+	0.062	0	-0.333	-0.297	-0.231	0.6	-0.6	1	-0.25	0	-0.333	0.062	1	0.192	-0.091	-0.359	0.438	0.231	0.158	0.192	-0.207	---	0.086
scaffold5366	77888	115735:48:+	---	---	---	---	---	---	---	---	0	---	---	---	---	---	---	0	---	---	---	---	-0.091	---	---
scaffold5366	344766	115805:49:+	0	---	---	0	---	0	-0.143	---	0	---	---	---	---	---	0	-0.037	0	---	---	---	---	---	---
scaffold5366	521365	115873:15:+	0	---	-0.333	0	---	---	0	---	---	0.571	0	---	---	---	---	-0.037	-0.029	-0.25	0	-0.143	-0.25	---	---
scaffold9492	41920	115886:82:+	-0.2	0.273	-1	-0.455	0.043	-0.6	-0.143	-0.6	-0.556	0.043	-0.091	-0.667	0	-0.231	-0.4	0.03	-0.271	-0.091	-0.385	-0.2	-1	0.419	---
scaffold9492	434743	116011:95:-	---	---	---	---	---	---	---	---	---	---	---	---	---	---	---	---	---	---	---	---	-0.667	---	---
scaffold4838	11753	116052:17:-	0.368	0	-1	-0.5	0.386	-0.6	0	---	0.391	---	0	-0.111	0.143	-0.273	0.727	0.2	0.008	0.084	-0.286	0.351	---	---	-0.134
scaffold4838	198920	116140:92:-	---	---	---	0	0	---	0	---	0	0.636	---	0.333	---	-0.067	---	0	-0.059	-0.067	-0.059	---	---	-0.047	-0.185
scaffold4838	324733	116197:47:+	0	---	---	---	---	---	---	---	0	---	---	---	---	---	---	0	0	---	-0.125	---	---	---	---
scaffold4838	470789	116252:31:+	---	---	---	---	0	---	---	0	-0.077	---	---	---	---	---	---	0	-0.029	---	0	---	---	---	---
scaffold6235	9161	116277:60:-	---	---	---	---	0	0	---	---	---	0	0	---	---	---	---	0	-0.059	-0.067	-0.231	---	---	---	---
scaffold6235	196566	116353:88:+	0	---	0	0	0	---	---	---	---	0	---	---	---	0	---	0	0	0	---	---	---	---	---
scaffold6235	253081	116378:8:-	---	---	0	---	0	---	0	---	---	-0.059	---	---	---	---	---	---	---	-0.032	---	---	---	---	---
scaffold6235	315712	116394:69:+	-0.143	---	---	0	---	0	---	---	0	0	---	0	0	-0.111	-0.077	-0.037	0	-0.032	-0.143	0	---	---	---
scaffold6235	404014	116432:12:-	---	---	---	0	0	1	0	---	0	---	---	---	---	---	-0.077	-0.04	-0.029	0	---	---	---	---	---
scaffold6235	480175	116468:32:-	---	0	0	---	0	---	---	0	0	0	---	---	---	---	0	---	0	---	---	0.64	---	---	---
scaffold1594	80146	116515:22:-	---	---	---	---	---	0	---	0	---	---	---	---	-0.2	---	---	---	---	0	---	---	---	---	---
scaffold1594	245751	116579:31:+	---	0	---	-0.143	---	---	---	---	0	-0.077	---	---	---	---	---	---	0	-0.034	---	---	---	---	---
scaffold1594	513400	116678:28:+	---	---	---	---	---	---	---	0	0.632	---	0	0	---	0	---	---	-0.03	---	0	0	---	---	---
scaffold2182	260473	116738:31:+	---	---	1	---	-0.143	0.6	---	-0.143	0	-0.077	---	-0.111	---	---	0	-0.273	1	-0.071	-0.067	0	---	---	---
scaffold3479	56264	116842:85:-	0	---	---	---	---	---	---	---	---	---	---	---	0	---	---	---	---	0	-0.059	---	---	---	---
scaffold3479	148293	116889:29:+	---	---	---	---	---	---	---	0	---	0	---	---	---	0	---	0	---	---	---	---	---	---	---
scaffold3479	286581	116943:16:-	---	0	---	0	0	---	---	---	---	---	---	---	---	---	---	---	0	-0.032	-0.077	0	-0.6	---	---
scaffold3479	472606	117010:30:+	---	---	---	---	---	---	0	0	0	---	0	---	---	0	---	-0.037	-0.029	1	---	-0.067	---	---	---
scaffold1208	333141	117127:39:-	---	---	---	---	---	---	---	0	---	---	---	0	---	---	---	0	0	---	0	---	---	---	---
scaffold915	221036	117266:24:+	0	---	---	---	0	-0.143	0.6	---	0	0	---	---	---	0	---	0	-0.03	0	---	-0.067	---	---	---
scaffold915	411622	117336:66:-	---	---	---	---	-0.077	---	---	---	---	---	---	---	---	0	---	0.65	0	0	---	---	---	---	---
scaffold2685	77410	117413:91:+	---	---	---	---	---	---	---	---	---	---	---	0	---	-0.077	---	0	-0.03	---	0	---	---	---	---
scaffold2685	266029	117487:47:+	---	---	0	---	0	---	---	---	---	---	---	---	---	---	---	-0.037	-0.059	-0.032	---	-0.059	---	---	---
scaffold2685	460660	117548:64:-	0	---	0	---	0	0.6	0	-0.143	---	0	---	0	---	0	0	-0.217	-0.091	-0.103	0	0	-0.25	---	---
scaffold1947	61981	117595:12:+	---	---	---	0	-0.077	---	---	---	---	---	---	1	---	---	0	---	0	---	---	---	---	---	---
scaffold1947	135804	117631:15:+	-0.143	0	0	-0.077	-0.067	0	---	-0.333	-0.333	0	---	---	---	0	0.632	-0.077	0.833	-0.231	0.368	-0.2	0	---	---
scaffold1947	416361	117710:9:+	---	0	0	---	0	---	---	0	0	0	---	-0.111	---	---	---	0	0	1	---	0	---	---	---
scaffold752	3313	117793:58:+	---	0	---	---	---	---	---	---	---	0	---	0	---	---	---	-0.12	0	---	-0.067	---	---	---	---
scaffold752	172936	117878:15:-	---	---	---	---	-0.059	---	---	---	0	---	0	---	---	0	---	0	---	-0.032	0	---	---	---	---
scaffold752	409419	117981:10:-	0	-0.333	---	---	---	1	---	---	---	---	---	-0.111	---	---	---	-0.037	0	-0.032	---	---	---	---	---
scaffold752	461738	118001:97:-	---	---	---	---	---	---	---	-0.143	---	---	---	-0.111	0	0	---	0	0	-0.032	---	0	---	---	---
scaffold4646	60887	118060:52:-	---	---	-0.333	---	0	0	0	0.6	-0.167	-0.333	0	0	0	-0.333	-0.091	-0.077	-0.062	-0.067	-0.333	-0.091	0	-0.5	---
scaffold4646	171824	118093:10:+	0	1	0	-0.167	-0.047	---	1	0	0.333	0.368	0	0	0	-0.429	-0.077	0.134	-0.241	0.458	-0.5	-0.143	---	-0.5	-0.143
scaffold4646	402482	118205:21:-	-0.4	-0.2	1	-0.143	-0.2	1	0.6	-0.143	-0.167	-0.273	-0.111	0.412	-0.2	0	0.741	-0.238	0.37	-0.12	-0.333	-0.286	-0.667	-0.455	---
scaffold4646	498817	118247:35:+	0	---	---	---	0	0	---	0	---	0	---	---	---	---	---	0	-0.029	---	---	---	---	---	---
scaffold941	50304	118297:18:-	---	---	---	0	---	0	0	---	---	0	---	---	---	---	---	---	0	0	---	-0.125	---	---	---
scaffold941	133301	118342:53:-	-0.091	-0.2	0	-0.111	-0.286	-0.6	-0.143	0.273	-0.273	-0.091	0.062	-0.429	-0.2	-0.111	0.625	-0.26	-0.025	-0.28	0.438	-0.5	0	0.617	---
scaffold941	196957	118367:11:-	---	---	---	---	---	---	---	---	---	---	0	0	---	---	---	0	0	0	---	---	---	---	---
scaffold941	487958	118487:40:+	0	0	---	0	---	---	0	---	---	0	---	---	---	0	---	---	---	---	---	0	---	---	---
scaffold905	12658	118505:37:-	-0.077	---	---	---	---	---	0	---	---	---	---	---	---	---	---	-0.037	---	---	---	---	---	---	---
scaffold905	91943	118525:47:-	---	---	---	---	0	---	---	0	---	---	---	---	---	---	---	0	0	---	-0.077	---	---	---	---
scaffold905	147622	118542:16:+	---	---	---	---	---	---	---	---	---	---	0	0	---	---	-0.091	0	---	---	---	0	---	---	---
scaffold905	207113	118564:52:+	---	---	0	-0.067	---	---	---	---	---	---	0	0	---	-0.091	1	-0.077	-0.062	0	---	---	---	---	---
scaffold905	368034	118630:9:-	---	---	---	---	---	---	---	---	---	---	---	---	---	---	---	---	-0.059	-0.067	---	---	---	---	---
scaffold905	465925	118661:53:-	---	---	0	---	0	---	---	---	---	---	---	0	0	0	---	---	---	-0.032	0	---	---	---	---
scaffold2651	62521	118720:74:+	---	---	---	---	---	---	---	---	0	---	---	---	0	---	---	---	---	---	---	---	-0.2	---	---
scaffold2651	143455	118771:11:+	---	---	---	---	0	---	---	---	0	---	---	---	---	---	---	---	---	-0.037	---	---	---	---	---
scaffold2651	348342	118850:48:-	---	---	---	---	---	0	---	---	---	0	---	---	---	0	---	0	1	---	---	0	---	---	---
scaffold2651	406166	118881:91:-	0	---	---	---	0	0	---	---	0	---	0	---	---	---	---	---	0	0	0	---	---	---	---
scaffold3749	159959	118991:14:-	---	---	---	---	---	---	---	---	---	---	---	---	---	---	---	---	-0.029	-0.032	---	---	---	---	---
scaffold3749	230457	119022:81:+	---	---	---	---	---	---	---	---	0	0	---	---	---	---	---	0	-0.091	---	---	---	1	---	---
scaffold3749	328548	119063:23:+	---	---	---	---	---	---	---	0	0	---	---	---	---	-0.143	---	---	---	-0.12	---	0	---	---	---
scaffold3749	394659	119101:32:-	---	---	---	---	---	---	0	---	---	---	0	---	---	---	---	---	---	---	---	-0.059	---	---	---
scaffold3749	453199	119111:31:-	-0.111	0	0	-0.067	0	0	---	0.6	0.625	---	---	-0.111	0	0	-0.167	-0.12	-0.059	0	---	0	---	---	---
scaffold1981	221548	119211:13:+	-0.047	1	-0.333	0.517	-0.125	0	---	-0.143	0.391	-0.556	-0.091	0	-0.5	-0.231	-0.207	-0.12	-0.259	-0.185	-0.2	-0.2	0	-1	---
scaffold1981	469570	119310:13:+	0	0	0	---	---	---	---	---	---	---	---	---	---	0	---	---	---	0	0	0	---	---	---
scaffold2554	266195	119419:22:+	-0.059	0	---	---	-0.059	---	---	---	0.391	0	---	---	---	---	---	-0.037	-0.029	-0.067	---	---	---	---	---
scaffold2554	333690	119444:15:-	-0.077	---	0	0	0	---	-0.143	---	-0.167	---	0	0.615	---	0	-0.077	-0.037	-0.2	-0.25	-0.059	-0.059	---	---	---
scaffold2554	392266	119459:22:+	---	---	---	-0.111	0	0	---	---	-0.091	-0.077	0	0	---	0	-0.091	1	-0.029	0	---	0	-0.2	---	---
scaffold2554	456724	119483:14:+	0	---	---	---	0	---	---	---	---	---	---	---	---	---	---	-0.077	---	0.652	---	0	---	---	---
scaffold2554	529485	119522:34:+	-0.059	---	0	---	---	---	0	0	---	---	---	-0.111	---	-0.067	---	---	0	---	---	0	---	---	---
scaffold5607	280071	119658:30:+	---	-0.143	0	---	---	---	---	---	0	---	---	---	---	0	-0.077	---	---	1	---	-0.125	---	---	---
scaffold5607	527325	119754:9:-	-0.143	---	---	-0.4	0.727	---	0	-0.143	0.615	---	0	0	0	0	0.625	-0.217	0.151	0.22	-0.2	-0.2	---	---	0.22
scaffold396	390017	119897:7:+	---	---	---	---	---	---	0	---	---	---	---	---	---	---	0	0	0	---	-0.067	0	---	---	---
scaffold396	444443	119917:47:+	0	0	---	-0.167	-0.067	---	0	---	0	-0.111	---	0	0	---	---	---	-0.029	-0.032	-0.167	---	-0.2	---	---
scaffold2271	104076	119996:53:+	---	---	---	-0.067	0	0	---	1	0	---	---	0	---	-0.067	0	0.65	-0.091	-0.032	0	0	---	---	---
scaffold2271	192892	120046:32:-	0	---	---	-0.2	---	---	0	0	---	---	0	---	---	0	-0.167	0	-0.062	-0.103	0	---	---	---	---
scaffold2271	268020	120075:19:-	---	---	---	---	0	---	---	---	-0.077	---	---	---	0	---	---	---	---	-0.071	---	0	---	---	---
scaffold1421	544005	120393:8:+	0	---	---	0	---	---	0	---	---	1	-0.143	-0.111	---	-0.067	0	0	-0.029	-0.067	0	-0.059	---	---	---
scaffold5891	70222	120444:72:-	---	0	---	---	---	---	0	0	---	---	---	0	0	---	---	---	0	---	0	---	---	---	---
scaffold5891	137886	120470:9:-	---	---	---	0	0	---	0	---	---	0	---	---	---	---	---	---	0	---	---	0	---	---	---
scaffold5891	392836	120571:53:-	0	0	---	-0.067	---	---	---	0	---	---	-0.111	---	0	0	---	---	---	1	---	---	---	---	---
scaffold5891	461171	120594:55:+	-0.5	0	-0.333	-0.273	0.368	0	0.273	---	-0.5	0	0	0.333	-0.2	-0.067	-0.091	-0.077	-0.125	0.05	-0.059	-0.077	-0.2	---	-0.18
scaffold1201	59873	120642:7:+	---	---	0	0	-0.077	0	---	---	---	---	---	---	---	0	---	-0.037	-0.029	---	0	---	---	---	---
scaffold1201	117866	120663:43:+	0	0	---	---	---	---	-0.143	---	-0.077	---	---	0	---	---	-0.091	---	0	---	0	---	0	---	---
scaffold1201	353572	120745:10:+	-0.059	---	---	---	---	0	0	---	---	---	---	---	---	---	---	0.65	---	---	0	0	---	---	---
scaffold1201	499390	120797:25:-	---	---	---	---	---	---	0	---	---	0	---	---	---	0	---	0	---	---	---	---	---	---	---
scaffold5193	38389	120825:15:-	---	---	---	0	---	---	---	---	---	---	---	---	---	---	0	---	0	---	---	0	---	---	---
scaffold5193	189928	120879:9:+	---	---	---	---	---	---	---	---	---	---	---	---	---	-0.077	0	-0.037	---	0	---	---	---	---	---
scaffold5193	262381	120899:20:-	---	---	---	---	---	---	---	---	---	0	---	---	---	-0.067	---	---	0	-0.032	-0.067	---	---	---	---
scaffold3601	139159	121042:9:+	0.158	-0.6	-0.333	0.059	-0.37	-0.333	-0.091	-0.091	0.3	0.043	-0.5	-0.429	0	-0.053	0	-0.077	-0.345	-0.151	0.043	-0.2	-0.556	---	---
scaffold3601	203646	121069:25:-	0	---	1	---	---	---	---	0	-0.143	---	---	-0.111	---	---	-0.077	---	0	0.652	0	-0.059	---	---	---
scaffold3601	361594	121138:31:-	-0.067	---	---	---	---	---	---	---	---	---	---	---	---	---	---	0	0	---	---	---	-0.273	---	---
scaffold3601	554126	121195:19:+	1	---	1	0.517	-0.047	-0.333	-0.143	-0.333	0.391	0.333	-0.143	-0.111	0	-0.455	-0.714	0.012	0.208	-0.333	0.419	0.217	-0.273	---	-0.22
scaffold2629	911	121199:66:+	-0.2	---	0	-0.067	-0.111	0	-0.143	---	0	-0.077	---	---	0	-0.067	0.632	0.012	0.227	0	0	1	---	---	---
scaffold2629	54340	121207:10:+	0	---	---	---	---	---	---	0	---	---	---	---	---	0	-0.077	---	---	0	---	0	---	---	---
scaffold2629	135101	121228:9:-	---	---	---	---	---	---	---	---	---	---	---	---	---	---	---	---	---	---	---	---	-0.4	---	---
scaffold2629	429377	121325:30:+	0	---	---	---	---	---	---	---	---	---	---	---	---	0	0	0	---	0	---	---	---	---	---
scaffold2629	521337	121357:14:+	-0.111	---	-0.333	0	0	---	0	---	-0.077	0	0	-0.111	---	0	-0.167	-0.037	-0.029	-0.032	---	-0.059	---	---	---
scaffold372	245012	121454:13:-	---	---	---	0	---	---	0	---	---	---	---	---	---	-0.067	---	---	0	---	---	---	---	---	---
scaffold372	539031	121540:23:+	0	---	---	---	---	---	---	0	---	0	---	---	---	---	0	---	0	-0.032	---	---	---	---	---
scaffold4052	32517	121560:32:+	---	---	---	-0.077	-0.059	-0.091	---	0	-0.167	-0.111	-0.143	-0.111	0	-0.231	0	0.451	-0.029	0.484	-0.077	---	---	---	---
scaffold4052	113449	121603:13:-	---	---	---	---	---	---	0	0	-0.077	---	---	0	---	---	---	0	0	---	---	0	---	---	---
scaffold4052	448479	121737:8:-	---	-0.143	---	0	---	---	---	---	---	-0.059	---	---	---	---	---	0	---	---	0	---	---	---	---
scaffold4052	535590	121761:35:+	---	0	0	---	0	---	---	---	---	0	---	---	---	---	-0.077	-0.037	0	0	-0.059	---	---	---	---
scaffold5757	86616	121795:6:+	---	---	---	---	---	---	---	---	---	---	---	---	0	---	---	-0.037	0	0	---	---	---	---	---
scaffold5757	273797	121875:16:-	---	---	---	0	---	---	---	---	---	0	---	0	---	---	---	---	0	---	---	---	---	---	---
scaffold5757	411939	121927:13:-	---	---	---	---	---	---	---	---	---	0	---	---	---	0	---	0	---	-0.032	---	---	---	---	---
scaffold3526	51126	122037:22:-	---	---	---	---	---	---	---	---	---	---	---	---	---	---	---	0	0	0	---	0	---	---	---
scaffold3526	115250	122055:12:-	---	---	---	---	---	---	---	0	---	---	---	---	0	0	---	---	0	0	---	0	---	---	---
scaffold3526	228859	122095:41:-	-0.059	---	---	---	-0.059	---	0	0	0	---	0	---	-0.2	0	0	0	-0.059	-0.032	-0.059	-0.059	---	---	---
scaffold3526	367497	122168:50:-	---	0	---	-0.273	-0.077	0.6	-0.143	-0.333	---	-0.111	---	0	---	---	0	-0.037	0	-0.067	0	-0.125	---	---	---
scaffold3526	508049	122245:10:-	---	---	---	0	---	---	---	---	---	0	---	---	---	---	---	-0.037	0	0	---	0	---	---	---
scaffold3526	559886	122274:35:-	0	---	-0.333	---	---	---	0	0	---	0	0	---	---	---	---	---	---	---	---	---	---	---	-0.6
scaffold4840	446067	122422:47:+	---	---	---	---	---	---	0	-0.143	0	---	---	0	0	---	0	---	-0.029	---	---	---	---	---	---
scaffold4901	18464	122481:6:-	0.727	0	0	0	-1	0.273	0.667	-0.6	0.741	-0.5	1	0.412	0.143	-0.5	-0.207	-0.037	-0.345	0.158	-0.514	0.543	-0.429	-0.385	0.158
scaffold4901	278733	122574:8:+	---	---	---	0	-0.091	---	-0.143	0	-0.077	0	---	0	0	0	0	-0.037	-0.091	-0.032	---	0	---	---	---
scaffold4901	556669	122689:52:+	0	---	0	---	---	---	---	---	0	-0.077	---	---	---	0	---	-0.077	---	0	---	---	---	---	---
scaffold2196	355181	122795:11:-	-0.143	---	---	0	0	---	---	---	0	---	---	---	---	0	---	0	---	0	---	0	-0.143	---	---
scaffold2196	438597	122830:53:+	---	---	---	---	---	---	---	---	---	0	---	---	0	0	---	---	0	---	---	0	---	---	---
scaffold2196	516722	122864:78:+	-0.047	0.667	-0.333	-0.053	0.158	-0.333	-0.6	0.273	-0.207	0.158	0.062	0.062	0.571	0.158	0.3	0.2	-0.579	0.059	0.617	0.25	0.517	---	-0.18
scaffold403	234941	122949:30:-	-0.077	---	-1	-0.077	---	0	-0.333	-0.333	0	-0.091	---	0	0.143	-0.143	-0.077	0.085	-0.059	-0.091	0.391	-0.067	---	---	---
scaffold4835	66406	123107:15:-	-0.059	---	---	---	---	0	---	---	---	0	0	0	0	0	---	-0.037	-0.059	-0.032	-0.059	0	0.391	---	---
scaffold4835	295170	123209:15:-	---	---	---	---	-0.059	---	---	---	---	---	---	0	---	---	---	---	0	0	---	---	---	---	---
scaffold4835	448207	123274:17:+	0	---	0	0	---	0	---	---	-0.091	---	---	0	---	0	---	---	---	---	0	---	---	---	---
scaffold4835	547053	123328:9:+	---	---	---	---	0	---	---	0	0	---	0	---	---	---	---	---	0	0	---	-0.125	-0.2	---	---
scaffold5500	28244	123360:36:-	0	0	---	---	-0.2	---	0	0	-0.077	---	---	---	0	-0.067	---	0	-0.091	0	---	0	---	---	---
scaffold5500	242855	123444:18:-	0	---	---	---	0	---	0	---	---	0	---	---	0	0	0	-0.037	-0.097	0	0	0	---	---	---
scaffold5500	546468	123566:11:-	---	---	---	---	0	0	---	---	---	---	---	---	---	---	0	-0.037	1	---	---	---	---	---	---
scaffold1821	60032	123607:7:-	0	---	0	-0.067	0	---	---	---	---	---	---	---	0	0	---	---	-0.029	-0.032	-0.059	0	---	---	---
scaffold1821	313481	123723:28:-	---	---	---	---	0	---	---	---	---	-0.091	-0.091	---	---	---	0	0	---	---	0	---	---	---	---
[truncated: 1,359 more rows]
