# Supplementary material for: Examining population structure of a bertha armyworm, Mamestra configurata (Lepidoptera: Noctuidae), outbreak in western North America: Implications for gene flow and dispersal
Source: PLoS One. 2019 Jun 27;14(6):e0218993. doi: 10.1371/journal.pone.0218993 (PMC6597092; doi:10.1371/journal.pone.0218993)
Supplement: S4 Table — (XLSX) [file pone.0218993.s008.xlsx]

## Sheet: Sheet1
S4 Table. Individual sample ID, GPS coordinates (latitude, longitude), population number, site name, state/province and collection type.
Sample ID	Latitude	Longitude	Population Number	Site Name	State/Province	Type	Analyses	MtDNA Haplotype
14-WA-1858	46.4456	-120.421944	1	Wapato	Washington	Wild	CO1/GBS	A
14-WA-1860	47.4456	-120.421945	1	Wapato	Washington	Wild	CO1/GBS	A
14-WA-1866	48.4456	-120.421946	1	Wapato	Washington	Wild	CO1/GBS	A
14-WA-1869	49.4456	-120.421947	1	Wapato	Washington	Wild	CO1/GBS	A
14-WA-1870	50.4456	-120.421948	1	Wapato	Washington	Wild	CO1/GBS	A
14-WA-2203	51.4456	-120.421949	1	Wapato	Washington	Wild	CO1/GBS	A
14-WA-2206	52.4456	-120.421950	1	Wapato	Washington	Wild	CO1/GBS	A
14-WA-2208	53.4456	-120.421951	1	Wapato	Washington	Wild	CO1/GBS	A
14-WA-2210	54.4456	-120.421952	1	Wapato	Washington	Wild	CO1/GBS	A
14-WA-2211	55.4456	-120.421953	1	Wapato	Washington	Wild	CO1/GBS	A
14-BC-1985	56.245	-120.689	2	Baldonnel	British Columbia	Wild	CO1/GBS	A
14-BC-1986	56.245	-120.689	2	Baldonnel	British Columbia	Wild	CO1/GBS	A
14-BC-1987	56.245	-120.689	2	Baldonnel	British Columbia	Wild	CO1/GBS	A
14-BC-1988	56.245	-120.689	2	Baldonnel	British Columbia	Wild	CO1/GBS	A
14-BC-1989	56.245	-120.689	2	Baldonnel	British Columbia	Wild	CO1/GBS	A
14-BC-2050*	55.898	-120.61	3	Farmington	British Columbia	Wild	CO1	A
14-BC-2051	55.898	-120.61	3	Farmington	British Columbia	Wild	CO1/GBS	A
14-BC-2052	55.898	-120.61	3	Farmington	British Columbia	Wild	CO1/GBS	A
14-BC-2053	55.898	-120.61	3	Farmington	British Columbia	Wild	CO1/GBS	A
14-BC-2054*	55.898	-120.61	3	Farmington	British Columbia	Wild	CO1	A
Maco-0073	55.1952	-119.393	4	Beaverlodge	Alberta	Wild	CO1	A
Maco-0074	55.1952	-119.393	4	Beaverlodge	Alberta	Wild	CO1	A
Maco-0075	55.1952	-119.393	4	Beaverlodge	Alberta	Wild	CO1	A
Maco-0097	55.1952	-119.393	4	Beaverlodge	Alberta	Wild	CO1	A
Maco-0100	55.1952	-119.393	4	Beaverlodge	Alberta	Wild	CO1	A
Maco-0101	55.1952	-119.393	4	Beaverlodge	Alberta	Wild	CO1	A
Maco-0102	55.1952	-119.393	4	Beaverlodge	Alberta	Wild	CO1	A
Maco-0103	55.1952	-119.393	4	Beaverlodge	Alberta	Wild	CO1	A
Maco-0138	55.1952	-119.393	4	Beaverlodge	Alberta	Wild	CO1	A
Maco-0145	55.1952	-119.393	4	Beaverlodge	Alberta	Wild	CO1	A
Maco-0153	55.1952	-119.393	4	Beaverlodge	Alberta	Wild	CO1	A
Maco-0154	55.1952	-119.393	4	Beaverlodge	Alberta	Wild	CO1	A
Maco-0168	55.1952	-119.393	4	Beaverlodge	Alberta	Wild	CO1	A
Maco-0197	55.1952	-119.393	4	Beaverlodge	Alberta	Wild	CO1	A
Maco-0198	55.1952	-119.393	4	Beaverlodge	Alberta	Wild	CO1	A
Maco-0199	55.1952	-119.393	4	Beaverlodge	Alberta	Wild	CO1	A
Maco-0202	55.1952	-119.393	4	Beaverlodge	Alberta	Wild	CO1	A
Maco-0212	55.1952	-119.393	4	Beaverlodge	Alberta	Wild	CO1	A
Maco-0222	55.1952	-119.393	4	Beaverlodge	Alberta	Wild	CO1	A
Maco-0226	55.1952	-119.393	4	Beaverlodge	Alberta	Wild	CO1	A
Maco-0149	55.4326	-119.231	5	La Glace	Alberta	Wild	CO1	A
Maco-0150	55.4326	-119.231	5	La Glace	Alberta	Wild	CO1	E
Maco-0162	55.4326	-119.231	5	La Glace	Alberta	Wild	CO1	A
Maco-0163	55.4326	-119.231	5	La Glace	Alberta	Wild	CO1	A
14-AB-1968	55.3119	-118.923	6	Clairmont	Alberta	Wild	CO1/GBS	A
14-AB-1969	55.3119	-118.923	6	Clairmont	Alberta	Wild	CO1/GBS	A
14-AB-1970	55.3119	-118.923	6	Clairmont	Alberta	Wild	CO1/GBS	A
14-AB-1971	55.3119	-118.923	6	Clairmont	Alberta	Wild	CO1/GBS	A
14-AB-1972	55.3119	-118.923	6	Clairmont	Alberta	Wild	CO1/GBS	A
14-AB-1973	55.3119	-118.923	6	Clairmont	Alberta	Wild	CO1/GBS	I
14-AB-1974	55.3119	-118.923	6	Clairmont	Alberta	Wild	CO1/GBS	A
14-AB-1975	55.3119	-118.923	6	Clairmont	Alberta	Wild	CO1/GBS	G
14-AB-1976	55.3119	-118.923	6	Clairmont	Alberta	Wild	CO1/GBS	A
Maco-0056	56.9665	-117.663	7	Notikewin	Alberta	Wild	CO1	A
Maco-0057	56.9665	-117.663	7	Notikewin	Alberta	Wild	CO1	A
Maco-0058	56.9665	-117.663	7	Notikewin	Alberta	Wild	CO1	A
Maco-0059	56.9665	-117.663	7	Notikewin	Alberta	Wild	CO1	A
Maco-0060	56.9665	-117.663	7	Notikewin	Alberta	Wild	CO1	A
Maco-0065	56.9665	-117.663	7	Notikewin	Alberta	Wild	CO1	A
Maco-0066	56.9665	-117.663	7	Notikewin	Alberta	Wild	CO1	A
Maco-0067	56.9665	-117.663	7	Notikewin	Alberta	Wild	CO1	A
Maco-0130	56.9665	-117.663	7	Notikewin	Alberta	Wild	CO1	A
Maco-0131	56.9665	-117.663	7	Notikewin	Alberta	Wild	CO1	A
Maco-0133	56.9665	-117.663	7	Notikewin	Alberta	Wild	CO1	A
Maco-0172	56.9665	-117.663	7	Notikewin	Alberta	Wild	CO1	A
Maco-0173	56.9665	-117.663	7	Notikewin	Alberta	Wild	CO1	A
Maco-0176	56.9665	-117.663	7	Notikewin	Alberta	Wild	CO1	C
Maco-0051	56.9083	-117.61	8	Manning	Alberta	Wild	CO1	A
Maco-0052	56.9083	-117.61	8	Manning	Alberta	Wild	CO1	A
Maco-0053	56.9083	-117.61	8	Manning	Alberta	Wild	CO1	A
Maco-0054	56.9083	-117.61	8	Manning	Alberta	Wild	CO1	A
Maco-0055	56.9083	-117.61	8	Manning	Alberta	Wild	CO1	A
Maco-0061	56.9083	-117.61	8	Manning	Alberta	Wild	CO1	A
Maco-0062	56.9083	-117.61	8	Manning	Alberta	Wild	CO1	A
Maco-0063	56.9083	-117.61	8	Manning	Alberta	Wild	CO1	A
Maco-0064	56.9083	-117.61	8	Manning	Alberta	Wild	CO1	A
Maco-0132	56.9083	-117.61	8	Manning	Alberta	Wild	CO1	A
Maco-0134	56.9083	-117.61	8	Manning	Alberta	Wild	CO1	A
Maco-0135	56.9083	-117.61	8	Manning	Alberta	Wild	CO1	A
Maco-0174	56.9083	-117.61	8	Manning	Alberta	Wild	CO1	A
Maco-0175	56.9083	-117.61	8	Manning	Alberta	Wild	CO1	A
Maco-0177	56.9083	-117.61	8	Manning	Alberta	Wild	CO1	A
14-AB-2181	56.9083	-117.61	8	Manning	Alberta	Wild	CO1/GBS	A
14-AB-2182	56.9083	-117.61	8	Manning	Alberta	Wild	CO1/GBS	A
14-AB-2183	56.9083	-117.61	8	Manning	Alberta	Wild	CO1/GBS	A
14-AB-2184	56.9083	-117.61	8	Manning	Alberta	Wild	CO1/GBS	A
14-AB-2185	56.9083	-117.61	8	Manning	Alberta	Wild	CO1/GBS	A
14-AB-2186	56.9083	-117.61	8	Manning	Alberta	Wild	CO1/GBS	A
14-AB-2187	56.9083	-117.61	8	Manning	Alberta	Wild	CO1/GBS	A
14-AB-2188	56.9083	-117.61	8	Manning	Alberta	Wild	CO1/GBS	A
14-AB-2189	56.9083	-117.61	8	Manning	Alberta	Wild	CO1/GBS	A
14-AB-2190	56.9083	-117.61	8	Manning	Alberta	Wild	CO1/GBS	A
AB-491	55.7561	-117.417	9	Girouxville	Alberta	Wild	CO1/GBS	A
AB-492	55.7561	-117.417	9	Girouxville	Alberta	Wild	CO1/GBS	A
AB-493	55.7561	-117.417	9	Girouxville	Alberta	Wild	CO1/GBS	A
AB-494	55.7561	-117.417	9	Girouxville	Alberta	Wild	CO1/GBS	A
AB-495	55.7561	-117.417	9	Girouxville	Alberta	Wild	CO1/GBS	A
AB-676	53.5779	-113.971	10	Carvel	Alberta	Wild	CO1/GBS	A
AB-677	53.5779	-113.971	10	Carvel	Alberta	Wild	CO1/GBS	A
AB-682	53.5779	-113.971	10	Carvel	Alberta	Wild	CO1/GBS	A
AB-683	53.5779	-113.971	10	Carvel	Alberta	Wild	CO1/GBS	A
AB-688	53.5779	-113.971	10	Carvel	Alberta	Wild	CO1/GBS	A
AB-674	53.5343	-114.21	11	Stony Plain	Alberta	Wild	CO1/GBS	A
AB-675	53.5343	-114.21	11	Stony Plain	Alberta	Wild	CO1/GBS	A
AB-679	53.5343	-114.21	11	Stony Plain	Alberta	Wild	CO1/GBS	A
AB-680	53.5343	-114.21	11	Stony Plain	Alberta	Wild	CO1/GBS	A
AB-681	53.5343	-114.21	11	Stony Plain	Alberta	Wild	CO1/GBS	A
AB-730	51.1037	-113.18	12	Hilton	Alberta	Wild	CO1/GBS	A
AB-731	51.1037	-113.18	12	Hilton	Alberta	Wild	CO1/GBS	A
AB-732*	51.1037	-113.18	12	Hilton	Alberta	Wild	CO1	A
AB-733	51.1037	-113.18	12	Hilton	Alberta	Wild	CO1/GBS	A
AB-734	51.1037	-113.18	12	Hilton	Alberta	Wild	CO1/GBS	A
AB-735	51.1037	-113.18	12	Hilton	Alberta	Wild	CO1/GBS	A
AB-736	51.1037	-113.18	12	Hilton	Alberta	Wild	CO1/GBS	A
AB-737*	51.1037	-113.18	12	Hilton	Alberta	Wild	CO1	A
AB-738	51.1037	-113.18	12	Hilton	Alberta	Wild	CO1/GBS	A
AB-739	51.1037	-113.18	12	Hilton	Alberta	Wild	CO1/GBS	A
AB-710	52.3541	-112.584	13	Viking	Alberta	Wild	CO1/GBS	A
AB-711	52.3541	-112.584	13	Viking	Alberta	Wild	CO1/GBS	A
AB-712	52.3541	-112.584	13	Viking	Alberta	Wild	CO1/GBS	A
AB-713	52.3541	-112.584	13	Viking	Alberta	Wild	CO1/GBS	A
AB-714	52.3541	-112.584	13	Viking	Alberta	Wild	CO1/GBS	A
AB-715	52.3541	-112.584	13	Viking	Alberta	Wild	CO1/GBS	A
AB-716	52.3541	-112.584	13	Viking	Alberta	Wild	CO1/GBS	A
AB-717	52.3541	-112.584	13	Viking	Alberta	Wild	CO1/GBS	A
AB-718	52.3541	-112.584	13	Viking	Alberta	Wild	CO1/GBS	A
AB-719	52.3541	-112.584	13	Viking	Alberta	Wild	CO1/GBS	B
AB-692	52.8946	-110.524	14	Wainwright	Alberta	Wild	CO1/GBS	A
AB-693	52.8946	-110.524	14	Wainwright	Alberta	Wild	CO1/GBS	C
AB-694	52.8946	-110.524	14	Wainwright	Alberta	Wild	CO1/GBS	A
AB-695	52.8946	-110.524	14	Wainwright	Alberta	Wild	CO1/GBS	A
AB-696*	52.8946	-110.524	14	Wainwright	Alberta	Wild	CO1	A
AB-697	52.8946	-110.524	14	Wainwright	Alberta	Wild	CO1/GBS	A
AB-698	52.8946	-110.524	14	Wainwright	Alberta	Wild	CO1/GBS	A
AB-699	52.8946	-110.524	14	Wainwright	Alberta	Wild	CO1/GBS	A
SK-433	50.2621	-107.749	15	Swift Current	Saskatchewan	Wild	CO1/GBS	A
SK-434	50.2621	-107.749	15	Swift Current	Saskatchewan	Wild	CO1/GBS	A
SK-435	50.2621	-107.749	15	Swift Current	Saskatchewan	Wild	CO1/GBS	A
SK-436	50.2621	-107.749	15	Swift Current	Saskatchewan	Wild	CO1/GBS	A
SK-437	50.2621	-107.749	15	Swift Current	Saskatchewan	Wild	CO1/GBS	A
SK-438	50.2621	-107.749	15	Swift Current	Saskatchewan	Wild	CO1/GBS	A
SK-429	50.2815	-107.563	16	Rosenhof	Saskatchewan	Wild	CO1/GBS	A
SK-430	50.2815	-107.563	16	Rosenhof	Saskatchewan	Wild	CO1/GBS	A
SK-431	50.2815	-107.563	16	Rosenhof	Saskatchewan	Wild	CO1/GBS	A
SK-432	50.2815	-107.563	16	Rosenhof	Saskatchewan	Wild	CO1/GBS	A
14-SK-1940	52.173	-106.111	17	St. Denis	Saskatchewan	Wild	CO1/GBS	A
14-SK-1941	52.173	-106.111	17	St. Denis	Saskatchewan	Wild	CO1/GBS	A
14-SK-1943	52.173	-106.111	17	St. Denis	Saskatchewan	Wild	CO1/GBS	A
14-SK-1944	52.173	-106.111	17	St. Denis	Saskatchewan	Wild	CO1/GBS	D
14-SK-1945	52.173	-106.111	17	St. Denis	Saskatchewan	Wild	CO1/GBS	A
14-SK-1946	52.173	-106.111	17	St. Denis	Saskatchewan	Wild	CO1/GBS	A
14-SK-1947	52.173	-106.111	17	St. Denis	Saskatchewan	Wild	CO1/GBS	A
14-SK-1948	52.173	-106.111	17	St. Denis	Saskatchewan	Wild	CO1/GBS	A
14-SK-1949	52.173	-106.111	17	St. Denis	Saskatchewan	Wild	CO1/GBS	A
Maco-0680	51.154	-105.874	18	Girvin	Saskatchewan	Wild	CO1	A
Maco-0681	51.154	-105.874	18	Girvin	Saskatchewan	Wild	CO1	B
Maco-0682	51.154	-105.874	18	Girvin	Saskatchewan	Wild	CO1	A
Maco-0683	51.154	-105.874	18	Girvin	Saskatchewan	Wild	CO1	A
Maco-0684	51.154	-105.874	18	Girvin	Saskatchewan	Wild	CO1	A
Maco-0685	51.154	-105.874	18	Girvin	Saskatchewan	Wild	CO1	A
Maco-0686	51.154	-105.874	18	Girvin	Saskatchewan	Wild	CO1	A
Maco-0687	51.154	-105.874	18	Girvin	Saskatchewan	Wild	CO1	D
Maco-0572	51.2412	-105.805	19	Davidson	Saskatchewan	Wild	CO1	A
Maco-0573	51.2412	-105.805	19	Davidson	Saskatchewan	Wild	CO1	A
Maco-0574	51.2412	-105.805	19	Davidson	Saskatchewan	Wild	CO1	A
Maco-0575	51.2412	-105.805	19	Davidson	Saskatchewan	Wild	CO1	A
Maco-0576	51.2412	-105.805	19	Davidson	Saskatchewan	Wild	CO1	A
Maco-0577	51.2412	-105.805	19	Davidson	Saskatchewan	Wild	CO1	A
Maco-0578	51.2412	-105.805	19	Davidson	Saskatchewan	Wild	CO1	A
Maco-0579	51.2412	-105.805	19	Davidson	Saskatchewan	Wild	CO1	A
Maco-0581	51.2412	-105.805	19	Davidson	Saskatchewan	Wild	CO1	A
Maco-0582	51.2412	-105.805	19	Davidson	Saskatchewan	Wild	CO1	A
Maco-0583	51.2412	-105.805	19	Davidson	Saskatchewan	Wild	CO1	A
Maco-0584	51.2412	-105.805	19	Davidson	Saskatchewan	Wild	CO1	A
Maco-0585	51.2412	-105.805	19	Davidson	Saskatchewan	Wild	CO1	A
Maco-0586	51.2412	-105.805	19	Davidson	Saskatchewan	Wild	CO1	A
Maco-0587	51.2412	-105.805	19	Davidson	Saskatchewan	Wild	CO1	A
Maco-0588	51.2412	-105.805	19	Davidson	Saskatchewan	Wild	CO1	A
Maco-0589	51.2412	-105.805	19	Davidson	Saskatchewan	Wild	CO1	F
Maco-0590	51.2412	-105.805	19	Davidson	Saskatchewan	Wild	CO1	A
Maco-0591	51.2412	-105.805	19	Davidson	Saskatchewan	Wild	CO1	A
Maco-0592	51.2412	-105.805	19	Davidson	Saskatchewan	Wild	CO1	A
Maco-0593	51.2412	-105.805	19	Davidson	Saskatchewan	Wild	CO1	A
Maco-0594	51.2412	-105.805	19	Davidson	Saskatchewan	Wild	CO1	A
Maco-0595	51.2412	-105.805	19	Davidson	Saskatchewan	Wild	CO1	A
Maco-0596	51.2412	-105.805	19	Davidson	Saskatchewan	Wild	CO1	A
Maco-0597	51.2412	-105.805	19	Davidson	Saskatchewan	Wild	CO1	A
Maco-0610	51.3147	-105.71	20	Imperial	Saskatchewan	Wild	CO1	A
Maco-0611	51.3147	-105.71	20	Imperial	Saskatchewan	Wild	CO1	D
Maco-0612	51.3147	-105.71	20	Imperial	Saskatchewan	Wild	CO1	A
Maco-0613	51.3147	-105.71	20	Imperial	Saskatchewan	Wild	CO1	A
Maco-0614	51.3147	-105.71	20	Imperial	Saskatchewan	Wild	CO1	A
Maco-0615	51.3147	-105.71	20	Imperial	Saskatchewan	Wild	CO1	F
Maco-0616	51.3147	-105.71	20	Imperial	Saskatchewan	Wild	CO1	A
Maco-0617	51.3147	-105.71	20	Imperial	Saskatchewan	Wild	CO1	A
Maco-0618	51.3147	-105.71	20	Imperial	Saskatchewan	Wild	CO1	A
Maco-0619	51.3147	-105.71	20	Imperial	Saskatchewan	Wild	CO1	A
Maco-0620	51.3147	-105.71	20	Imperial	Saskatchewan	Wild	CO1	A
Maco-0621	51.3147	-105.71	20	Imperial	Saskatchewan	Wild	CO1	A
Maco-0622	51.3147	-105.71	20	Imperial	Saskatchewan	Wild	CO1	A
Maco-0623	51.3147	-105.71	20	Imperial	Saskatchewan	Wild	CO1	A
Maco-0624	51.3147	-105.71	20	Imperial	Saskatchewan	Wild	CO1	A
Maco-0625	51.3147	-105.71	20	Imperial	Saskatchewan	Wild	CO1	A
Maco-0626	51.3147	-105.71	20	Imperial	Saskatchewan	Wild	CO1	A
Maco-0627	51.3147	-105.71	20	Imperial	Saskatchewan	Wild	CO1	A
Maco-0628	51.3147	-105.71	20	Imperial	Saskatchewan	Wild	CO1	E
Maco-0629	51.3147	-105.71	20	Imperial	Saskatchewan	Wild	CO1	A
Maco-0630	51.3147	-105.71	20	Imperial	Saskatchewan	Wild	CO1	D
Maco-0631	51.3147	-105.71	20	Imperial	Saskatchewan	Wild	CO1	A
Maco-0632	51.3147	-105.71	20	Imperial	Saskatchewan	Wild	CO1	A
Maco-0633	51.3147	-105.71	20	Imperial	Saskatchewan	Wild	CO1	A
Maco-0634	51.3147	-105.71	20	Imperial	Saskatchewan	Wild	CO1	A
Maco-0635	51.3147	-105.71	20	Imperial	Saskatchewan	Wild	CO1	B
Maco-0636	51.1541	-105.712	21	Liberty	Saskatchewan	Wild	CO1	A
Maco-0637	51.1541	-105.712	21	Liberty	Saskatchewan	Wild	CO1	A
Maco-0638	51.1541	-105.712	21	Liberty	Saskatchewan	Wild	CO1	A
Maco-0639	51.1541	-105.712	21	Liberty	Saskatchewan	Wild	CO1	A
Maco-0640	51.1541	-105.712	21	Liberty	Saskatchewan	Wild	CO1	A
Maco-0641	51.1541	-105.712	21	Liberty	Saskatchewan	Wild	CO1	A
Maco-0642	51.1541	-105.712	21	Liberty	Saskatchewan	Wild	CO1	A
Maco-0643	51.1541	-105.712	21	Liberty	Saskatchewan	Wild	CO1	A
Maco-0644	51.1541	-105.712	21	Liberty	Saskatchewan	Wild	CO1	A
Maco-0645	51.1541	-105.712	21	Liberty	Saskatchewan	Wild	CO1	A
Maco-0646	51.1541	-105.712	21	Liberty	Saskatchewan	Wild	CO1	B
Maco-0647	51.1541	-105.712	21	Liberty	Saskatchewan	Wild	CO1	A
Maco-0648	51.1541	-105.712	21	Liberty	Saskatchewan	Wild	CO1	A
Maco-0649	51.1541	-105.712	21	Liberty	Saskatchewan	Wild	CO1	A
Maco-0650	51.1541	-105.712	21	Liberty	Saskatchewan	Wild	CO1	A
Maco-0651	51.1541	-105.712	21	Liberty	Saskatchewan	Wild	CO1	A
Maco-0652	51.1541	-105.712	21	Liberty	Saskatchewan	Wild	CO1	A
Maco-0653	51.1541	-105.712	21	Liberty	Saskatchewan	Wild	CO1	A
SK-795	51.154	-105.717	21	Liberty	Saskatchewan	Wild	CO1/GBS	A
SK-796	51.154	-105.717	21	Liberty	Saskatchewan	Wild	CO1/GBS	A
SK-797	51.154	-105.717	21	Liberty	Saskatchewan	Wild	CO1/GBS	A
SK-798	51.154	-105.717	21	Liberty	Saskatchewan	Wild	CO1/GBS	A
SK-799	51.154	-105.717	21	Liberty	Saskatchewan	Wild	CO1/GBS	A
SK-800	51.154	-105.717	21	Liberty	Saskatchewan	Wild	CO1/GBS	A
SK-801	51.154	-105.717	21	Liberty	Saskatchewan	Wild	CO1/GBS	A
SK-802	51.154	-105.717	21	Liberty	Saskatchewan	Wild	CO1/GBS	A
Maco-0522	51.2998	-105.3	22	Eller's Beach	Saskatchewan	Wild	CO1	A
Maco-0523	51.2998	-105.3	22	Eller's Beach	Saskatchewan	Wild	CO1	A
Maco-0524	51.2998	-105.3	22	Eller's Beach	Saskatchewan	Wild	CO1	A
Maco-0525	51.2998	-105.3	22	Eller's Beach	Saskatchewan	Wild	CO1	A
Maco-0527	51.2998	-105.3	22	Eller's Beach	Saskatchewan	Wild	CO1	A
Maco-0529	51.2998	-105.3	22	Eller's Beach	Saskatchewan	Wild	CO1	A
Maco-0530	51.2998	-105.3	22	Eller's Beach	Saskatchewan	Wild	CO1	C
Maco-0531	51.2998	-105.3	22	Eller's Beach	Saskatchewan	Wild	CO1	A
Maco-0532	51.2998	-105.3	22	Eller's Beach	Saskatchewan	Wild	CO1	A
Maco-0533	51.2998	-105.3	22	Eller's Beach	Saskatchewan	Wild	CO1	A
Maco-0534	51.2998	-105.3	22	Eller's Beach	Saskatchewan	Wild	CO1	A
Maco-0535	51.2998	-105.3	22	Eller's Beach	Saskatchewan	Wild	CO1	A
Maco-0536	51.2998	-105.3	22	Eller's Beach	Saskatchewan	Wild	CO1	A
Maco-0537	51.2998	-105.3	22	Eller's Beach	Saskatchewan	Wild	CO1	A
Maco-0539	51.2998	-105.3	22	Eller's Beach	Saskatchewan	Wild	CO1	A
Maco-0540	51.2998	-105.3	22	Eller's Beach	Saskatchewan	Wild	CO1	A
Maco-0541	51.2998	-105.3	22	Eller's Beach	Saskatchewan	Wild	CO1	A
Maco-0542	51.2998	-105.3	22	Eller's Beach	Saskatchewan	Wild	CO1	A
Maco-0543	51.2998	-105.3	22	Eller's Beach	Saskatchewan	Wild	CO1	A
Maco-0544	51.2998	-105.3	22	Eller's Beach	Saskatchewan	Wild	CO1	A
Maco-0545	51.2998	-105.3	22	Eller's Beach	Saskatchewan	Wild	CO1	A
SK-360	50.2877	-104.652	23	Bratt's Lake	Saskatchewan	Wild	CO1/GBS	A
SK-361	50.2877	-104.652	23	Bratt's Lake	Saskatchewan	Wild	CO1/GBS	A
SK-362	50.2877	-104.652	23	Bratt's Lake	Saskatchewan	Wild	CO1/GBS	A
SK-363	50.2877	-104.652	23	Bratt's Lake	Saskatchewan	Wild	CO1/GBS	A
SK-364	50.2877	-104.652	23	Bratt's Lake	Saskatchewan	Wild	CO1/GBS	A
SK-365	50.2877	-104.652	23	Bratt's Lake	Saskatchewan	Wild	CO1/GBS	A
SK-366	50.2877	-104.652	23	Bratt's Lake	Saskatchewan	Wild	CO1/GBS	A
SK-367	50.2877	-104.652	23	Bratt's Lake	Saskatchewan	Wild	CO1/GBS	A
SK-368	50.2877	-104.652	23	Bratt's Lake	Saskatchewan	Wild	CO1/GBS	A
SK-369	50.2877	-104.652	23	Bratt's Lake	Saskatchewan	Wild	CO1/GBS	A
SK-353	50.2877	-104.652	23	Bratt's Lake	Saskatchewan	Wild	CO1/GBS	A
SK-354	50.2877	-104.652	23	Bratt's Lake	Saskatchewan	Wild	CO1/GBS	A
SK-355	50.2877	-104.652	23	Bratt's Lake	Saskatchewan	Wild	CO1/GBS	A
SK-356	50.2877	-104.652	23	Bratt's Lake	Saskatchewan	Wild	CO1/GBS	A
SK-357	50.2877	-104.652	23	Bratt's Lake	Saskatchewan	Wild	CO1/GBS	A
SK-170	50.1744	-101.596	24	Moosomin	Saskatchewan	Wild	CO1/GBS	A
SK-171	50.1744	-101.596	24	Moosomin	Saskatchewan	Wild	CO1/GBS	A
SK-172	50.1744	-101.596	24	Moosomin	Saskatchewan	Wild	CO1/GBS	A
SK-173	50.1744	-101.596	24	Moosomin	Saskatchewan	Wild	CO1/GBS	A
SK-174	50.1744	-101.596	24	Moosomin	Saskatchewan	Wild	CO1/GBS	A
SK-180	50.1744	-101.596	24	Moosomin	Saskatchewan	Wild	CO1/GBS	A
SK-181	50.1744	-101.596	24	Moosomin	Saskatchewan	Wild	CO1/GBS	A
SK-182*	50.1744	-101.596	24	Moosomin	Saskatchewan	Wild	CO1	A
SK-183	50.1744	-101.596	24	Moosomin	Saskatchewan	Wild	CO1/GBS	A
SK-184	50.1744	-101.596	24	Moosomin	Saskatchewan	Wild	CO1/GBS	A
SK-185	50.1744	-101.596	24	Moosomin	Saskatchewan	Wild	CO1/GBS	A
SK-186	50.1744	-101.596	24	Moosomin	Saskatchewan	Wild	CO1/GBS	A
SK-187	50.1744	-101.596	24	Moosomin	Saskatchewan	Wild	CO1/GBS	A
SK-188	50.1744	-101.596	24	Moosomin	Saskatchewan	Wild	CO1/GBS	A
SK-189	50.1744	-101.596	24	Moosomin	Saskatchewan	Wild	CO1/GBS	A
SK-253	50.1744	-101.596	24	Moosomin	Saskatchewan	Wild	CO1/GBS	A
SK-254	50.1744	-101.596	24	Moosomin	Saskatchewan	Wild	CO1/GBS	A
SK-255	50.1744	-101.596	24	Moosomin	Saskatchewan	Wild	CO1/GBS	A
SK-256	50.1744	-101.596	24	Moosomin	Saskatchewan	Wild	CO1/GBS	A
SK-257	50.1744	-101.596	24	Moosomin	Saskatchewan	Wild	CO1/GBS	B
Maco-0104	51.0591	-100.426	25	Gilbert Plains	Manitoba	Wild	CO1	A
Maco-0105	51.0591	-100.426	25	Gilbert Plains	Manitoba	Wild	CO1	A
Maco-0106	51.0591	-100.426	25	Gilbert Plains	Manitoba	Wild	CO1	A
Maco-0107	51.0591	-100.426	25	Gilbert Plains	Manitoba	Wild	CO1	A
Maco-0108	51.0591	-100.426	25	Gilbert Plains	Manitoba	Wild	CO1	A
Maco-0109	51.0591	-100.426	25	Gilbert Plains	Manitoba	Wild	CO1	A
Maco-0110	51.0591	-100.426	25	Gilbert Plains	Manitoba	Wild	CO1	A
Maco-0111	51.0591	-100.426	25	Gilbert Plains	Manitoba	Wild	CO1	A
Maco-0112	51.0591	-100.426	25	Gilbert Plains	Manitoba	Wild	CO1	A
Maco-0113	51.0591	-100.426	25	Gilbert Plains	Manitoba	Wild	CO1	A
Maco-0114	51.0591	-100.426	25	Gilbert Plains	Manitoba	Wild	CO1	A
Maco-0115	51.0591	-100.426	25	Gilbert Plains	Manitoba	Wild	CO1	B
Maco-0116	51.0591	-100.426	25	Gilbert Plains	Manitoba	Wild	CO1	A
Maco-0117	51.0591	-100.426	25	Gilbert Plains	Manitoba	Wild	CO1	A
Maco-0118	51.0591	-100.426	25	Gilbert Plains	Manitoba	Wild	CO1	A
Maco-0119	51.0591	-100.426	25	Gilbert Plains	Manitoba	Wild	CO1	A
Maco-0120	51.0591	-100.426	25	Gilbert Plains	Manitoba	Wild	CO1	A
Maco-0121	51.0591	-100.426	25	Gilbert Plains	Manitoba	Wild	CO1	A
Maco-0122	51.0591	-100.426	25	Gilbert Plains	Manitoba	Wild	CO1	A
Maco-0123	51.0591	-100.426	25	Gilbert Plains	Manitoba	Wild	CO1	A
Maco-0124	51.0591	-100.426	25	Gilbert Plains	Manitoba	Wild	CO1	A
Maco-0125	51.0591	-100.426	25	Gilbert Plains	Manitoba	Wild	CO1	A
Maco-0126	51.0591	-100.426	25	Gilbert Plains	Manitoba	Wild	CO1	A
Maco-0127	51.0591	-100.426	25	Gilbert Plains	Manitoba	Wild	CO1	A
Maco-0128	51.0591	-100.426	25	Gilbert Plains	Manitoba	Wild	CO1	A
Maco-0129	51.0591	-100.426	25	Gilbert Plains	Manitoba	Wild	CO1	A
Maco-0001	51.3283	-99.9898	26	Sifton	Manitoba	Wild	CO1	A
Maco-0002	51.3283	-99.9898	26	Sifton	Manitoba	Wild	CO1	A
Maco-0003	51.3283	-99.9898	26	Sifton	Manitoba	Wild	CO1	A
Maco-0004	51.3283	-99.9898	26	Sifton	Manitoba	Wild	CO1	A
Maco-0005	51.3283	-99.9898	26	Sifton	Manitoba	Wild	CO1	A
Maco-0006	51.3283	-99.9898	26	Sifton	Manitoba	Wild	CO1	A
Maco-0007	51.3283	-99.9898	26	Sifton	Manitoba	Wild	CO1	A
Maco-0008	51.3283	-99.9898	26	Sifton	Manitoba	Wild	CO1	A
Maco-0009	51.3283	-99.9898	26	Sifton	Manitoba	Wild	CO1	A
Maco-0010	51.3283	-99.9898	26	Sifton	Manitoba	Wild	CO1	A
Maco-0011	51.3283	-99.9898	26	Sifton	Manitoba	Wild	CO1	A
Maco-0012	51.3283	-99.9898	26	Sifton	Manitoba	Wild	CO1	A
Maco-0013	51.3283	-99.9898	26	Sifton	Manitoba	Wild	CO1	A
Maco-0014	51.3283	-99.9898	26	Sifton	Manitoba	Wild	CO1	A
Maco-0015	51.3283	-99.9898	26	Sifton	Manitoba	Wild	CO1	A
Maco-0016	51.3283	-99.9898	26	Sifton	Manitoba	Wild	CO1	A
Maco-0017	51.3283	-99.9898	26	Sifton	Manitoba	Wild	CO1	A
Maco-0018	51.3283	-99.9898	26	Sifton	Manitoba	Wild	CO1	A
Maco-0019	51.3283	-99.9898	26	Sifton	Manitoba	Wild	CO1	A
Maco-0020	51.3283	-99.9898	26	Sifton	Manitoba	Wild	CO1	A
Maco-0021	51.3283	-99.9898	26	Sifton	Manitoba	Wild	CO1	A
Maco-0022	51.3283	-99.9898	26	Sifton	Manitoba	Wild	CO1	A
Maco-0023	51.3283	-99.9898	26	Sifton	Manitoba	Wild	CO1	A
Maco-0024	51.3283	-99.9898	26	Sifton	Manitoba	Wild	CO1	A
Maco-0025	51.3283	-99.9898	26	Sifton	Manitoba	Wild	CO1	A
MB-26	51.3284	-99.9887	26	Sifton	Manitoba	Wild	CO1/GBS	A
MB-27	51.3284	-99.9887	26	Sifton	Manitoba	Wild	CO1/GBS	A
MB-28	51.3284	-99.9887	26	Sifton	Manitoba	Wild	CO1/GBS	A
MB-29	51.3284	-99.9887	26	Sifton	Manitoba	Wild	CO1/GBS	A
MB-30	51.3284	-99.9887	26	Sifton	Manitoba	Wild	CO1/GBS	A
MB-31	51.3284	-99.9887	26	Sifton	Manitoba	Wild	CO1/GBS	A
MB-32	51.3284	-99.9887	26	Sifton	Manitoba	Wild	CO1/GBS	A
MB-33	51.3284	-99.9887	26	Sifton	Manitoba	Wild	CO1/GBS	A
MB-34	51.3284	-99.9887	26	Sifton	Manitoba	Wild	CO1/GBS	A
MB-35	51.3284	-99.9887	26	Sifton	Manitoba	Wild	CO1/GBS	C
MB-40	51.3284	-99.9887	26	Sifton	Manitoba	Wild	CO1/GBS	B
MB-41	51.3284	-99.9887	26	Sifton	Manitoba	Wild	CO1/GBS	A
MB-42	51.3284	-99.9887	26	Sifton	Manitoba	Wild	CO1/GBS	A
MB-43	51.3284	-99.9887	26	Sifton	Manitoba	Wild	CO1/GBS	A
MB-44	51.3284	-99.9887	26	Sifton	Manitoba	Wild	CO1/GBS	A
MB-45	51.3284	-99.9887	26	Sifton	Manitoba	Wild	CO1/GBS	A
MB-46	51.3284	-99.9887	26	Sifton	Manitoba	Wild	CO1/GBS	A
Maco-0026	50.0415	-98.7095	27	MacGregor	Manitoba	Wild	CO1	A
Maco-0027	50.0415	-98.7095	27	MacGregor	Manitoba	Wild	CO1	A
Maco-0028	50.0415	-98.7095	27	MacGregor	Manitoba	Wild	CO1	A
Maco-0029	50.0415	-98.7095	27	MacGregor	Manitoba	Wild	CO1	A
Maco-0030	50.0415	-98.7095	27	MacGregor	Manitoba	Wild	CO1	A
Maco-0031	50.0415	-98.7095	27	MacGregor	Manitoba	Wild	CO1	A
Maco-0032	50.0415	-98.7095	27	MacGregor	Manitoba	Wild	CO1	A
Maco-0033	50.0415	-98.7095	27	MacGregor	Manitoba	Wild	CO1	A
Maco-0034	50.0415	-98.7095	27	MacGregor	Manitoba	Wild	CO1	A
Maco-0035	50.0415	-98.7095	27	MacGregor	Manitoba	Wild	CO1	A
Maco-0036	50.0415	-98.7095	27	MacGregor	Manitoba	Wild	CO1	A
Maco-0037	50.0415	-98.7095	27	MacGregor	Manitoba	Wild	CO1	A
Maco-0038	50.0415	-98.7095	27	MacGregor	Manitoba	Wild	CO1	A
Maco-0039	50.0415	-98.7095	27	MacGregor	Manitoba	Wild	CO1	A
Maco-0040	50.0415	-98.7095	27	MacGregor	Manitoba	Wild	CO1	A
Maco-0041	50.0415	-98.7095	27	MacGregor	Manitoba	Wild	CO1	A
Maco-0042	50.0415	-98.7095	27	MacGregor	Manitoba	Wild	CO1	A
Maco-0043	50.0415	-98.7095	27	MacGregor	Manitoba	Wild	CO1	A
Maco-0044	50.0415	-98.7095	27	MacGregor	Manitoba	Wild	CO1	A
Maco-0045	50.0415	-98.7095	27	MacGregor	Manitoba	Wild	CO1	A
Maco-0046	50.0415	-98.7095	27	MacGregor	Manitoba	Wild	CO1	A
Maco-0047	50.0415	-98.7095	27	MacGregor	Manitoba	Wild	CO1	A
Maco-0048	50.0415	-98.7095	27	MacGregor	Manitoba	Wild	CO1	A
Maco-0049	50.0415	-98.7095	27	MacGregor	Manitoba	Wild	CO1	A
Maco-0050	50.0415	-98.7095	27	MacGregor	Manitoba	Wild	CO1	A
MB-126	50.0415	-98.7095	27	MacGregor	Manitoba	Wild	CO1/GBS	A
MB-127	50.0415	-98.7095	27	MacGregor	Manitoba	Wild	CO1/GBS	A
MB-128	50.0415	-98.7095	27	MacGregor	Manitoba	Wild	CO1/GBS	A
MB-129	50.0415	-98.7095	27	MacGregor	Manitoba	Wild	CO1/GBS	A
MB-130	50.0415	-98.7095	27	MacGregor	Manitoba	Wild	CO1/GBS	A
MB-131	50.0415	-98.7095	27	MacGregor	Manitoba	Wild	CO1/GBS	A
MB-132	50.0415	-98.7095	27	MacGregor	Manitoba	Wild	CO1/GBS	A
MB-133	50.0415	-98.7095	27	MacGregor	Manitoba	Wild	CO1/GBS	A
MB-134	50.0415	-98.7095	27	MacGregor	Manitoba	Wild	CO1/GBS	A
MB-135	50.0415	-98.7095	27	MacGregor	Manitoba	Wild	CO1/GBS	H
13-MB-1161	49.4992	-98.0008	28	Carman	Manitoba	Wild	CO1/GBS	A
13-MB-1162	49.4992	-98.0008	28	Carman	Manitoba	Wild	CO1/GBS	A
13-MB-1163	49.4992	-98.0008	28	Carman	Manitoba	Wild	CO1/GBS	A
13-MB-1164	49.4992	-98.0008	28	Carman	Manitoba	Wild	CO1/GBS	A
13-MB-1165	49.4992	-98.0008	28	Carman	Manitoba	Wild	CO1/GBS	A
13-MB-1166	49.4992	-98.0008	28	Carman	Manitoba	Wild	CO1/GBS	A
13-MB-1167	49.4992	-98.0008	28	Carman	Manitoba	Wild	CO1/GBS	A
13-MB-1168	49.4992	-98.0008	28	Carman	Manitoba	Wild	CO1/GBS	A
13-MB-1169	49.4992	-98.0008	28	Carman	Manitoba	Wild	CO1/GBS	A
13-MB-1170	49.4992	-98.0008	28	Carman	Manitoba	Wild	CO1/GBS	A
G1-La-10	49.6819	-112.78	29	AAFC Lethbridge	NA	Colony	CO1/GBS	A
G1-La-4*	49.6819	-112.78	29	AAFC Lethbridge	NA	Colony	CO1	A
G1-La-8	49.6819	-112.78	29	AAFC Lethbridge	NA	Colony	CO1/GBS	A
G1-La-9*	49.6819	-112.78	29	AAFC Lethbridge	NA	Colony	CO1	A
G1-Lb-3	49.6819	-112.78	29	AAFC Lethbridge	NA	Colony	CO1/GBS	A
G1-Lb-4	49.6819	-112.78	29	AAFC Lethbridge	NA	Colony	CO1/GBS	A
G1-Lb-5	49.6819	-112.78	29	AAFC Lethbridge	NA	Colony	CO1/GBS	A
G1-Lc-1	49.6819	-112.78	29	AAFC Lethbridge	NA	Colony	CO1/GBS	A
G1-Lc-3	49.6819	-112.78	29	AAFC Lethbridge	NA	Colony	CO1/GBS	A
G1-Lc-4	49.6819	-112.78	29	AAFC Lethbridge	NA	Colony	CO1/GBS	A
G13-Dav-1	51.2999	-105.713	30	AAFC Davidson	NA	Colony	CO1/GBS	A
G13-Dav-10	51.2999	-105.713	30	AAFC Davidson	NA	Colony	CO1/GBS	A
G13-Dav-2	51.2999	-105.713	30	AAFC Davidson	NA	Colony	CO1/GBS	A
G13-Dav-3	51.2999	-105.713	30	AAFC Davidson	NA	Colony	CO1/GBS	A
G13-Dav-4	51.2999	-105.713	30	AAFC Davidson	NA	Colony	CO1/GBS	A
G13-Dav-5	51.2999	-105.713	30	AAFC Davidson	NA	Colony	CO1/GBS	A
G13-Dav-6	51.2999	-105.713	30	AAFC Davidson	NA	Colony	CO1/GBS	A
G13-Dav-7	51.2999	-105.713	30	AAFC Davidson	NA	Colony	CO1/GBS	E
G13-Dav-8	51.2999	-105.713	30	AAFC Davidson	NA	Colony	CO1/GBS	A
G13-Dav-9	51.2999	-105.713	30	AAFC Davidson	NA	Colony	CO1/GBS	A
BAW-1-1	49.6819	-112.78	31	AAFC Saskatoon	NA	Colony	CO1/GBS	E
BAW-1-10	49.6819	-112.78	31	AAFC Saskatoon	NA	Colony	CO1/GBS	E
BAW-1-2	49.6819	-112.78	31	AAFC Saskatoon	NA	Colony	CO1/GBS	E
BAW-1-3	49.6819	-112.78	31	AAFC Saskatoon	NA	Colony	CO1/GBS	E
BAW-1-4	49.6819	-112.78	31	AAFC Saskatoon	NA	Colony	CO1/GBS	E
BAW-1-5	49.6819	-112.78	31	AAFC Saskatoon	NA	Colony	CO1/GBS	E
BAW-1-6	49.6819	-112.78	31	AAFC Saskatoon	NA	Colony	CO1/GBS	E
BAW-1-7	49.6819	-112.78	31	AAFC Saskatoon	NA	Colony	CO1/GBS	E
BAW-1-8	49.6819	-112.78	31	AAFC Saskatoon	NA	Colony	CO1/GBS	E
BAW-1-9	49.6819	-112.78	31	AAFC Saskatoon	NA	Colony	CO1/GBS	E
BAW-2-1	49.6819	-112.78	31	AAFC Saskatoon	NA	Colony	CO1/GBS	E
BAW-2-2	49.6819	-112.78	31	AAFC Saskatoon	NA	Colony	CO1/GBS	E
BAW-2-3	49.6819	-112.78	31	AAFC Saskatoon	NA	Colony	CO1/GBS	E
BAW-2-5	49.6819	-112.78	31	AAFC Saskatoon	NA	Colony	CO1/GBS	E
BAW-2-6	49.6819	-112.78	31	AAFC Saskatoon	NA	Colony	CO1/GBS	E
BAW-2-7	49.6819	-112.78	31	AAFC Saskatoon	NA	Colony	CO1/GBS	E
BAW-2-8	49.6819	-112.78	31	AAFC Saskatoon	NA	Colony	CO1/GBS	E
NA = Not applicable
*removed from GBS dataset due to high amount of missing data
