# Supplementary material for: Examining population structure of a bertha armyworm, Mamestra configurata (Lepidoptera: Noctuidae), outbreak in western North America: Implications for gene flow and dispersal
Source: PLoS One. 2019 Jun 27;14(6):e0218993. doi: 10.1371/journal.pone.0218993 (PMC6597092; doi:10.1371/journal.pone.0218993)
Supplement: S5 Table — (XLSX) [file pone.0218993.s009.xlsx]

## Sheet: Sheet1
S5 Table. Filtered SNP dataset VCF file
##fileformat=VCFv4.2
##fileDate=20180515
##source="Stacks v2.0"
##INFO=<ID=AD,Number=R,Type=Integer,Description="Total Depth for Each Allele">
##INFO=<ID=AF,Number=A,Type=Float,Description="Allele Frequency">
##INFO=<ID=DP,Number=1,Type=Integer,Description="Total Depth">
##INFO=<ID=NS,Number=1,Type=Integer,Description="Number of Samples With Data">
##FORMAT=<ID=AD,Number=R,Type=Integer,Description="Allele Depth">
##FORMAT=<ID=DP,Number=1,Type=Integer,Description="Read Depth">
##FORMAT=<ID=HQ,Number=2,Type=Integer,Description="Haplotype Quality">
##FORMAT=<ID=GL,Number=G,Type=Float,Description="Genotype Likelihood">
##FORMAT=<ID=GQ,Number=1,Type=Integer,Description="Genotype Quality">
##FORMAT=<ID=GT,Number=1,Type=String,Description="Genotype">
##INFO=<ID=loc_strand,Number=1,Type=Character,Description="Genomic strand the corresponding Stacks locus aligns on">
#CHROM	POS	ID	REF	ALT	QUAL	FILTER	INFO	FORMAT	13-MB-1161	13-MB-1162	13-MB-1163	13-MB-1164	13-MB-1165	13-MB-1166	13-MB-1167	13-MB-1168	13-MB-1169	13-MB-1170	14-AB-1968	14-AB-1969	14-AB-1970	14-AB-1971	14-AB-1972	14-AB-1973	14-AB-1974	14-AB-1975	14-AB-1976	14-AB-2181	14-AB-2182	14-AB-2183	14-AB-2184	14-AB-2185	14-AB-2186	14-AB-2187	14-AB-2188	14-AB-2189	14-AB-2190	14-BC-1985	14-BC-1986	14-BC-1987	14-BC-1988	14-BC-1989	14-BC-2051	14-BC-2052	14-BC-2053	14-SK-1940	14-SK-1941	14-SK-1943	14-SK-1944
scaffold3677	256	14:118:+	G	C	.	PASS	NS=238;AF=0.019	GT:DP:AD:GQ:GL	0/0:12:12,0:40:-0.00,-4.96,-45.46	0/0:11:11,0:40:-0.00,-4.66,-41.87	0/0:12:12,0:40:-0.00,-4.96,-45.46	0/0:14:14,0:40:-0.00,-5.56,-52.64	0/1:5:3,2:40:-4.33,-0.00,-10.28	0/0:14:14,0:40:-0.00,-5.56,-52.64	0/0:13:13,0:40:-0.00,-5.26,-49.05	0/0:10:10,0:40:-0.00,-4.36,-38.28	0/0:18:18,0:40:-0.00,-6.77,-67.00	0/0:12:11,1:19:-0.02,-1.39,-38.29	0/0:9:9,0:40:-0.00,-4.06,-34.68	0/0:14:14,0:40:-0.00,-5.56,-52.64	0/0:11:11,0:40:-0.00,-4.66,-41.87	0/0:14:14,0:40:-0.00,-5.56,-52.64	0/0:12:12,0:40:-0.00,-4.96,-45.46	0/0:16:16,0:40:-0.00,-6.16,-59.82	0/1:16:12,4:40:-8.20,-0.00,-39.29	0/0:20:20,0:40:-0.00,-7.37,-74.19	0/0:11:11,0:40:-0.00,-4.66,-41.87	0/0:14:14,0:40:-0.00,-5.56,-52.64	0/0:9:9,0:40:-0.00,-4.06,-34.68	0/1:21:11,10:40:-28.24,0.00,-34.20	0/0:17:17,0:40:-0.00,-6.47,-63.41	0/0:6:6,0:38:-0.00,-3.16,-23.91	0/0:16:16,0:40:-0.00,-6.16,-59.82	0/0:9:9,0:40:-0.00,-4.06,-34.68	0/0:12:12,0:40:-0.00,-4.96,-45.46	0/0:8:8,0:40:-0.00,-3.76,-31.09	0/0:20:20,0:40:-0.00,-7.37,-74.19	./.:2:2,0:25:-0.00,-1.96,-9.55	0/0:12:12,0:40:-0.00,-4.96,-45.46	0/0:13:13,0:40:-0.00,-5.26,-49.05	0/0:11:11,0:40:-0.00,-4.66,-41.87	0/0:9:9,0:40:-0.00,-4.06,-34.68	0/0:21:21,0:40:-0.00,-7.67,-77.78	0/0:18:18,0:40:-0.00,-6.77,-67.00	0/0:23:23,0:40:-0.00,-8.27,-84.96	0/0:17:17,0:40:-0.00,-6.47,-63.41	0/0:6:6,0:38:-0.00,-3.16,-23.91	0/0:12:12,0:40:-0.00,-4.96,-45.46	0/0:13:13,0:40:-0.00,-5.26,-49.05
scaffold17880	9552	95:23:+	G	A	.	PASS	NS=229;AF=0.059	GT:DP:AD:GQ:GL	0/1:6:2,4:40:-12.81,-0.00,-6.92	0/0:11:11,0:40:-0.00,-4.17,-44.40	./.:4:2,2:40:-5.68,-0.00,-7.52	0/0:8:8,0:39:-0.00,-3.27,-32.79	./.:4:4,0:26:-0.00,-2.07,-17.32	./.:4:4,0:26:-0.00,-2.07,-17.32	0/0:9:9,0:40:-0.00,-3.57,-36.66	0/0:9:9,0:40:-0.00,-3.57,-36.66	0/0:14:14,0:40:-0.00,-5.07,-56.00	0/0:10:10,0:40:-0.00,-3.87,-40.53	./.:.:.:.:.	0/0:6:6,0:33:-0.00,-2.66,-25.06	0/0:8:8,0:39:-0.00,-3.27,-32.79	0/0:10:10,0:40:-0.00,-3.87,-40.53	0/0:7:7,0:36:-0.00,-2.97,-28.93	0/0:7:7,0:36:-0.00,-2.97,-28.93	0/1:7:5,2:40:-4.77,-0.00,-18.22	0/0:11:11,0:40:-0.00,-4.17,-44.40	0/0:7:7,0:36:-0.00,-2.97,-28.93	0/0:5:5,0:30:-0.00,-2.36,-21.19	./.:3:3,0:23:-0.01,-1.77,-13.46	0/0:9:9,0:40:-0.00,-3.57,-36.66	0/1:10:5,5:40:-15.47,0.00,-17.32	0/0:6:6,0:33:-0.00,-2.66,-25.06	0/0:5:5,0:30:-0.00,-2.36,-21.19	./.:3:2,1:27:-2.11,-0.00,-7.83	./.:.:.:.:.	0/0:5:5,0:30:-0.00,-2.36,-21.19	0/0:14:14,0:40:-0.00,-5.07,-56.00	0/0:6:6,0:33:-0.00,-2.66,-25.06	0/0:11:11,0:40:-0.00,-4.17,-44.40	./.:3:2,1:27:-2.11,-0.00,-7.83	./.:2:2,0:20:-0.01,-1.47,-9.60	./.:4:4,0:26:-0.00,-2.07,-17.32	0/0:5:5,0:30:-0.00,-2.36,-21.19	0/1:20:14,6:40:-16.33,0.00,-49.13	./.:3:3,0:23:-0.01,-1.77,-13.46	0/0:6:6,0:33:-0.00,-2.66,-25.06	0/0:7:7,0:36:-0.00,-2.97,-28.93	0/1:5:1,4:40:-13.11,-0.00,-3.35	0/0:9:9,0:40:-0.00,-3.57,-36.66
scaffold9401	8355	109:37:+	G	A	.	PASS	NS=235;AF=0.011	GT:DP:AD:GQ:GL	0/0:5:5,0:37:-0.00,-3.09,-22.31	0/0:12:12,0:40:-0.00,-5.19,-50.23	./.:4:4,0:34:-0.00,-2.79,-18.32	0/0:7:7,0:40:-0.00,-3.69,-30.29	./.:4:4,0:34:-0.00,-2.79,-18.32	0/0:18:18,0:40:-0.00,-7.00,-74.15	0/0:8:8,0:40:-0.00,-3.99,-34.28	0/0:8:8,0:40:-0.00,-3.99,-34.28	0/0:8:8,0:40:-0.00,-3.99,-34.28	0/0:12:12,0:40:-0.00,-5.19,-50.23	./.:4:4,0:34:-0.00,-2.79,-18.32	0/0:17:17,0:40:-0.00,-6.70,-70.17	0/0:11:11,0:40:-0.00,-4.89,-46.24	0/0:8:8,0:40:-0.00,-3.99,-34.28	0/0:8:8,0:40:-0.00,-3.99,-34.28	0/0:10:10,0:40:-0.00,-4.59,-42.25	0/0:9:9,0:40:-0.00,-4.29,-38.26	0/0:10:10,0:40:-0.00,-4.59,-42.25	0/0:9:9,0:40:-0.00,-4.29,-38.26	0/0:12:12,0:40:-0.00,-5.19,-50.23	0/0:13:13,0:40:-0.00,-5.49,-54.21	0/0:7:7,0:40:-0.00,-3.69,-30.29	0/0:11:11,0:40:-0.00,-4.89,-46.24	./.:4:4,0:34:-0.00,-2.79,-18.32	0/0:10:10,0:40:-0.00,-4.59,-42.25	0/0:5:5,0:37:-0.00,-3.09,-22.31	0/0:13:13,0:40:-0.00,-5.49,-54.21	0/0:6:6,0:40:-0.00,-3.39,-26.30	0/0:9:9,0:40:-0.00,-4.29,-38.26	./.:.:.:.:.	0/0:11:11,0:40:-0.00,-4.89,-46.24	0/0:7:7,0:40:-0.00,-3.69,-30.29	0/0:7:7,0:40:-0.00,-3.69,-30.29	0/0:5:5,0:37:-0.00,-3.09,-22.31	0/0:12:12,0:40:-0.00,-5.19,-50.23	0/0:19:19,0:40:-0.00,-7.30,-78.14	0/0:11:11,0:40:-0.00,-4.89,-46.24	0/0:13:13,0:40:-0.00,-5.49,-54.21	0/0:8:8,0:40:-0.00,-3.99,-34.28	0/0:10:10,0:40:-0.00,-4.59,-42.25	0/0:6:6,0:40:-0.00,-3.39,-26.30
scaffold11872	2722	145:24:+	A	T	.	PASS	NS=216;AF=0.032	GT:DP:AD:GQ:GL	0/0:14:14,0:40:-0.00,-5.41,-49.57	0/0:15:15,0:40:-0.00,-5.71,-52.97	./.:4:4,0:30:-0.00,-2.40,-15.63	0/0:6:6,0:36:-0.00,-3.00,-22.42	0/0:10:10,0:40:-0.00,-4.20,-36.00	0/0:10:10,0:40:-0.00,-4.20,-36.00	0/0:8:8,0:40:-0.00,-3.60,-29.21	0/0:9:9,0:40:-0.00,-3.90,-32.60	0/0:18:18,0:40:-0.00,-6.61,-63.15	0/1:7:3,4:40:-10.28,-0.00,-8.94	0/0:9:9,0:40:-0.00,-3.90,-32.60	0/0:8:8,0:40:-0.00,-3.60,-29.21	0/0:8:8,0:40:-0.00,-3.60,-29.21	0/0:11:11,0:40:-0.00,-4.51,-39.39	0/0:10:10,0:40:-0.00,-4.20,-36.00	0/0:9:9,0:40:-0.00,-3.90,-32.60	0/0:9:9,0:40:-0.00,-3.90,-32.60	0/0:13:13,0:40:-0.00,-5.11,-46.18	0/0:15:15,0:40:-0.00,-5.71,-52.97	0/0:9:9,0:40:-0.00,-3.90,-32.60	0/0:7:7,0:40:-0.00,-3.30,-25.81	0/1:6:3,3:40:-7.18,-0.00,-9.24	0/0:11:11,0:40:-0.00,-4.51,-39.39	0/0:8:8,0:40:-0.00,-3.60,-29.21	0/0:8:8,0:40:-0.00,-3.60,-29.21	0/0:8:8,0:40:-0.00,-3.60,-29.21	./.:1:1,0:20:-0.01,-1.51,-5.46	0/0:5:5,0:33:-0.00,-2.70,-19.03	0/0:17:17,0:40:-0.00,-6.31,-59.76	./.:.:.:.:.	0/0:20:20,0:40:-0.00,-7.21,-69.94	0/0:11:11,0:40:-0.00,-4.51,-39.39	0/0:13:13,0:40:-0.00,-5.11,-46.18	./.:4:4,0:30:-0.00,-2.40,-15.63	0/0:7:7,0:40:-0.00,-3.30,-25.81	0/0:12:12,0:40:-0.00,-4.81,-42.79	0/0:13:13,0:40:-0.00,-5.11,-46.18	0/0:6:6,0:36:-0.00,-3.00,-22.42	0/0:6:6,0:36:-0.00,-3.00,-22.42	0/0:10:10,0:40:-0.00,-4.20,-36.00	0/0:15:15,0:40:-0.00,-5.71,-52.97
scaffold19380	5486	167:17:-	C	T	.	PASS	NS=233;AF=0.011	GT:DP:AD:GQ:GL	0/0:9:9,0:40:-0.00,-4.31,-48.49	0/0:10:10,0:40:-0.00,-4.61,-53.62	./.:3:3,0:31:-0.00,-2.51,-17.75	0/0:18:18,0:40:-0.00,-7.02,-94.61	0/0:11:11,0:40:-0.00,-4.92,-58.74	0/0:11:11,0:40:-0.00,-4.92,-58.74	0/0:15:15,0:40:-0.00,-6.12,-79.24	0/0:21:21,0:40:-0.00,-7.93,-109.98	0/0:12:12,0:40:-0.00,-5.22,-63.87	0/0:14:14,0:40:-0.00,-5.82,-74.11	0/0:12:12,0:40:-0.00,-5.22,-63.87	0/0:21:21,0:40:-0.00,-7.93,-109.98	0/1:10:7,3:40:-10.76,-0.00,-33.63	0/1:13:9,4:40:-14.98,0.00,-42.97	0/0:10:10,0:40:-0.00,-4.61,-53.62	0/0:10:10,0:40:-0.00,-4.61,-53.62	0/0:22:22,0:40:-0.00,-8.23,-115.11	0/0:19:19,0:40:-0.00,-7.32,-99.74	0/0:11:11,0:40:-0.00,-4.92,-58.74	0/0:8:8,0:40:-0.00,-4.01,-43.37	0/0:9:9,0:40:-0.00,-4.31,-48.49	0/0:13:13,0:40:-0.00,-5.52,-68.99	0/0:10:10,0:40:-0.00,-4.61,-53.62	0/1:9:7,2:40:-5.94,-0.00,-33.93	0/0:11:11,0:40:-0.00,-4.92,-58.74	./.:2:2,0:28:-0.00,-2.21,-12.62	0/0:17:17,0:40:-0.00,-6.72,-89.49	0/0:5:5,0:38:-0.00,-3.11,-28.00	0/0:13:13,0:40:-0.00,-5.52,-68.99	0/0:7:7,0:40:-0.00,-3.71,-38.24	0/0:15:15,0:40:-0.00,-6.12,-79.24	./.:3:3,0:31:-0.00,-2.51,-17.75	0/0:11:11,0:40:-0.00,-4.92,-58.74	0/0:7:7,0:40:-0.00,-3.71,-38.24	0/0:10:10,0:40:-0.00,-4.61,-53.62	0/0:17:17,0:40:-0.00,-6.72,-89.49	0/0:12:12,0:40:-0.00,-5.22,-63.87	0/0:15:15,0:40:-0.00,-6.12,-79.24	0/0:7:7,0:40:-0.00,-3.71,-38.24	0/0:18:18,0:40:-0.00,-7.02,-94.61	0/0:11:11,0:40:-0.00,-4.92,-58.74
scaffold15017	502	194:24:-	A	G	.	PASS	NS=232;AF=0.058	GT:DP:AD:GQ:GL	0/0:17:17,0:40:-0.00,-6.00,-92.50	0/1:26:16,10:40:-44.62,0.00,-78.46	0/0:12:12,0:40:-0.00,-4.49,-65.84	0/0:19:19,0:40:-0.00,-6.60,-103.16	0/0:21:21,0:40:-0.00,-7.20,-113.83	0/0:18:18,0:40:-0.00,-6.30,-97.83	0/0:29:29,0:40:-0.00,-9.61,-156.49	0/0:34:34,0:40:-0.00,-11.12,-183.15	0/0:28:28,0:40:-0.00,-9.31,-151.15	0/0:26:26,0:40:-0.00,-8.71,-140.49	./.:4:4,0:27:-0.00,-2.09,-23.18	0/0:27:27,0:40:-0.00,-9.01,-145.82	0/0:15:15,0:40:-0.00,-5.40,-81.83	0/0:25:25,0:40:-0.00,-8.41,-135.16	0/0:22:22,0:40:-0.00,-7.50,-119.16	0/0:31:31,0:40:-0.00,-10.21,-167.15	0/0:35:35,0:40:-0.00,-11.42,-188.48	0/0:35:35,0:40:-0.00,-11.42,-188.48	0/0:22:22,0:40:-0.00,-7.50,-119.16	0/0:28:28,0:40:-0.00,-9.31,-151.15	0/0:16:16,0:40:-0.00,-5.70,-87.17	0/0:12:12,0:40:-0.00,-4.49,-65.84	0/0:20:20,0:40:-0.00,-6.90,-108.50	0/0:13:13,0:40:-0.00,-4.79,-71.17	0/1:23:10,13:40:-61.52,0.00,-47.37	0/0:17:17,0:40:-0.00,-6.00,-92.50	0/0:29:29,0:40:-0.00,-9.61,-156.49	0/1:13:4,9:40:-43.20,0.00,-18.38	0/0:23:23,0:40:-0.00,-7.80,-124.49	./.:.:.:.:.	0/0:25:25,0:40:-0.00,-8.41,-135.16	0/0:14:14,0:40:-0.00,-5.10,-76.50	0/0:13:13,0:40:-0.00,-4.79,-71.17	0/0:5:5,0:30:-0.00,-2.39,-28.51	0/1:17:11,6:40:-26.00,0.00,-54.51	1/1:39:0,39:40:-206.11,-10.77,-0.00	0/0:21:21,0:40:-0.00,-7.20,-113.83	0/1:24:14,10:40:-45.22,0.00,-68.40	0/1:19:9,10:40:-46.72,0.00,-43.24	0/0:9:9,0:40:-0.00,-3.59,-49.84	0/0:18:18,0:40:-0.00,-6.30,-97.83
scaffold10228	1761	209:41:+	G	A	.	PASS	NS=217;AF=0.021	GT:DP:AD:GQ:GL	0/0:21:21,0:40:-0.00,-7.62,-85.36	0/0:44:44,0:40:-0.00,-14.55,-176.27	0/0:16:16,0:40:-0.00,-6.12,-65.60	0/0:15:15,0:40:-0.00,-5.82,-61.65	0/0:15:15,0:40:-0.00,-5.82,-61.65	0/0:23:23,0:40:-0.00,-8.22,-93.27	0/0:16:16,0:40:-0.00,-6.12,-65.60	0/0:34:34,0:40:-0.00,-11.54,-136.74	0/0:11:11,0:40:-0.00,-4.61,-45.84	0/0:16:16,0:40:-0.00,-6.12,-65.60	0/0:15:15,0:40:-0.00,-5.82,-61.65	0/0:29:29,0:40:-0.00,-10.03,-116.98	0/0:16:16,0:40:-0.00,-6.12,-65.60	./.:1:1,0:21:-0.01,-1.61,-6.33	0/0:24:24,0:40:-0.00,-8.53,-97.22	0/0:28:28,0:40:-0.00,-9.73,-113.03	0/0:29:29,0:40:-0.00,-10.03,-116.98	0/0:71:71,0:40:-0.00,-22.67,-282.98	0/0:28:28,0:40:-0.00,-9.73,-113.03	0/0:43:43,0:40:-0.00,-14.24,-172.31	0/0:26:26,0:40:-0.00,-9.13,-105.12	0/0:17:17,0:40:-0.00,-6.42,-69.55	0/0:18:18,0:40:-0.00,-6.72,-73.51	0/0:5:5,0:34:-0.00,-2.81,-22.13	0/0:9:9,0:40:-0.00,-4.01,-37.93	0/0:14:14,0:40:-0.00,-5.52,-57.70	0/0:13:13,0:40:-0.00,-5.22,-53.74	0/0:18:18,0:40:-0.00,-6.72,-73.51	0/0:37:37,0:40:-0.00,-12.44,-148.60	0/0:12:12,0:40:-0.00,-4.91,-49.79	0/0:42:42,0:40:-0.00,-13.94,-168.36	0/0:13:13,0:40:-0.00,-5.22,-53.74	0/0:13:13,0:40:-0.00,-5.22,-53.74	0/0:5:5,0:34:-0.00,-2.81,-22.13	0/0:30:30,0:40:-0.00,-10.33,-120.93	0/0:54:54,0:40:0.00,-17.56,-215.79	0/0:12:12,0:40:-0.00,-4.91,-49.79	0/0:29:29,0:40:-0.00,-10.03,-116.98	0/0:17:17,0:40:-0.00,-6.42,-69.55	0/0:16:16,0:40:-0.00,-6.12,-65.60	0/0:14:14,0:40:-0.00,-5.52,-57.70
scaffold12899	1120	294:28:-	T	C	.	PASS	NS=233;AF=0.075	GT:DP:AD:GQ:GL	0/0:12:12,0:40:-0.00,-4.42,-47.65	0/1:12:9,3:40:-7.07,-0.00,-31.75	0/0:5:5,0:29:-0.00,-2.31,-20.86	0/0:10:10,0:40:-0.00,-3.82,-39.99	0/0:13:13,0:40:-0.00,-4.72,-51.48	0/0:15:15,0:40:-0.00,-5.32,-59.13	0/0:14:14,0:40:-0.00,-5.02,-55.31	0/0:19:19,0:40:-0.00,-6.53,-74.44	0/0:22:22,0:40:-0.00,-7.43,-85.93	0/0:9:9,0:40:-0.00,-3.52,-36.17	0/0:5:5,0:29:-0.00,-2.31,-20.86	0/0:12:12,0:40:-0.00,-4.42,-47.65	0/0:19:19,0:40:-0.00,-6.53,-74.44	0/0:17:17,0:40:-0.00,-5.92,-66.79	0/1:15:7,8:40:-25.30,0.00,-23.19	0/0:15:15,0:40:-0.00,-5.32,-59.13	0/0:12:12,0:40:-0.00,-4.42,-47.65	0/1:20:8,12:40:-39.11,0.00,-25.51	0/1:8:3,5:40:-15.93,-0.00,-9.98	0/0:18:18,0:40:-0.00,-6.22,-70.62	0/0:8:8,0:39:-0.00,-3.21,-32.34	1/1:10:0,10:27:-36.57,-2.11,-0.00	0/0:8:8,0:39:-0.00,-3.21,-32.34	./.:2:2,0:19:-0.02,-1.43,-9.39	0/0:12:12,0:40:-0.00,-4.42,-47.65	0/0:6:6,0:32:-0.00,-2.61,-24.68	0/0:17:17,0:40:-0.00,-5.92,-66.79	0/0:9:9,0:40:-0.00,-3.52,-36.17	0/0:10:10,0:40:-0.00,-3.82,-39.99	0/0:5:5,0:29:-0.00,-2.31,-20.86	1/1:9:0,9:24:-32.75,-1.81,-0.01	0/1:11:3,8:40:-26.51,-0.00,-9.08	0/0:10:10,0:40:-0.00,-3.82,-39.99	0/1:7:3,4:40:-12.40,-0.00,-10.28	0/0:13:13,0:40:-0.00,-4.72,-51.48	0/0:34:34,0:40:-0.00,-11.04,-131.86	0/0:21:21,0:40:-0.00,-7.13,-82.10	0/0:9:9,0:40:-0.00,-3.52,-36.17	0/0:15:15,0:40:-0.00,-5.32,-59.13	0/0:13:13,0:40:-0.00,-4.72,-51.48	0/1:18:8,9:40:-28.53,0.00,-26.41
scaffold13564	7793	315:61:-	T	C	.	PASS	NS=234;AF=0.011	GT:DP:AD:GQ:GL	./.:4:4,0:34:-0.00,-2.79,-22.53	0/0:12:12,0:40:-0.00,-5.20,-62.85	./.:3:3,0:31:-0.00,-2.49,-17.49	0/0:8:8,0:40:-0.00,-4.00,-42.69	0/0:7:7,0:40:-0.00,-3.70,-37.65	0/0:10:10,0:40:-0.00,-4.60,-52.77	0/0:11:11,0:40:-0.00,-4.90,-57.81	0/0:10:10,0:40:-0.00,-4.60,-52.77	0/0:15:15,0:40:-0.00,-6.11,-77.96	0/0:10:10,0:40:-0.00,-4.60,-52.77	./.:1:1,0:24:-0.01,-1.90,-7.42	0/0:5:5,0:37:-0.00,-3.10,-27.57	0/0:6:6,0:40:-0.00,-3.40,-32.61	0/0:5:5,0:37:-0.00,-3.10,-27.57	0/0:5:5,0:37:-0.00,-3.10,-27.57	0/0:8:8,0:40:-0.00,-4.00,-42.69	0/0:6:6,0:40:-0.00,-3.40,-32.61	0/0:8:8,0:40:-0.00,-4.00,-42.69	0/0:5:5,0:37:-0.00,-3.10,-27.57	0/0:5:5,0:37:-0.00,-3.10,-27.57	0/0:9:9,0:40:-0.00,-4.30,-47.73	0/0:7:7,0:40:-0.00,-3.70,-37.65	./.:2:2,0:28:-0.00,-2.19,-12.45	./.:4:4,0:34:-0.00,-2.79,-22.53	0/0:10:10,0:40:-0.00,-4.60,-52.77	0/1:5:2,3:40:-12.02,-0.00,-9.36	0/0:16:16,0:40:-0.00,-6.41,-83.00	0/0:6:6,0:40:-0.00,-3.40,-32.61	0/0:8:8,0:40:-0.00,-4.00,-42.69	./.:1:1,0:24:-0.01,-1.90,-7.42	0/0:16:16,0:40:-0.00,-6.41,-83.00	0/0:6:6,0:40:-0.00,-3.40,-32.61	./.:2:2,0:28:-0.00,-2.19,-12.45	./.:1:1,0:24:-0.01,-1.90,-7.42	0/0:11:11,0:40:-0.00,-4.90,-57.81	0/0:16:16,0:40:-0.00,-6.41,-83.00	0/0:8:8,0:40:-0.00,-4.00,-42.69	0/0:6:6,0:40:-0.00,-3.40,-32.61	0/0:5:5,0:37:-0.00,-3.10,-27.57	0/0:6:6,0:40:-0.00,-3.40,-32.61	0/0:13:13,0:40:-0.00,-5.50,-67.89
scaffold21766	6584	320:16:-	T	A	.	PASS	NS=230;AF=0.087	GT:DP:AD:GQ:GL	0/0:9:9,0:40:-0.00,-3.39,-34.73	0/0:12:12,0:40:-0.00,-4.30,-45.78	0/0:12:12,0:40:-0.00,-4.30,-45.78	0/0:8:8,0:37:-0.00,-3.09,-31.05	0/0:11:11,0:40:-0.00,-3.99,-42.09	./.:4:4,0:24:-0.01,-1.89,-16.33	0/1:13:8,5:40:-13.81,-0.00,-26.45	0/0:12:12,0:40:-0.00,-4.30,-45.78	0/0:11:11,0:40:-0.00,-3.99,-42.09	0/0:12:12,0:40:-0.00,-4.30,-45.78	./.:3:3,0:21:-0.01,-1.60,-12.65	0/1:10:3,7:40:-22.08,-0.00,-8.95	0/0:10:10,0:40:-0.00,-3.69,-38.41	0/0:6:6,0:31:-0.00,-2.49,-23.69	0/0:16:16,0:40:-0.00,-5.50,-60.50	0/0:15:15,0:40:-0.00,-5.20,-56.82	0/0:10:10,0:40:-0.00,-3.69,-38.41	0/1:10:5,4:40:-11.33,-0.00,-16.61	0/1:10:4,6:40:-18.40,-0.00,-12.63	0/0:6:5,0:28:-0.00,-2.19,-20.01	0/0:10:10,0:40:-0.00,-3.69,-38.41	0/0:14:14,0:40:-0.00,-4.90,-53.14	0/0:10:10,0:40:-0.00,-3.69,-38.41	./.:4:4,0:24:-0.01,-1.89,-16.33	0/0:15:15,0:40:-0.00,-5.20,-56.82	./.:.:.:.:.	0/1:19:11,8:40:-23.05,0.00,-35.69	0/0:6:6,0:31:-0.00,-2.49,-23.69	0/0:14:14,0:40:-0.00,-4.90,-53.14	./.:.:.:.:.	0/0:7:7,0:34:-0.00,-2.79,-27.37	0/0:5:5,0:28:-0.00,-2.19,-20.01	0/0:9:9,0:40:-0.00,-3.39,-34.73	./.:1:1,0:14:-0.04,-1.03,-5.32	0/1:7:5,2:40:-4.57,-0.00,-17.21	0/0:18:18,0:40:-0.00,-6.10,-67.87	0/0:11:11,0:40:-0.00,-3.99,-42.09	0/1:9:6,3:40:-7.65,-0.00,-20.29	./.:4:4,0:24:-0.01,-1.89,-16.33	0/0:13:13,0:40:-0.00,-4.60,-49.46	0/0:12:12,0:40:-0.00,-4.30,-45.78
scaffold14055	7335	458:16:-	C	T	.	PASS	NS=205;AF=0.015	GT:DP:AD:GQ:GL	0/0:22:22,0:40:-0.00,-8.10,-118.31	0/0:38:38,0:40:-0.00,-12.91,-202.63	0/1:17:8,9:40:-40.84,0.00,-37.94	0/0:24:24,0:40:-0.00,-8.70,-128.85	0/0:9:9,0:40:-0.00,-4.18,-49.80	0/0:20:20,0:40:-0.00,-7.49,-107.77	0/0:23:23,0:40:-0.00,-8.40,-123.58	0/0:30:30,0:40:-0.00,-10.50,-160.47	0/0:37:37,0:40:-0.00,-12.61,-197.36	0/0:20:20,0:40:-0.00,-7.49,-107.77	0/0:9:9,0:40:-0.00,-4.18,-49.80	0/0:22:22,0:40:-0.00,-8.10,-118.31	0/0:25:25,0:40:-0.00,-9.00,-134.12	0/0:10:10,0:40:-0.00,-4.48,-55.07	0/1:27:18,9:40:-37.83,0.00,-87.63	0/0:34:34,0:40:-0.00,-11.71,-181.55	0/0:22:22,0:40:-0.00,-8.10,-118.31	0/0:36:36,0:40:-0.00,-12.31,-192.09	0/0:22:22,0:40:-0.00,-8.10,-118.31	0/0:18:18,0:40:-0.00,-6.89,-97.23	0/0:25:25,0:40:-0.00,-9.00,-134.12	0/0:23:23,0:40:-0.00,-8.40,-123.58	0/0:13:13,0:40:-0.00,-5.39,-70.88	0/0:12:12,0:40:-0.00,-5.09,-65.61	0/0:28:28,0:40:-0.00,-9.90,-149.93	0/0:19:19,0:40:-0.00,-7.19,-102.50	0/0:41:41,0:40:-0.00,-13.82,-218.44	0/0:18:18,0:40:-0.00,-6.89,-97.23	0/1:35:18,17:40:-77.58,0.00,-85.22	0/0:10:10,0:40:-0.00,-4.48,-55.07	0/0:38:38,0:40:-0.00,-12.91,-202.63	0/0:13:13,0:40:-0.00,-5.39,-70.88	0/0:14:14,0:40:-0.00,-5.69,-76.15	0/0:13:13,0:40:-0.00,-5.39,-70.88	0/0:12:12,0:40:-0.00,-5.09,-65.61	0/0:41:41,0:40:-0.00,-13.82,-218.44	0/0:28:28,0:40:-0.00,-9.90,-149.93	0/0:27:27,0:40:-0.00,-9.60,-144.66	0/0:18:18,0:40:-0.00,-6.89,-97.23	0/0:23:23,0:40:-0.00,-8.40,-123.58	0/0:32:32,0:40:-0.00,-11.11,-171.01
scaffold57002	5088	482:23:-	A	G	.	PASS	NS=237;AF=0.011	GT:DP:AD:GQ:GL	0/0:14:14,0:40:-0.00,-5.79,-73.82	0/0:14:14,0:40:-0.00,-5.79,-73.82	0/0:7:7,0:40:-0.00,-3.68,-38.09	0/0:15:15,0:40:-0.00,-6.09,-78.92	0/0:8:8,0:40:-0.00,-3.98,-43.20	0/0:13:13,0:40:-0.00,-5.49,-68.71	0/0:17:17,0:40:-0.00,-6.69,-89.12	0/0:11:11,0:40:-0.00,-4.89,-58.51	0/0:10:10,0:40:-0.00,-4.59,-53.40	0/0:13:13,0:40:-0.00,-5.49,-68.71	./.:4:4,0:34:-0.00,-2.78,-22.79	0/0:11:11,0:40:-0.00,-4.89,-58.51	0/0:5:5,0:37:-0.00,-3.08,-27.89	0/0:12:12,0:40:-0.00,-5.19,-63.61	0/0:11:11,0:40:-0.00,-4.89,-58.51	0/0:23:23,0:40:-0.00,-8.50,-119.74	0/0:10:10,0:40:-0.00,-4.59,-53.40	0/0:18:18,0:40:-0.00,-6.99,-94.23	0/0:8:8,0:40:-0.00,-3.98,-43.20	0/0:15:15,0:40:-0.00,-6.09,-78.92	0/0:6:6,0:40:-0.00,-3.38,-32.99	0/0:8:8,0:40:-0.00,-3.98,-43.20	0/0:9:9,0:40:-0.00,-4.28,-48.30	./.:3:3,0:31:-0.00,-2.48,-17.68	0/0:12:12,0:40:-0.00,-5.19,-63.61	./.:4:4,0:34:-0.00,-2.78,-22.79	0/0:12:12,0:40:-0.00,-5.19,-63.61	0/0:13:13,0:40:-0.00,-5.49,-68.71	0/0:16:16,0:40:-0.00,-6.39,-84.02	./.:1:1,0:24:-0.01,-1.88,-7.48	0/0:12:12,0:40:-0.00,-5.19,-63.61	0/0:10:10,0:40:-0.00,-4.59,-53.40	0/0:5:5,0:37:-0.00,-3.08,-27.89	0/0:5:5,0:37:-0.00,-3.08,-27.89	0/0:12:12,0:40:-0.00,-5.19,-63.61	0/0:21:21,0:40:-0.00,-7.90,-109.54	0/0:14:14,0:40:-0.00,-5.79,-73.82	0/0:19:19,0:40:-0.00,-7.29,-99.33	0/0:14:14,0:40:-0.00,-5.79,-73.82	0/0:9:9,0:40:-0.00,-4.28,-48.30	0/0:18:18,0:40:-0.00,-6.99,-94.23
scaffold2391	7220	601:9:+	G	C	.	PASS	NS=228;AF=0.044	GT:DP:AD:GQ:GL	0/0:13:13,0:40:-0.00,-5.00,-67.89	0/0:18:18,0:40:-0.00,-6.51,-93.28	0/0:10:10,0:40:-0.00,-4.10,-52.65	0/1:15:8,7:40:-29.94,0.00,-36.89	0/0:11:11,0:40:-0.00,-4.40,-57.73	0/0:7:7,0:39:-0.00,-3.20,-37.42	./.:4:4,0:29:-0.00,-2.30,-22.18	0/0:8:8,0:40:-0.00,-3.50,-42.49	0/0:20:20,0:40:-0.00,-7.11,-103.43	0/0:7:7,0:39:-0.00,-3.20,-37.42	0/0:6:6,0:35:-0.00,-2.90,-32.34	0/0:13:13,0:40:-0.00,-5.00,-67.89	./.:3:3,0:26:-0.00,-2.00,-17.11	0/0:14:14,0:40:-0.00,-5.30,-72.96	0/0:14:14,0:40:-0.00,-5.30,-72.96	0/0:9:9,0:40:-0.00,-3.80,-47.57	0/0:22:22,0:40:-0.00,-7.71,-113.59	0/0:18:18,0:40:-0.00,-6.51,-93.28	0/0:8:8,0:40:-0.00,-3.50,-42.49	./.:2:2,0:22:-0.01,-1.70,-12.03	0/0:19:19,0:40:-0.00,-6.81,-98.35	0/0:10:10,0:40:-0.00,-4.10,-52.65	./.:4:4,0:29:-0.00,-2.30,-22.18	0/0:11:11,0:40:-0.00,-4.40,-57.73	0/0:15:15,0:40:-0.00,-5.61,-78.04	0/0:5:5,0:32:-0.00,-2.60,-27.26	0/0:19:19,0:40:-0.00,-6.81,-98.35	0/1:9:2,7:40:-31.75,-0.00,-8.23	0/0:14:14,0:40:-0.00,-5.30,-72.96	./.:.:.:.:.	0/1:11:3,8:40:-36.22,-0.00,-12.70	0/0:6:6,0:35:-0.00,-2.90,-32.34	0/0:5:5,0:32:-0.00,-2.60,-27.26	0/0:6:6,0:35:-0.00,-2.90,-32.34	0/0:10:10,0:40:-0.00,-4.10,-52.65	./.:4:4,0:29:-0.00,-2.30,-22.18	0/0:10:10,0:40:-0.00,-4.10,-52.65	0/0:12:12,0:40:-0.00,-4.70,-62.81	0/0:15:15,0:40:-0.00,-5.61,-78.04	0/0:15:15,0:40:-0.00,-5.61,-78.04	0/0:31:31,0:40:-0.00,-10.42,-159.29
scaffold37355	2601	704:12:-	T	A	.	PASS	NS=232;AF=0.037	GT:DP:AD:GQ:GL	0/0:21:20,0:40:-0.00,-7.02,-83.74	0/0:15:15,0:40:-0.00,-5.51,-63.39	0/0:6:6,0:34:-0.00,-2.80,-26.76	0/0:24:24,0:40:-0.00,-8.22,-100.02	./.:4:4,0:28:-0.00,-2.20,-18.62	0/0:8:8,0:40:-0.00,-3.40,-34.90	0/0:8:8,0:40:-0.00,-3.40,-34.90	0/0:24:24,0:40:-0.00,-8.22,-100.02	0/0:14:14,0:40:-0.00,-5.21,-59.32	0/0:11:11,0:40:-0.00,-4.31,-47.11	./.:.:.:.:.	0/0:14:14,0:40:-0.00,-5.21,-59.32	0/0:10:10,0:40:-0.00,-4.01,-43.04	0/0:6:6,0:34:-0.00,-2.80,-26.76	0/0:25:25,0:40:-0.00,-8.52,-104.09	0/0:23:23,0:40:-0.00,-7.92,-95.95	0/0:25:25,0:40:-0.00,-8.52,-104.09	0/0:27:27,0:40:-0.00,-9.12,-112.23	./.:.:.:.:.	0/0:24:24,0:40:-0.00,-8.22,-100.02	0/0:19:19,0:40:-0.00,-6.72,-79.67	0/0:8:8,0:40:-0.00,-3.40,-34.90	0/0:11:11,0:40:-0.00,-4.31,-47.11	0/0:10:10,0:40:-0.00,-4.01,-43.04	0/0:11:11,0:40:-0.00,-4.31,-47.11	0/0:6:6,0:34:-0.00,-2.80,-26.76	0/0:20:20,0:40:-0.00,-7.02,-83.74	0/0:18:18,0:40:-0.00,-6.41,-75.60	0/0:17:17,0:40:-0.00,-6.11,-71.53	./.:3:3,0:25:-0.01,-1.91,-14.56	0/0:21:21,0:40:-0.00,-7.32,-87.81	./.:4:4,0:28:-0.00,-2.20,-18.62	0/0:6:6,0:34:-0.00,-2.80,-26.76	0/0:9:9,0:40:-0.00,-3.71,-38.97	0/0:9:9,0:40:-0.00,-3.71,-38.97	0/1:10:7,3:40:-8.20,-0.00,-26.82	0/0:14:14,0:40:-0.00,-5.21,-59.32	0/0:9:9,0:40:-0.00,-3.71,-38.97	0/0:12:12,0:40:-0.00,-4.61,-51.18	0/0:7:7,0:38:-0.00,-3.10,-30.83	0/0:22:22,0:40:-0.00,-7.62,-91.88
scaffold24137	4474	772:105:+	G	A	.	PASS	NS=233;AF=0.144	GT:DP:AD:GQ:GL	0/0:12:12,0:40:-0.00,-4.30,-48.49	./.:4:4,0:24:-0.01,-1.90,-16.84	0/0:6:6,0:31:-0.00,-2.49,-24.75	0/0:9:9,0:40:-0.00,-3.40,-36.62	0/0:5:5,0:28:-0.00,-2.19,-20.80	0/0:11:11,0:40:-0.00,-4.00,-44.53	0/1:11:9,2:40:-3.91,-0.00,-32.62	0/0:12:12,0:40:-0.00,-4.30,-48.49	0/1:11:5,6:40:-19.74,-0.00,-16.80	0/1:11:7,4:40:-11.83,-0.00,-24.71	0/0:6:6,0:31:-0.00,-2.49,-24.75	0/0:15:15,0:40:-0.00,-5.20,-60.35	./.:4:4,0:24:-0.01,-1.90,-16.84	0/1:10:2,8:40:-27.95,-0.00,-5.23	0/0:5:5,0:28:-0.00,-2.19,-20.80	0/0:9:9,0:40:-0.00,-3.40,-36.62	./.:3:3,0:21:-0.01,-1.60,-12.89	0/0:15:15,0:40:-0.00,-5.20,-60.35	0/0:5:5,0:28:-0.00,-2.19,-20.80	0/0:8:8,0:37:-0.00,-3.09,-32.66	0/0:16:16,0:40:-0.00,-5.50,-64.31	0/0:6:6,0:31:-0.00,-2.49,-24.75	./.:3:3,0:21:-0.01,-1.60,-12.89	0/0:5:5,0:28:-0.00,-2.19,-20.80	0/0:6:6,0:31:-0.00,-2.49,-24.75	./.:1:1,0:14:-0.04,-1.03,-5.01	0/0:8:8,0:37:-0.00,-3.09,-32.66	./.:4:3,1:26:-2.07,-0.00,-11.00	0/0:5:5,0:28:-0.00,-2.19,-20.80	./.:1:1,0:14:-0.04,-1.03,-5.01	0/0:9:9,0:40:-0.00,-3.40,-36.62	0/0:9:9,0:40:-0.00,-3.40,-36.62	./.:4:4,0:24:-0.01,-1.90,-16.84	0/0:6:6,0:31:-0.00,-2.49,-24.75	0/1:11:5,6:40:-19.74,-0.00,-16.80	0/0:8:8,0:37:-0.00,-3.09,-32.66	0/0:7:7,0:34:-0.00,-2.79,-28.71	0/1:9:2,7:40:-24.30,-0.00,-5.53	0/0:7:7,0:34:-0.00,-2.79,-28.71	0/0:7:7,0:34:-0.00,-2.79,-28.71	0/0:7:7,0:34:-0.00,-2.79,-28.71
scaffold24839	4269	827:10:+	G	A	.	PASS	NS=237;AF=0.021	GT:DP:AD:GQ:GL	./.:2:2,0:26:-0.00,-1.99,-11.81	0/0:12:12,0:40:-0.00,-4.99,-60.51	0/0:7:7,0:40:-0.00,-3.49,-36.16	0/0:12:12,0:40:-0.00,-4.99,-60.51	0/0:6:6,0:38:-0.00,-3.19,-31.29	0/0:7:7,0:40:-0.00,-3.49,-36.16	0/0:5:5,0:35:-0.00,-2.89,-26.42	0/0:8:8,0:40:-0.00,-3.79,-41.03	0/0:10:10,0:40:-0.00,-4.39,-50.77	0/0:7:7,0:40:-0.00,-3.49,-36.16	./.:4:4,0:32:-0.00,-2.59,-21.55	0/0:8:8,0:40:-0.00,-3.79,-41.03	0/0:8:8,0:40:-0.00,-3.79,-41.03	0/0:13:13,0:40:-0.00,-5.29,-65.38	0/0:8:8,0:40:-0.00,-3.79,-41.03	0/0:12:12,0:40:-0.00,-4.99,-60.51	0/0:8:8,0:40:-0.00,-3.79,-41.03	0/0:13:13,0:40:-0.00,-5.29,-65.38	0/0:6:6,0:38:-0.00,-3.19,-31.29	./.:1:1,0:22:-0.01,-1.69,-6.94	0/0:7:7,0:40:-0.00,-3.49,-36.16	0/0:5:5,0:35:-0.00,-2.89,-26.42	./.:3:3,0:29:-0.00,-2.29,-16.68	0/0:5:5,0:35:-0.00,-2.89,-26.42	0/0:10:10,0:40:-0.00,-4.39,-50.77	0/0:5:5,0:35:-0.00,-2.89,-26.42	0/0:10:10,0:40:-0.00,-4.39,-50.77	0/0:7:7,0:40:-0.00,-3.49,-36.16	./.:4:4,0:32:-0.00,-2.59,-21.55	./.:3:3,0:29:-0.00,-2.29,-16.68	0/0:5:5,0:35:-0.00,-2.89,-26.42	0/0:6:6,0:38:-0.00,-3.19,-31.29	0/0:7:7,0:40:-0.00,-3.49,-36.16	0/0:5:5,0:35:-0.00,-2.89,-26.42	0/0:6:6,0:38:-0.00,-3.19,-31.29	0/0:19:19,0:40:-0.00,-7.10,-94.61	0/0:9:9,0:40:-0.00,-4.09,-45.90	0/0:8:8,0:40:-0.00,-3.79,-41.03	0/0:8:8,0:40:-0.00,-3.79,-41.03	./.:3:3,0:29:-0.00,-2.29,-16.68	0/0:8:8,0:40:-0.00,-3.79,-41.03
scaffold37228	3494	873:113:+	A	G	.	PASS	NS=237;AF=0.011	GT:DP:AD:GQ:GL	0/0:17:17,0:40:-0.00,-6.70,-73.66	0/0:19:19,0:40:-0.00,-7.30,-82.05	0/0:12:12,0:40:-0.00,-5.20,-52.69	0/0:16:16,0:40:-0.00,-6.40,-69.47	0/0:18:18,0:40:-0.00,-7.00,-77.85	0/0:16:16,0:40:-0.00,-6.40,-69.47	0/0:9:9,0:40:-0.00,-4.29,-40.11	0/0:28:28,0:40:-0.00,-10.01,-119.79	0/0:15:15,0:40:-0.00,-6.10,-65.27	0/0:22:22,0:40:-0.00,-8.21,-94.63	0/0:8:8,0:40:-0.00,-3.99,-35.92	0/0:17:17,0:40:-0.00,-6.70,-73.66	0/0:19:19,0:40:-0.00,-7.30,-82.05	0/0:16:16,0:40:-0.00,-6.40,-69.47	0/0:15:15,0:40:-0.00,-6.10,-65.27	0/0:31:31,0:40:-0.00,-10.91,-132.37	0/0:16:16,0:40:-0.00,-6.40,-69.47	0/0:26:26,0:40:-0.00,-9.41,-111.40	0/0:21:21,0:40:-0.00,-7.90,-90.44	0/0:8:8,0:40:-0.00,-3.99,-35.92	0/0:9:9,0:40:-0.00,-4.29,-40.11	0/0:11:11,0:40:-0.00,-4.89,-48.50	0/0:13:13,0:40:-0.00,-5.50,-56.89	0/0:7:7,0:40:-0.00,-3.69,-31.73	0/0:16:16,0:40:-0.00,-6.40,-69.47	0/0:5:5,0:37:-0.00,-3.09,-23.34	0/0:30:30,0:40:-0.00,-10.61,-128.18	0/0:13:13,0:40:-0.00,-5.50,-56.89	0/0:21:21,0:40:-0.00,-7.90,-90.44	0/0:7:7,0:40:-0.00,-3.69,-31.73	0/0:19:19,0:40:-0.00,-7.30,-82.05	0/0:17:17,0:40:-0.00,-6.70,-73.66	0/0:7:7,0:40:-0.00,-3.69,-31.73	0/0:10:10,0:40:-0.00,-4.59,-44.31	0/0:12:12,0:40:-0.00,-5.20,-52.69	0/0:25:25,0:40:-0.00,-9.11,-107.21	0/0:22:22,0:40:-0.00,-8.21,-94.63	0/0:20:20,0:40:-0.00,-7.60,-86.24	0/0:17:17,0:40:-0.00,-6.70,-73.66	0/0:18:18,0:40:-0.00,-7.00,-77.85	0/0:18:18,0:40:-0.00,-7.00,-77.85
scaffold10100	220	930:47:+	C	T	.	PASS	NS=235;AF=0.017	GT:DP:AD:GQ:GL	0/0:7:7,0:40:-0.00,-3.58,-36.31	./.:4:4,0:33:-0.00,-2.68,-21.64	0/0:6:6,0:39:-0.00,-3.28,-31.42	0/0:5:5,0:36:-0.00,-2.98,-26.53	./.:3:3,0:30:-0.00,-2.38,-16.75	./.:4:4,0:33:-0.00,-2.68,-21.64	./.:3:3,0:30:-0.00,-2.38,-16.75	0/1:6:2,4:40:-16.29,-0.00,-8.57	0/0:6:6,0:39:-0.00,-3.28,-31.42	0/0:9:9,0:40:-0.00,-4.19,-46.10	./.:2:2,0:27:-0.00,-2.08,-11.86	0/0:9:9,0:40:-0.00,-4.19,-46.10	0/0:8:8,0:40:-0.00,-3.89,-41.21	0/0:7:7,0:40:-0.00,-3.58,-36.31	./.:3:3,0:30:-0.00,-2.38,-16.75	0/0:9:9,0:40:-0.00,-4.19,-46.10	0/0:9:9,0:40:-0.00,-4.19,-46.10	0/0:5:5,0:36:-0.00,-2.98,-26.53	0/0:9:9,0:40:-0.00,-4.19,-46.10	0/0:6:6,0:39:-0.00,-3.28,-31.42	./.:.:.:.:.	0/0:8:8,0:40:-0.00,-3.89,-41.21	./.:3:3,0:30:-0.00,-2.38,-16.75	0/0:6:6,0:39:-0.00,-3.28,-31.42	0/0:7:7,0:40:-0.00,-3.58,-36.31	./.:3:3,0:30:-0.00,-2.38,-16.75	0/0:8:8,0:40:-0.00,-3.89,-41.21	0/0:7:7,0:40:-0.00,-3.58,-36.31	./.:4:4,0:33:-0.00,-2.68,-21.64	./.:4:4,0:33:-0.00,-2.68,-21.64	./.:4:4,0:33:-0.00,-2.68,-21.64	0/0:6:6,0:39:-0.00,-3.28,-31.42	0/0:13:13,0:40:-0.00,-5.39,-65.67	0/0:6:6,0:39:-0.00,-3.28,-31.42	./.:3:3,0:30:-0.00,-2.38,-16.75	0/0:17:17,0:40:-0.00,-6.59,-85.24	0/0:11:11,0:40:-0.00,-4.79,-55.88	./.:4:4,0:33:-0.00,-2.68,-21.64	0/0:8:8,0:40:-0.00,-3.89,-41.21	./.:4:4,0:33:-0.00,-2.68,-21.64	0/0:7:7,0:40:-0.00,-3.58,-36.31
scaffold9597	1534	939:27:-	G	A	.	PASS	NS=207;AF=0.092	GT:DP:AD:GQ:GL	./.:.:.:.:.	0/0:42:42,0:40:-0.00,-13.05,-230.32	./.:.:.:.:.	0/0:24:24,0:40:-0.00,-7.63,-132.57	0/0:19:19,0:40:-0.00,-6.13,-105.42	0/0:21:21,0:40:-0.00,-6.73,-116.28	./.:.:.:.:.	0/0:41:41,0:40:-0.00,-12.75,-224.89	0/0:23:23,0:40:-0.00,-7.33,-127.14	0/0:24:24,0:40:-0.00,-7.63,-132.57	./.:.:.:.:.	0/0:44:44,0:40:-0.00,-13.65,-241.18	0/0:8:8,0:34:-0.00,-2.82,-45.69	0/0:39:39,0:40:-0.00,-12.15,-214.03	0/0:31:31,0:40:-0.00,-9.74,-170.59	0/0:43:43,0:40:-0.00,-13.35,-235.75	0/0:31:31,0:40:-0.00,-9.74,-170.59	0/0:42:42,0:40:-0.00,-13.05,-230.32	0/0:31:31,0:40:-0.00,-9.74,-170.59	0/0:24:24,0:40:-0.00,-7.63,-132.57	0/0:27:27,0:40:-0.00,-8.53,-148.87	0/0:36:36,0:40:-0.00,-11.24,-197.74	0/0:23:23,0:40:-0.00,-7.33,-127.14	0/0:13:13,0:40:-0.00,-4.32,-72.84	0/0:33:33,0:40:-0.00,-10.34,-181.45	0/0:16:16,0:40:-0.00,-5.22,-89.13	0/0:36:36,0:40:-0.00,-11.24,-197.74	./.:.:.:.:.	0/1:45:37,8:40:-29.49,0.00,-189.22	0/0:6:6,0:28:-0.00,-2.22,-34.83	0/0:11:11,0:40:-0.00,-3.72,-61.98	./.:.:.:.:.	0/1:41:24,17:40:-79.57,0.00,-119.82	0/0:20:20,0:40:-0.00,-6.43,-110.85	0/1:61:21,40:40:-198.45,0.00,-97.51	0/0:12:12,0:40:-0.00,-4.02,-67.41	0/0:23:23,0:40:-0.00,-7.33,-127.14	0/1:57:30,27:40:-129.06,0.00,-147.59	0/1:39:19,20:40:-96.46,0.00,-93.27	0/1:34:22,12:40:-54.52,0.00,-111.07	0/0:19:19,0:40:-0.00,-6.13,-105.42
scaffold28977	7362	951:25:+	T	A	.	PASS	NS=236;AF=0.059	GT:DP:AD:GQ:GL	0/0:15:15,0:40:-0.00,-5.40,-58.90	0/0:16:16,0:40:-0.00,-5.70,-62.69	0/0:11:11,0:40:-0.00,-4.20,-43.73	0/0:12:12,0:40:-0.00,-4.50,-47.53	0/0:6:6,0:33:-0.00,-2.69,-24.78	./.:4:4,0:27:-0.00,-2.09,-17.20	0/1:8:3,5:40:-15.66,-0.00,-10.11	0/0:18:18,0:40:-0.00,-6.30,-70.28	0/0:12:12,0:40:-0.00,-4.50,-47.53	0/0:12:12,0:40:-0.00,-4.50,-47.53	0/0:8:8,0:40:-0.00,-3.29,-32.36	0/0:15:15,0:40:-0.00,-5.40,-58.90	0/0:13:13,0:40:-0.00,-4.80,-51.32	0/0:10:10,0:40:-0.00,-3.89,-39.94	0/1:11:5,6:40:-18.55,0.00,-16.79	0/0:9:9,0:40:-0.00,-3.59,-36.15	0/0:12:12,0:40:-0.00,-4.50,-47.53	0/0:19:19,0:40:-0.00,-6.60,-74.07	0/0:10:10,0:40:-0.00,-3.89,-39.94	0/0:8:8,0:40:-0.00,-3.29,-32.36	0/0:6:6,0:33:-0.00,-2.69,-24.78	0/0:10:10,0:40:-0.00,-3.89,-39.94	0/0:12:12,0:40:-0.00,-4.50,-47.53	./.:4:4,0:27:-0.00,-2.09,-17.20	0/0:11:11,0:40:-0.00,-4.20,-43.73	./.:3:3,0:23:-0.01,-1.80,-13.41	0/0:14:14,0:40:-0.00,-5.10,-55.11	0/0:8:8,0:40:-0.00,-3.29,-32.36	0/0:8:8,0:40:-0.00,-3.29,-32.36	./.:4:2,2:40:-5.49,-0.00,-7.52	0/0:13:13,0:40:-0.00,-4.80,-51.32	0/0:7:7,0:36:-0.00,-2.99,-28.57	./.:4:4,0:27:-0.00,-2.09,-17.20	0/0:5:5,0:30:-0.00,-2.39,-20.99	0/0:11:11,0:40:-0.00,-4.20,-43.73	0/0:19:19,0:40:-0.00,-6.60,-74.07	0/1:11:5,6:40:-18.55,0.00,-16.79	0/0:8:8,0:40:-0.00,-3.29,-32.36	0/0:12:12,0:40:-0.00,-4.50,-47.53	0/0:13:13,0:40:-0.00,-4.80,-51.32	0/0:6:6,0:33:-0.00,-2.69,-24.78
scaffold3449	730	987:80:+	G	A	.	PASS	NS=221;AF=0.113	GT:DP:AD:GQ:GL	0/1:16:10,6:40:-18.97,0.00,-36.72	0/0:21:21,0:40:-0.00,-6.90,-86.80	0/0:9:9,0:40:-0.00,-3.29,-38.06	0/0:17:17,0:40:-0.00,-5.70,-70.55	0/1:9:3,6:40:-21.08,-0.00,-10.39	0/0:8:8,0:36:-0.00,-2.99,-33.99	0/0:15:15,0:40:-0.00,-5.10,-62.43	0/1:13:9,4:40:-11.75,-0.00,-33.56	0/0:13:13,0:40:-0.00,-4.50,-54.30	0/0:14:14,0:40:-0.00,-4.80,-58.37	0/0:9:9,0:40:-0.00,-3.29,-38.06	0/0:12:12,0:40:-0.00,-4.19,-50.24	0/0:14:14,0:40:-0.00,-4.80,-58.37	0/0:17:17,0:40:-0.00,-5.70,-70.55	0/0:13:13,0:40:-0.00,-4.50,-54.30	0/0:17:17,0:40:-0.00,-5.70,-70.55	0/0:20:20,0:40:-0.00,-6.60,-82.74	0/0:23:23,0:40:-0.00,-7.51,-94.93	0/0:7:7,0:33:-0.00,-2.69,-29.93	./.:4:4,0:23:-0.01,-1.79,-17.75	0/0:18:18,0:40:-0.00,-6.00,-74.61	0/0:15:15,0:40:-0.00,-5.10,-62.43	0/0:11:11,0:40:-0.00,-3.89,-46.18	0/0:9:9,0:40:-0.00,-3.29,-38.06	0/0:17:17,0:40:-0.00,-5.70,-70.55	0/0:5:5,0:27:-0.00,-2.09,-21.81	0/0:11:11,0:40:-0.00,-3.89,-46.18	0/0:5:5,0:27:-0.00,-2.09,-21.81	0/0:24:24,0:40:-0.00,-7.81,-98.99	./.:4:4,0:23:-0.01,-1.79,-17.75	0/1:19:11,8:40:-26.20,0.00,-39.88	0/0:14:14,0:40:-0.00,-4.80,-58.37	0/0:14:14,0:40:-0.00,-4.80,-58.37	0/0:6:6,0:30:-0.00,-2.39,-25.87	0/0:19:19,0:40:-0.00,-6.30,-78.68	0/0:36:36,0:40:-0.00,-11.42,-147.73	0/0:14:14,0:40:-0.00,-4.80,-58.37	0/0:17:17,0:40:-0.00,-5.70,-70.55	0/0:14:14,0:40:-0.00,-4.80,-58.37	0/0:16:16,0:40:-0.00,-5.40,-66.49	0/0:16:16,0:40:-0.00,-5.40,-66.49
scaffold3898	9546	1004:62:+	C	T	.	PASS	NS=226;AF=0.350	GT:DP:AD:GQ:GL	0/0:10:10,0:36:-0.00,-2.99,-41.12	0/1:16:4,12:40:-43.94,-0.00,-11.96	0/1:12:8,4:40:-12.66,-0.00,-29.41	0/0:10:10,0:36:-0.00,-2.99,-41.12	0/0:11:11,0:40:-0.00,-3.29,-45.18	0/1:19:9,10:40:-34.92,0.00,-31.36	0/0:12:12,0:40:-0.00,-3.59,-49.24	0/1:15:6,9:40:-32.06,0.00,-20.38	0/1:13:7,6:40:-20.48,0.00,-25.04	0/1:15:10,5:40:-15.81,0.00,-36.63	0/1:10:5,5:40:-17.32,0.00,-17.83	0/1:14:8,6:40:-20.18,0.00,-28.80	0/1:15:7,7:40:-24.24,0.00,-24.74	0/1:14:5,9:40:-32.36,0.00,-16.62	0/0:5:5,0:20:-0.01,-1.50,-20.83	0/1:19:9,10:40:-34.92,0.00,-31.36	0/0:15:15,0:40:-0.00,-4.49,-61.42	0/0:14:14,0:40:-0.00,-4.19,-57.36	0/1:13:8,5:40:-16.42,0.00,-29.11	0/0:5:5,0:20:-0.01,-1.50,-20.83	./.:.:.:.:.	0/1:8:4,4:40:-13.86,-0.00,-14.37	1/1:12:0,12:37:-48.23,-3.08,-0.00	0/1:5:4,1:32:-2.58,-0.00,-15.27	0/0:15:15,0:40:-0.00,-4.49,-61.42	0/0:5:5,0:20:-0.01,-1.50,-20.83	0/0:10:10,0:36:-0.00,-2.99,-41.12	1/1:11:0,11:34:-44.17,-2.78,-0.00	0/1:15:5,10:40:-36.12,0.00,-16.32	./.:3:3,0:13:-0.05,-0.93,-12.74	1/1:10:0,10:31:-40.11,-2.48,-0.00	./.:4:4,0:17:-0.03,-1.21,-16.78	0/0:5:5,0:20:-0.01,-1.50,-20.83	./.:3:3,0:13:-0.05,-0.93,-12.74	0/1:13:8,5:40:-16.42,0.00,-29.11	0/1:27:16,11:40:-36.57,0.00,-57.38	./.:.:.:.:.	0/1:7:1,6:31:-22.28,-0.00,-2.49	1/1:8:0,8:24:-31.99,-1.88,-0.01	0/1:15:9,6:40:-19.88,0.00,-32.57	0/1:19:9,10:40:-34.92,0.00,-31.36
scaffold4359	3511	1012:13:-	G	A	.	PASS	NS=236;AF=0.013	GT:DP:AD:GQ:GL	0/0:12:12,0:40:-0.00,-5.15,-54.24	0/0:25:25,0:40:-0.00,-9.06,-110.44	0/0:24:24,0:40:-0.00,-8.76,-106.12	0/0:25:25,0:40:-0.00,-9.06,-110.44	0/0:21:20,1:40:-0.00,-3.53,-84.50	0/0:16:15,1:26:-0.00,-2.03,-62.89	0/0:18:18,0:40:-0.00,-6.95,-80.18	0/0:29:29,0:40:-0.00,-10.26,-127.73	0/0:30:30,0:40:-0.00,-10.56,-132.06	0/0:28:28,0:40:-0.00,-9.96,-123.41	0/0:10:10,0:40:-0.00,-4.54,-45.60	0/0:15:15,0:40:-0.00,-6.05,-67.21	0/0:21:21,0:40:-0.00,-7.85,-93.15	0/0:17:17,0:40:-0.00,-6.65,-75.86	0/0:23:23,0:40:-0.00,-8.46,-101.80	0/0:5:5,0:37:-0.00,-3.04,-23.99	0/0:27:27,0:40:-0.00,-9.66,-119.09	0/0:24:24,0:40:-0.00,-8.76,-106.12	0/0:25:25,0:40:-0.00,-9.06,-110.44	0/0:25:25,0:40:-0.00,-9.06,-110.44	0/0:25:25,0:40:-0.00,-9.06,-110.44	0/0:15:15,0:40:-0.00,-6.05,-67.21	0/0:24:24,0:40:-0.00,-8.76,-106.12	0/0:11:11,0:40:-0.00,-4.84,-49.92	0/0:22:22,0:40:-0.00,-8.16,-97.47	0/0:9:9,0:40:-0.00,-4.24,-41.28	0/0:29:29,0:40:-0.00,-10.26,-127.73	0/0:25:25,0:40:-0.00,-9.06,-110.44	0/0:27:27,0:40:-0.00,-9.66,-119.09	0/0:11:11,0:40:-0.00,-4.84,-49.92	0/0:41:41,0:40:-0.00,-13.87,-179.61	0/0:12:12,0:40:-0.00,-5.15,-54.24	0/0:15:15,0:40:-0.00,-6.05,-67.21	0/0:14:14,0:40:-0.00,-5.75,-62.89	0/1:17:13,4:40:-10.64,-0.00,-51.92	0/0:35:35,0:40:-0.00,-12.07,-153.67	0/0:32:32,0:40:-0.00,-11.17,-140.70	0/0:16:16,0:40:-0.00,-6.35,-71.54	0/0:19:19,0:40:-0.00,-7.25,-84.50	0/0:18:18,0:40:-0.00,-6.95,-80.18	0/0:25:25,0:40:-0.00,-9.06,-110.44
scaffold17750	9002	1046:34:-	A	G	.	PASS	NS=235;AF=0.019	GT:DP:AD:GQ:GL	0/0:10:10,0:40:-0.00,-4.37,-52.79	0/0:14:14,0:40:-0.00,-5.57,-72.95	0/0:5:5,0:35:-0.00,-2.86,-27.58	0/0:9:9,0:40:-0.00,-4.07,-47.74	./.:4:4,0:32:-0.00,-2.56,-22.53	0/0:14:14,0:40:-0.00,-5.57,-72.95	0/0:14:14,0:40:-0.00,-5.57,-72.95	0/0:15:15,0:40:-0.00,-5.87,-78.00	0/0:10:10,0:40:-0.00,-4.37,-52.79	0/0:11:11,0:40:-0.00,-4.67,-57.83	./.:2:2,0:25:-0.00,-1.96,-12.45	0/0:10:10,0:40:-0.00,-4.37,-52.79	0/0:8:8,0:40:-0.00,-3.76,-42.70	0/0:9:9,0:40:-0.00,-4.07,-47.74	0/0:14:14,0:40:-0.00,-5.57,-72.95	0/0:19:19,0:40:-0.00,-7.08,-98.16	0/0:11:11,0:40:-0.00,-4.67,-57.83	0/0:8:8,0:40:-0.00,-3.76,-42.70	0/0:13:13,0:40:-0.00,-5.27,-67.91	0/0:5:5,0:35:-0.00,-2.86,-27.58	0/0:9:9,0:40:-0.00,-4.07,-47.74	0/0:9:9,0:40:-0.00,-4.07,-47.74	0/0:8:8,0:40:-0.00,-3.76,-42.70	0/0:9:9,0:40:-0.00,-4.07,-47.74	0/0:14:14,0:40:-0.00,-5.57,-72.95	./.:4:4,0:32:-0.00,-2.56,-22.53	0/0:9:9,0:40:-0.00,-4.07,-47.74	0/0:9:9,0:40:-0.00,-4.07,-47.74	0/0:8:8,0:40:-0.00,-3.76,-42.70	./.:2:2,0:25:-0.00,-1.96,-12.45	0/0:10:10,0:40:-0.00,-4.37,-52.79	./.:4:4,0:32:-0.00,-2.56,-22.53	0/0:7:7,0:40:-0.00,-3.46,-37.66	0/0:8:8,0:40:-0.00,-3.76,-42.70	0/0:9:9,0:40:-0.00,-4.07,-47.74	0/0:25:25,0:40:-0.00,-8.88,-128.42	0/0:9:9,0:40:-0.00,-4.07,-47.74	0/0:12:12,0:40:-0.00,-4.97,-62.87	0/0:7:7,0:40:-0.00,-3.46,-37.66	0/0:10:10,0:40:-0.00,-4.37,-52.79	0/0:8:8,0:40:-0.00,-3.76,-42.70
scaffold7853	7666	1131:37:+	C	T	.	PASS	NS=232;AF=0.015	GT:DP:AD:GQ:GL	0/0:10:10,0:40:-0.00,-4.44,-53.12	0/0:14:14,0:40:-0.00,-5.64,-73.42	0/0:7:7,0:40:-0.00,-3.53,-37.89	0/0:10:10,0:40:-0.00,-4.44,-53.12	0/0:5:5,0:36:-0.00,-2.93,-27.74	0/0:6:6,0:39:-0.00,-3.23,-32.82	0/0:12:12,0:40:-0.00,-5.04,-63.27	0/0:13:13,0:40:-0.00,-5.34,-68.34	0/0:8:8,0:40:-0.00,-3.83,-42.97	0/0:11:11,0:40:-0.00,-4.74,-58.19	0/0:5:5,0:36:-0.00,-2.93,-27.74	0/0:7:7,0:40:-0.00,-3.53,-37.89	0/0:12:12,0:40:-0.00,-5.04,-63.27	0/0:17:17,0:40:-0.00,-6.54,-88.64	0/0:8:8,0:40:-0.00,-3.83,-42.97	0/0:13:13,0:40:-0.00,-5.34,-68.34	0/0:6:6,0:39:-0.00,-3.23,-32.82	0/0:14:14,0:40:-0.00,-5.64,-73.42	0/0:6:6,0:39:-0.00,-3.23,-32.82	0/0:9:9,0:40:-0.00,-4.14,-48.04	0/0:6:6,0:39:-0.00,-3.23,-32.82	0/0:8:8,0:40:-0.00,-3.83,-42.97	0/0:6:6,0:39:-0.00,-3.23,-32.82	./.:4:4,0:33:-0.00,-2.63,-22.67	0/0:15:15,0:40:-0.00,-5.94,-78.49	./.:1:1,0:23:-0.01,-1.74,-7.45	0/0:15:15,0:40:-0.00,-5.94,-78.49	0/1:9:4,5:40:-21.24,0.00,-18.53	0/0:18:18,0:40:-0.00,-6.85,-93.72	0/0:5:5,0:36:-0.00,-2.93,-27.74	0/0:14:14,0:40:-0.00,-5.64,-73.42	0/0:6:6,0:39:-0.00,-3.23,-32.82	0/0:6:6,0:39:-0.00,-3.23,-32.82	./.:4:4,0:33:-0.00,-2.63,-22.67	0/0:5:5,0:36:-0.00,-2.93,-27.74	0/1:26:14,12:40:-51.65,0.00,-64.16	0/0:13:13,0:40:-0.00,-5.34,-68.34	0/0:13:13,0:40:-0.00,-5.34,-68.34	0/0:10:10,0:40:-0.00,-4.44,-53.12	0/0:5:5,0:36:-0.00,-2.93,-27.74	0/0:19:19,0:40:-0.00,-7.15,-98.79
scaffold16666	2210	1160:10:-	C	A	.	PASS	NS=231;AF=0.048	GT:DP:AD:GQ:GL	0/0:8:8,0:40:-0.00,-3.38,-41.66	0/0:14:14,0:40:-0.00,-5.19,-71.38	./.:4:4,0:28:-0.00,-2.18,-21.85	0/1:11:7,4:40:-15.53,-0.00,-32.42	0/0:9:9,0:40:-0.00,-3.68,-46.62	0/0:5:5,0:31:-0.00,-2.48,-26.80	0/1:8:6,2:40:-6.52,-0.00,-28.37	0/1:7:5,2:40:-6.82,-0.00,-23.72	0/0:11:11,0:40:-0.00,-4.29,-56.52	0/0:6:6,0:34:-0.00,-2.78,-31.76	0/1:5:4,1:31:-2.47,-0.00,-19.37	0/1:6:1,5:40:-21.98,-0.00,-4.21	0/0:5:5,0:31:-0.00,-2.48,-26.80	0/0:20:20,0:40:-0.00,-7.00,-101.10	0/0:9:9,0:40:-0.00,-3.68,-46.62	0/0:16:16,0:40:-0.00,-5.79,-81.29	0/0:13:13,0:40:-0.00,-4.89,-66.43	0/0:13:13,0:40:-0.00,-4.89,-66.43	0/0:8:8,0:40:-0.00,-3.38,-41.66	0/0:12:12,0:40:-0.00,-4.59,-61.47	0/0:9:9,0:40:-0.00,-3.68,-46.62	0/0:9:9,0:40:-0.00,-3.68,-46.62	./.:.:.:.:.	./.:3:3,0:24:-0.01,-1.88,-16.90	0/0:10:10,0:40:-0.00,-3.99,-51.57	0/1:5:3,2:40:-7.43,-0.00,-14.42	0/0:12:12,0:40:-0.00,-4.59,-61.47	0/1:7:2,5:40:-21.68,-0.00,-8.86	0/0:13:13,0:40:-0.00,-4.89,-66.43	./.:4:4,0:28:-0.00,-2.18,-21.85	0/0:15:15,0:40:-0.00,-5.49,-76.33	./.:2:2,0:21:-0.01,-1.59,-11.95	0/0:8:8,0:40:-0.00,-3.38,-41.66	0/0:6:6,0:34:-0.00,-2.78,-31.76	0/0:10:10,0:40:-0.00,-3.99,-51.57	0/0:17:17,0:40:-0.00,-6.09,-86.24	0/0:10:10,0:40:-0.00,-3.99,-51.57	0/0:10:10,0:40:-0.00,-3.99,-51.57	0/0:9:9,0:40:-0.00,-3.68,-46.62	0/0:7:7,0:37:-0.00,-3.08,-36.71	0/0:9:9,0:40:-0.00,-3.68,-46.62
scaffold14207	9958	1213:12:-	C	T	.	PASS	NS=233;AF=0.021	GT:DP:AD:GQ:GL	0/0:9:9,0:40:-0.00,-4.01,-36.12	0/0:12:12,0:40:-0.00,-4.91,-47.37	./.:4:4,0:31:-0.00,-2.50,-17.37	0/0:12:12,0:40:-0.00,-4.91,-47.37	0/0:9:9,0:40:-0.00,-4.01,-36.12	0/0:7:7,0:40:-0.00,-3.41,-28.61	0/0:12:12,0:40:-0.00,-4.91,-47.37	0/0:16:15,0:40:-0.00,-5.81,-58.62	0/1:14:9,5:40:-13.24,-0.00,-30.60	0/0:9:9,0:40:-0.00,-4.01,-36.12	0/1:7:1,6:33:-19.10,-0.00,-2.71	0/0:7:7,0:40:-0.00,-3.41,-28.61	0/0:7:7,0:40:-0.00,-3.41,-28.61	0/0:8:8,0:40:-0.00,-3.71,-32.37	0/0:18:18,0:40:-0.00,-6.72,-69.87	0/0:16:16,0:40:-0.00,-6.12,-62.37	0/0:11:11,0:40:-0.00,-4.61,-43.62	0/0:14:14,0:40:-0.00,-5.51,-54.87	0/0:13:13,0:40:-0.00,-5.21,-51.12	0/1:13:9,4:40:-9.79,-0.00,-30.90	0/0:9:9,0:40:-0.00,-4.01,-36.12	0/0:8:8,0:40:-0.00,-3.71,-32.37	0/0:9:9,0:40:-0.00,-4.01,-36.12	0/0:6:6,0:38:-0.00,-3.11,-24.86	0/0:15:15,0:40:-0.00,-5.81,-58.62	./.:1:1,0:21:-0.01,-1.61,-6.12	0/0:17:17,0:40:-0.00,-6.42,-66.12	0/0:7:7,0:40:-0.00,-3.41,-28.61	0/0:12:12,0:40:-0.00,-4.91,-47.37	./.:4:4,0:31:-0.00,-2.50,-17.37	0/0:9:9,0:40:-0.00,-4.01,-36.12	0/0:10:10,0:40:-0.00,-4.31,-39.87	0/0:6:6,0:38:-0.00,-3.11,-24.86	0/0:10:10,0:40:-0.00,-4.31,-39.87	0/0:8:8,0:40:-0.00,-3.71,-32.37	0/0:12:12,0:40:-0.00,-4.91,-47.37	0/0:14:14,0:40:-0.00,-5.51,-54.87	0/0:8:8,0:40:-0.00,-3.71,-32.37	0/0:11:11,0:40:-0.00,-4.61,-43.62	0/0:10:10,0:40:-0.00,-4.31,-39.87	0/0:17:17,0:40:-0.00,-6.42,-66.12
scaffold13613	6793	1219:20:+	T	A	.	PASS	NS=236;AF=0.108	GT:DP:AD:GQ:GL	0/0:19:19,0:40:-0.00,-6.31,-99.12	0/0:13:13,0:40:-0.00,-4.50,-68.32	0/0:11:11,0:40:-0.00,-3.90,-58.05	0/0:17:17,0:40:-0.00,-5.71,-88.86	0/0:12:12,0:40:-0.00,-4.20,-63.19	0/1:21:13,8:40:-34.16,0.00,-61.41	0/0:9:9,0:40:-0.00,-3.30,-47.78	0/1:18:9,9:40:-40.20,0.00,-41.78	0/0:18:18,0:40:-0.00,-6.01,-93.99	0/1:8:4,4:40:-17.54,0.00,-19.12	0/0:9:9,0:40:-0.00,-3.30,-47.78	0/0:15:15,0:40:-0.00,-5.11,-78.59	0/0:5:5,0:27:-0.00,-2.10,-27.25	0/0:12:12,0:40:-0.00,-4.20,-63.19	0/0:10:10,0:40:-0.00,-3.60,-52.92	0/0:20:20,0:40:-0.00,-6.61,-104.26	0/1:17:6,11:40:-50.77,0.00,-26.67	0/0:23:23,0:40:-0.00,-7.51,-119.66	0/0:9:9,0:40:-0.00,-3.30,-47.78	0/0:17:17,0:40:-0.00,-5.71,-88.86	0/0:16:16,0:40:-0.00,-5.41,-83.72	0/1:12:8,4:40:-16.33,0.00,-38.45	0/0:11:11,0:40:-0.00,-3.90,-58.05	0/0:8:8,0:36:-0.00,-3.00,-42.65	0/0:16:16,0:40:-0.00,-5.41,-83.72	0/0:6:6,0:30:-0.00,-2.40,-32.38	0/0:23:23,0:40:-0.00,-7.51,-119.66	0/1:14:7,7:40:-31.13,0.00,-32.71	0/0:20:20,0:40:-0.00,-6.61,-104.26	./.:4:4,0:23:-0.01,-1.80,-22.12	1/1:10:0,10:26:-49.77,-2.03,-0.00	0/0:17:17,0:40:-0.00,-5.71,-88.86	0/0:15:15,0:40:-0.00,-5.11,-78.59	0/0:11:11,0:40:-0.00,-3.90,-58.05	0/0:19:19,0:40:-0.00,-6.31,-99.12	0/0:19:19,0:40:-0.00,-6.31,-99.12	0/0:8:8,0:36:-0.00,-3.00,-42.65	0/0:14:14,0:40:-0.00,-4.80,-73.45	0/0:11:11,0:40:-0.00,-3.90,-58.05	0/1:14:9,5:40:-20.86,0.00,-42.98	0/0:23:23,0:40:-0.00,-7.51,-119.66
scaffold4073	9082	1251:27:-	G	A	.	PASS	NS=224;AF=0.022	GT:DP:AD:GQ:GL	0/0:7:7,0:40:-0.00,-3.34,-14.74	0/0:15:15,0:40:-0.00,-5.69,-28.88	0/0:6:6,0:37:-0.00,-3.05,-12.97	0/0:10:10,0:40:-0.00,-4.22,-20.04	0/0:9:9,0:40:-0.00,-3.93,-18.27	0/0:11:11,0:40:-0.00,-4.51,-21.81	0/0:13:13,0:40:-0.00,-5.10,-25.34	0/0:18:8,0:40:-0.00,-3.63,-16.50	0/0:10:10,0:40:-0.00,-4.22,-20.04	0/0:22:22,0:40:-0.00,-7.75,-41.26	0/0:7:7,0:40:-0.00,-3.34,-14.74	0/0:11:11,0:40:-0.00,-4.51,-21.81	0/0:11:11,0:40:-0.00,-4.51,-21.81	0/0:21:21,0:40:-0.00,-7.45,-39.49	0/0:14:5,0:34:-0.00,-2.75,-11.20	0/0:13:.:18:-0.02,-1.31,-2.39	0/0:14:14,0:40:-0.00,-5.40,-27.11	0/0:17:10,0:40:-0.00,-4.22,-20.04	0/0:13:13,0:40:-0.00,-5.10,-25.34	0/0:16:16,0:40:-0.00,-5.98,-30.65	0/0:13:4,0:31:-0.00,-2.46,-9.43	0/0:7:7,0:40:-0.00,-3.34,-14.74	0/0:9:6,0:37:-0.00,-3.05,-12.97	0/0:7:7,0:40:-0.00,-3.34,-14.74	0/0:13:13,0:40:-0.00,-5.10,-25.34	0/0:9:9,0:40:-0.00,-3.93,-18.27	0/0:12:6,0:37:-0.00,-3.05,-12.97	0/0:13:13,0:40:-0.00,-5.10,-25.34	0/0:20:.:18:-0.02,-1.31,-2.39	./.:1:1,0:21:-0.01,-1.59,-4.14	0/0:10:10,0:40:-0.00,-4.22,-20.04	0/0:11:11,0:40:-0.00,-4.51,-21.81	0/0:8:8,0:40:-0.00,-3.63,-16.50	0/0:9:9,0:40:-0.00,-3.93,-18.27	0/0:14:14,0:40:-0.00,-5.40,-27.11	0/0:24:24,0:40:-0.00,-8.33,-44.79	0/0:14:14,0:40:-0.00,-5.40,-27.11	0/0:13:13,0:40:-0.00,-5.10,-25.34	0/0:14:14,0:40:-0.00,-5.40,-27.11	0/0:16:16,0:40:-0.00,-5.98,-30.65	0/0:16:16,0:40:-0.00,-5.98,-30.65
scaffold5099	7470	1286:82:+	G	A	.	PASS	NS=231;AF=0.030	GT:DP:AD:GQ:GL	0/0:7:7,0:39:-0.00,-3.22,-37.11	0/0:10:10,0:40:-0.00,-4.12,-52.01	0/0:8:8,0:40:-0.00,-3.52,-42.08	0/0:8:8,0:40:-0.00,-3.52,-42.08	0/0:5:5,0:32:-0.00,-2.62,-27.18	0/1:5:3,2:40:-7.31,-0.00,-14.63	0/0:9:9,0:40:-0.00,-3.82,-47.04	0/0:15:15,0:40:-0.00,-5.63,-76.84	0/0:7:7,0:39:-0.00,-3.22,-37.11	0/0:10:10,0:40:-0.00,-4.12,-52.01	./.:3:3,0:26:-0.00,-2.02,-17.25	0/0:10:10,0:40:-0.00,-4.12,-52.01	0/0:6:6,0:36:-0.00,-2.92,-32.15	0/0:16:16,0:40:-0.00,-5.93,-81.80	0/0:8:8,0:40:-0.00,-3.52,-42.08	0/0:9:9,0:40:-0.00,-3.82,-47.04	0/0:12:12,0:40:-0.00,-4.72,-61.94	0/0:7:7,0:39:-0.00,-3.22,-37.11	0/1:7:4,3:40:-11.68,-0.00,-18.99	0/0:5:5,0:32:-0.00,-2.62,-27.18	0/1:7:3,4:40:-16.64,-0.00,-14.03	0/0:8:8,0:40:-0.00,-3.52,-42.08	0/0:11:11,0:40:-0.00,-4.42,-56.97	./.:3:3,0:26:-0.00,-2.02,-17.25	0/0:8:8,0:40:-0.00,-3.52,-42.08	./.:2:2,0:23:-0.01,-1.72,-12.29	0/0:6:6,0:36:-0.00,-2.92,-32.15	./.:4:4,0:29:-0.00,-2.32,-22.22	0/0:8:8,0:40:-0.00,-3.52,-42.08	./.:.:.:.:.	0/0:13:13,0:40:-0.00,-5.03,-66.90	./.:3:3,0:26:-0.00,-2.02,-17.25	0/0:5:5,0:32:-0.00,-2.62,-27.18	./.:4:3,1:33:-2.65,-0.00,-14.93	0/0:10:10,0:40:-0.00,-4.12,-52.01	0/0:14:14,0:40:-0.00,-5.33,-71.87	0/0:6:6,0:36:-0.00,-2.92,-32.15	0/0:11:11,0:40:-0.00,-4.42,-56.97	./.:4:4,0:29:-0.00,-2.32,-22.22	0/0:9:9,0:40:-0.00,-3.82,-47.04	0/0:13:13,0:40:-0.00,-5.03,-66.90
scaffold10247	7880	1303:11:-	C	T	.	PASS	NS=235;AF=0.034	GT:DP:AD:GQ:GL	0/0:13:13,0:40:-0.00,-5.09,-55.90	0/0:23:23,0:40:-0.00,-8.10,-97.32	0/0:13:13,0:40:-0.00,-5.09,-55.90	0/0:12:12,0:40:-0.00,-4.79,-51.76	0/0:11:11,0:40:-0.00,-4.49,-47.61	0/0:19:19,0:40:-0.00,-6.90,-80.75	0/0:14:14,0:40:-0.00,-5.39,-60.04	0/0:15:15,0:40:-0.00,-5.69,-64.18	0/0:15:15,0:40:-0.00,-5.69,-64.18	0/0:7:7,0:39:-0.00,-3.28,-31.05	0/0:7:7,0:39:-0.00,-3.28,-31.05	0/0:19:19,0:40:-0.00,-6.90,-80.75	0/1:12:9,3:40:-7.64,-0.00,-34.54	0/0:26:26,0:40:-0.00,-9.00,-109.74	0/0:21:21,0:40:-0.00,-7.50,-89.03	0/0:26:26,0:40:-0.00,-9.00,-109.74	0/0:13:13,0:40:-0.00,-5.09,-55.90	0/0:29:29,0:40:-0.00,-9.91,-122.17	0/0:26:26,0:40:-0.00,-9.00,-109.74	0/0:13:13,0:40:-0.00,-5.09,-55.90	0/0:18:18,0:40:-0.00,-6.59,-76.61	0/0:14:14,0:40:-0.00,-5.39,-60.04	0/0:17:17,0:40:-0.00,-6.29,-72.47	0/0:10:10,0:40:-0.00,-4.19,-43.47	0/0:11:11,0:40:-0.00,-4.49,-47.61	0/0:16:16,0:40:-0.00,-5.99,-68.32	0/0:27:27,0:40:-0.00,-9.30,-113.88	0/0:12:12,0:40:-0.00,-4.79,-51.76	0/0:23:23,0:40:-0.00,-8.10,-97.32	./.:4:4,0:30:-0.00,-2.38,-18.62	0/0:17:17,0:40:-0.00,-6.29,-72.47	0/1:12:5,7:40:-24.20,0.00,-17.97	0/0:14:14,0:40:-0.00,-5.39,-60.04	0/0:9:9,0:40:-0.00,-3.89,-39.33	0/0:20:20,0:40:-0.00,-7.20,-84.89	0/0:25:25,0:40:-0.00,-8.70,-105.60	0/0:23:22,1:40:-0.00,-3.96,-89.03	0/0:23:23,0:40:-0.00,-8.10,-97.32	0/0:15:15,0:40:-0.00,-5.69,-64.18	0/0:18:18,0:40:-0.00,-6.59,-76.61	0/0:17:17,0:40:-0.00,-6.29,-72.47
scaffold31198	288	1329:44:-	G	A	.	PASS	NS=226;AF=0.009	GT:DP:AD:GQ:GL	0/0:10:10,0:40:-0.00,-4.26,-37.70	0/0:13:13,0:40:-0.00,-5.16,-48.31	0/0:10:10,0:40:-0.00,-4.26,-37.70	0/0:8:8,0:40:-0.00,-3.66,-30.64	0/0:11:11,0:40:-0.00,-4.56,-41.24	0/0:19:19,0:40:-0.00,-6.97,-69.51	0/0:10:10,0:40:-0.00,-4.26,-37.70	./.:3:3,0:27:-0.00,-2.16,-12.97	0/0:13:13,0:40:-0.00,-5.16,-48.31	0/0:5:5,0:34:-0.00,-2.76,-20.03	0/0:11:11,0:40:-0.00,-4.56,-41.24	0/0:11:11,0:40:-0.00,-4.56,-41.24	0/0:8:8,0:40:-0.00,-3.66,-30.64	0/0:11:11,0:40:-0.00,-4.56,-41.24	0/0:9:9,0:40:-0.00,-3.96,-34.17	0/0:29:29,0:40:-0.00,-9.98,-104.86	0/0:12:12,0:40:-0.00,-4.86,-44.77	0/0:7:7,0:40:-0.00,-3.36,-27.10	0/0:9:9,0:40:-0.00,-3.96,-34.17	./.:3:3,0:27:-0.00,-2.16,-12.97	0/0:10:10,0:40:-0.00,-4.26,-37.70	0/0:6:6,0:37:-0.00,-3.06,-23.57	0/0:14:14,0:40:-0.00,-5.46,-51.84	0/0:6:6,0:37:-0.00,-3.06,-23.57	0/0:14:14,0:40:-0.00,-5.46,-51.84	0/0:13:13,0:40:-0.00,-5.16,-48.31	0/0:19:19,0:40:-0.00,-6.97,-69.51	0/0:8:8,0:40:-0.00,-3.66,-30.64	0/0:8:8,0:40:-0.00,-3.66,-30.64	./.:2:2,0:24:-0.01,-1.86,-9.43	0/0:18:18,0:40:-0.00,-6.67,-65.98	0/0:10:10,0:40:-0.00,-4.26,-37.70	0/0:12:12,0:40:-0.00,-4.86,-44.77	./.:3:3,0:27:-0.00,-2.16,-12.97	./.:3:3,0:27:-0.00,-2.16,-12.97	0/0:21:21,0:40:-0.00,-7.57,-76.58	0/0:9:9,0:40:-0.00,-3.96,-34.17	0/0:14:14,0:40:-0.00,-5.46,-51.84	0/0:11:11,0:40:-0.00,-4.56,-41.24	0/0:14:14,0:40:-0.00,-5.46,-51.84	0/0:6:6,0:37:-0.00,-3.06,-23.57
scaffold7262	983	1346:13:-	C	T	.	PASS	NS=232;AF=0.028	GT:DP:AD:GQ:GL	0/0:8:8,0:40:-0.00,-3.65,-41.38	0/0:13:13,0:40:-0.00,-5.16,-65.95	0/0:5:5,0:34:-0.00,-2.75,-26.63	0/0:5:5,0:34:-0.00,-2.75,-26.63	./.:3:3,0:27:-0.00,-2.15,-16.80	0/0:11:11,0:40:-0.00,-4.55,-56.12	0/0:11:11,0:40:-0.00,-4.55,-56.12	0/0:10:10,0:40:-0.00,-4.25,-51.20	0/0:8:8,0:40:-0.00,-3.65,-41.38	0/0:10:10,0:40:-0.00,-4.25,-51.20	./.:2:2,0:24:-0.01,-1.85,-11.89	0/0:7:7,0:40:-0.00,-3.35,-36.46	./.:3:3,0:27:-0.00,-2.15,-16.80	0/0:12:12,0:40:-0.00,-4.86,-61.03	0/0:7:7,0:40:-0.00,-3.35,-36.46	0/0:11:11,0:40:-0.00,-4.55,-56.12	0/0:11:11,0:40:-0.00,-4.55,-56.12	0/0:9:9,0:40:-0.00,-3.95,-46.29	0/0:8:8,0:40:-0.00,-3.65,-41.38	0/0:8:8,0:40:-0.00,-3.65,-41.38	./.:4:4,0:31:-0.00,-2.45,-21.72	0/0:9:9,0:40:-0.00,-3.95,-46.29	0/0:8:8,0:40:-0.00,-3.65,-41.38	./.:4:4,0:31:-0.00,-2.45,-21.72	0/0:5:5,0:34:-0.00,-2.75,-26.63	./.:4:4,0:31:-0.00,-2.45,-21.72	./.:4:4,0:31:-0.00,-2.45,-21.72	./.:4:4,0:31:-0.00,-2.45,-21.72	0/0:9:9,0:40:-0.00,-3.95,-46.29	./.:3:3,0:27:-0.00,-2.15,-16.80	0/1:10:4,6:40:-25.24,0.00,-17.46	./.:3:3,0:27:-0.00,-2.15,-16.80	./.:2:2,0:24:-0.01,-1.85,-11.89	./.:.:.:.:.	0/0:10:10,0:40:-0.00,-4.25,-51.20	0/0:19:19,0:40:-0.00,-6.96,-95.44	0/0:7:7,0:40:-0.00,-3.35,-36.46	0/0:10:10,0:40:-0.00,-4.25,-51.20	0/0:8:8,0:40:-0.00,-3.65,-41.38	0/0:11:11,0:40:-0.00,-4.55,-56.12	0/0:12:12,0:40:-0.00,-4.86,-61.03
scaffold8331	5449	1363:14:+	T	A	.	PASS	NS=235;AF=0.013	GT:DP:AD:GQ:GL	0/0:13:13,0:40:-0.00,-5.36,-46.22	0/0:20:20,0:40:-0.00,-7.46,-69.83	0/0:14:14,0:40:-0.00,-5.66,-49.59	0/0:11:11,0:40:-0.00,-4.75,-39.47	0/0:10:10,0:40:-0.00,-4.45,-36.10	0/0:13:13,0:40:-0.00,-5.36,-46.22	0/0:13:13,0:40:-0.00,-5.36,-46.22	0/0:10:10,0:40:-0.00,-4.45,-36.10	0/0:16:16,0:40:-0.00,-6.26,-56.34	0/0:12:12,0:40:-0.00,-5.06,-42.85	0/0:6:6,0:39:-0.00,-3.25,-22.61	0/0:13:13,0:40:-0.00,-5.36,-46.22	0/0:9:9,0:40:-0.00,-4.15,-32.73	0/0:10:10,0:40:-0.00,-4.45,-36.10	0/0:9:9,0:40:-0.00,-4.15,-32.73	0/0:16:16,0:40:-0.00,-6.26,-56.34	0/0:20:20,0:40:-0.00,-7.46,-69.83	0/0:17:17,0:40:-0.00,-6.56,-59.71	0/0:7:7,0:40:-0.00,-3.55,-25.98	0/0:13:13,0:40:-0.00,-5.36,-46.22	0/0:15:15,0:40:-0.00,-5.96,-52.97	0/0:10:10,0:40:-0.00,-4.45,-36.10	0/0:13:13,0:40:-0.00,-5.36,-46.22	0/0:9:9,0:40:-0.00,-4.15,-32.73	0/0:15:15,0:40:-0.00,-5.96,-52.97	0/0:5:5,0:36:-0.00,-2.95,-19.24	0/0:11:11,0:40:-0.00,-4.75,-39.47	./.:1:1,0:23:-0.01,-1.75,-5.75	0/0:8:8,0:40:-0.00,-3.85,-29.35	./.:4:2,2:40:-4.10,-0.00,-6.47	0/0:12:12,0:40:-0.00,-5.06,-42.85	0/0:10:10,0:40:-0.00,-4.45,-36.10	./.:4:4,0:33:-0.00,-2.65,-15.86	0/0:10:10,0:40:-0.00,-4.45,-36.10	0/0:9:9,0:40:-0.00,-4.15,-32.73	0/0:25:25,0:40:-0.00,-8.97,-86.70	0/0:12:12,0:40:-0.00,-5.06,-42.85	0/0:16:16,0:40:-0.00,-6.26,-56.34	0/0:7:7,0:40:-0.00,-3.55,-25.98	0/0:8:8,0:40:-0.00,-3.85,-29.35	0/0:11:11,0:40:-0.00,-4.75,-39.47
scaffold18124	1553	1387:18:+	C	T	.	PASS	NS=233;AF=0.021	GT:DP:AD:GQ:GL	0/0:6:6,0:38:-0.00,-3.13,-32.35	0/0:8:8,0:40:-0.00,-3.73,-42.35	0/0:6:6,0:38:-0.00,-3.13,-32.35	0/0:10:10,0:40:-0.00,-4.33,-52.35	0/0:7:7,0:40:-0.00,-3.43,-37.35	0/0:9:9,0:40:-0.00,-4.03,-47.35	0/0:6:6,0:38:-0.00,-3.13,-32.35	0/0:15:15,0:40:-0.00,-5.84,-77.34	./.:3:3,0:28:-0.00,-2.23,-17.36	0/0:15:15,0:40:-0.00,-5.84,-77.34	./.:2:2,0:25:-0.01,-1.93,-12.37	0/0:11:11,0:40:-0.00,-4.63,-57.35	0/0:13:13,0:40:-0.00,-5.23,-67.34	0/0:8:8,0:40:-0.00,-3.73,-42.35	0/0:15:15,0:40:-0.00,-5.84,-77.34	0/0:11:11,0:40:-0.00,-4.63,-57.35	0/0:8:8,0:40:-0.00,-3.73,-42.35	0/0:22:22,0:40:-0.00,-7.94,-112.33	0/0:10:10,0:40:-0.00,-4.33,-52.35	0/0:7:7,0:40:-0.00,-3.43,-37.35	0/0:8:8,0:40:-0.00,-3.73,-42.35	0/0:9:9,0:40:-0.00,-4.03,-47.35	0/0:8:8,0:40:-0.00,-3.73,-42.35	0/0:8:8,0:40:-0.00,-3.73,-42.35	0/0:19:19,0:40:-0.00,-7.04,-97.34	./.:3:3,0:28:-0.00,-2.23,-17.36	0/0:15:15,0:40:-0.00,-5.84,-77.34	0/0:5:5,0:35:-0.00,-2.83,-27.36	0/0:14:14,0:40:-0.00,-5.54,-72.34	./.:3:3,0:28:-0.00,-2.23,-17.36	0/0:12:12,0:40:-0.00,-4.93,-62.35	0/1:5:1,4:40:-17.17,-0.00,-4.54	0/0:5:5,0:35:-0.00,-2.83,-27.36	0/0:8:8,0:40:-0.00,-3.73,-42.35	0/0:10:10,0:40:-0.00,-4.33,-52.35	0/0:21:21,0:40:-0.00,-7.64,-107.33	0/0:5:5,0:35:-0.00,-2.83,-27.36	0/0:14:14,0:40:-0.00,-5.54,-72.34	0/0:8:8,0:40:-0.00,-3.73,-42.35	0/0:12:12,0:40:-0.00,-4.93,-62.35	0/0:13:13,0:40:-0.00,-5.23,-67.34
scaffold13375	9498	1404:36:+	C	T	.	PASS	NS=234;AF=0.015	GT:DP:AD:GQ:GL	0/0:15:15,0:40:-0.00,-5.97,-80.00	0/0:13:13,0:40:-0.00,-5.37,-69.65	0/0:10:10,0:40:-0.00,-4.46,-54.12	0/0:8:8,0:40:-0.00,-3.86,-43.77	0/0:18:18,0:40:-0.00,-6.87,-95.53	0/0:8:8,0:40:-0.00,-3.86,-43.77	0/0:12:12,0:40:-0.00,-5.06,-64.47	0/0:20:20,0:40:-0.00,-7.47,-105.88	0/0:16:16,0:40:-0.00,-6.27,-85.18	0/0:16:16,0:40:-0.00,-6.27,-85.18	./.:3:3,0:30:-0.00,-2.36,-17.90	0/0:7:7,0:40:-0.00,-3.56,-38.60	0/0:16:16,0:40:-0.00,-6.27,-85.18	0/0:17:17,0:40:-0.00,-6.57,-90.35	0/0:8:8,0:40:-0.00,-3.86,-43.77	0/0:13:13,0:40:-0.00,-5.37,-69.65	0/0:14:14,0:40:-0.00,-5.67,-74.83	0/0:14:14,0:40:-0.00,-5.67,-74.83	0/0:9:9,0:40:-0.00,-4.16,-48.95	0/0:21:21,0:40:-0.00,-7.77,-111.05	0/1:9:4,5:40:-21.72,0.00,-18.91	0/0:9:9,0:40:-0.00,-4.16,-48.95	0/0:12:12,0:40:-0.00,-5.06,-64.47	./.:4:4,0:33:-0.00,-2.66,-23.07	0/0:12:12,0:40:-0.00,-5.06,-64.47	./.:3:3,0:30:-0.00,-2.36,-17.90	0/0:14:14,0:40:-0.00,-5.67,-74.83	0/0:12:12,0:40:-0.00,-5.06,-64.47	0/1:20:13,7:40:-28.76,0.00,-62.18	./.:2:2,0:26:-0.00,-2.06,-12.72	0/0:7:7,0:40:-0.00,-3.56,-38.60	0/0:10:10,0:40:-0.00,-4.46,-54.12	0/0:7:7,0:40:-0.00,-3.56,-38.60	./.:4:4,0:33:-0.00,-2.66,-23.07	0/1:15:6,9:40:-40.61,0.00,-27.45	0/0:25:25,0:40:-0.00,-8.98,-131.76	0/0:15:15,0:40:-0.00,-5.97,-80.00	0/0:9:9,0:40:-0.00,-4.16,-48.95	./.:3:3,0:30:-0.00,-2.36,-17.90	0/0:12:12,0:40:-0.00,-5.06,-64.47	0/0:13:13,0:40:-0.00,-5.37,-69.65
scaffold2138	10356	1494:9:-	C	A	.	PASS	NS=237;AF=0.011	GT:DP:AD:GQ:GL	0/0:12:12,0:40:-0.00,-5.19,-45.41	0/0:17:17,0:40:-0.00,-6.70,-63.34	./.:3:3,0:31:-0.00,-2.48,-13.13	0/0:7:7,0:40:-0.00,-3.69,-27.48	0/0:9:9,0:40:-0.00,-4.29,-34.65	0/0:13:13,0:40:-0.00,-5.49,-48.99	0/0:8:8,0:40:-0.00,-3.99,-31.06	0/0:14:14,0:40:-0.00,-5.79,-52.58	0/0:10:10,0:40:-0.00,-4.59,-38.24	0/0:6:6,0:40:-0.00,-3.39,-23.89	0/0:15:15,0:40:-0.00,-6.09,-56.17	0/0:12:12,0:40:-0.00,-5.19,-45.41	0/0:10:10,0:40:-0.00,-4.59,-38.24	0/0:5:5,0:37:-0.00,-3.08,-20.30	0/0:12:12,0:40:-0.00,-5.19,-45.41	0/0:18:18,0:40:-0.00,-7.00,-66.93	0/0:13:13,0:40:-0.00,-5.49,-48.99	0/0:22:22,0:40:-0.00,-8.20,-81.27	0/0:18:18,0:40:-0.00,-7.00,-66.93	0/0:12:12,0:40:-0.00,-5.19,-45.41	0/0:14:14,0:40:-0.00,-5.79,-52.58	0/0:23:23,0:40:-0.00,-8.50,-84.86	0/0:10:10,0:40:-0.00,-4.59,-38.24	0/0:6:6,0:40:-0.00,-3.39,-23.89	0/0:16:16,0:40:-0.00,-6.39,-59.75	0/1:8:5,3:40:-6.77,-0.00,-16.32	0/0:18:18,0:40:-0.00,-7.00,-66.93	0/0:8:8,0:40:-0.00,-3.99,-31.06	0/0:18:18,0:40:-0.00,-7.00,-66.93	0/0:5:5,0:37:-0.00,-3.08,-20.30	0/0:22:22,0:40:-0.00,-8.20,-81.27	0/1:12:7,5:40:-12.74,-0.00,-22.29	0/0:10:10,0:40:-0.00,-4.59,-38.24	0/0:6:6,0:40:-0.00,-3.39,-23.89	0/1:21:8,13:40:-38.72,0.00,-23.16	0/0:20:20,0:40:-0.00,-7.60,-74.10	0/0:15:15,0:40:-0.00,-6.09,-56.17	0/0:16:16,0:40:-0.00,-6.39,-59.75	0/0:5:5,0:37:-0.00,-3.08,-20.30	0/0:7:7,0:40:-0.00,-3.69,-27.48	0/0:14:14,0:40:-0.00,-5.79,-52.58
scaffold1379	10243	1522:10:-	A	G	.	PASS	NS=226;AF=0.022	GT:DP:AD:GQ:GL	0/0:7:7,0:40:-0.00,-3.49,-36.87	./.:4:4,0:32:-0.00,-2.59,-21.95	0/0:12:12,0:40:-0.00,-5.00,-61.73	0/0:11:11,0:40:-0.00,-4.70,-56.75	./.:2:2,0:26:-0.00,-1.99,-12.01	0/0:9:9,0:40:-0.00,-4.09,-46.81	./.:4:4,0:32:-0.00,-2.59,-21.95	0/0:6:6,0:38:-0.00,-3.19,-31.90	0/0:16:16,0:40:-0.00,-6.20,-81.61	0/0:9:9,0:40:-0.00,-4.09,-46.81	0/0:7:7,0:40:-0.00,-3.49,-36.87	0/0:13:13,0:40:-0.00,-5.30,-66.70	0/0:8:8,0:40:-0.00,-3.79,-41.84	0/0:17:17,0:40:-0.00,-6.50,-86.59	0/0:9:9,0:40:-0.00,-4.09,-46.81	0/0:7:7,0:40:-0.00,-3.49,-36.87	0/0:9:9,0:40:-0.00,-4.09,-46.81	0/0:17:17,0:40:-0.00,-6.50,-86.59	0/0:10:10,0:40:-0.00,-4.40,-51.78	0/0:7:7,0:40:-0.00,-3.49,-36.87	0/0:7:7,0:40:-0.00,-3.49,-36.87	0/0:5:5,0:35:-0.00,-2.89,-26.92	0/0:9:9,0:40:-0.00,-4.09,-46.81	./.:3:3,0:29:-0.00,-2.29,-16.98	0/0:5:5,0:35:-0.00,-2.89,-26.92	0/0:6:6,0:38:-0.00,-3.19,-31.90	0/0:11:11,0:40:-0.00,-4.70,-56.75	0/0:7:7,0:40:-0.00,-3.49,-36.87	0/0:11:11,0:40:-0.00,-4.70,-56.75	./.:.:.:.:.	0/0:10:10,0:40:-0.00,-4.40,-51.78	0/0:11:11,0:40:-0.00,-4.70,-56.75	0/0:8:8,0:40:-0.00,-3.79,-41.84	./.:4:4,0:32:-0.00,-2.59,-21.95	0/0:15:15,0:40:-0.00,-5.90,-76.64	0/0:9:9,0:40:-0.00,-4.09,-46.81	0/0:6:6,0:38:-0.00,-3.19,-31.90	0/0:7:7,0:40:-0.00,-3.49,-36.87	0/0:11:11,0:40:-0.00,-4.70,-56.75	0/0:7:7,0:40:-0.00,-3.49,-36.87	0/0:6:6,0:38:-0.00,-3.19,-31.90
scaffold11945	10300	1612:103:-	G	A	.	PASS	NS=230;AF=0.037	GT:DP:AD:GQ:GL	./.:.:.:.:.	0/0:14:14,0:40:-0.00,-5.25,-52.69	0/0:6:6,0:35:-0.00,-2.84,-23.92	0/0:15:15,0:40:-0.00,-5.55,-56.28	./.:2:2,0:22:-0.01,-1.65,-9.55	0/0:7:7,0:38:-0.00,-3.14,-27.52	0/0:6:6,0:35:-0.00,-2.84,-23.92	0/0:11:11,0:40:-0.00,-4.35,-41.90	0/1:12:7,5:40:-13.33,-0.00,-22.87	0/0:11:11,0:40:-0.00,-4.35,-41.90	./.:3:3,0:25:-0.00,-1.94,-13.14	0/0:13:12,0:40:-0.00,-4.65,-45.49	0/0:6:6,0:35:-0.00,-2.84,-23.92	0/0:12:12,0:40:-0.00,-4.65,-45.49	0/0:12:12,0:40:-0.00,-4.65,-45.49	0/0:21:21,0:40:-0.00,-7.35,-77.86	0/0:11:11,0:40:-0.00,-4.35,-41.90	./.:4:4,0:28:-0.00,-2.24,-16.73	0/0:6:6,0:35:-0.00,-2.84,-23.92	0/0:11:11,0:40:-0.00,-4.35,-41.90	0/0:6:6,0:35:-0.00,-2.84,-23.92	./.:4:4,0:28:-0.00,-2.24,-16.73	./.:4:4,0:28:-0.00,-2.24,-16.73	./.:3:3,0:25:-0.00,-1.94,-13.14	0/0:14:14,0:40:-0.00,-5.25,-52.69	0/0:6:6,0:35:-0.00,-2.84,-23.92	0/0:21:21,0:40:-0.00,-7.35,-77.86	./.:.:.:.:.	0/0:20:20,0:40:-0.00,-7.05,-74.26	./.:4:4,0:28:-0.00,-2.24,-16.73	0/0:9:9,0:40:-0.00,-3.74,-34.71	0/0:8:8,0:40:-0.00,-3.44,-31.11	0/1:6:3,3:40:-7.95,-0.00,-10.29	0/0:5:5,0:32:-0.00,-2.54,-20.33	0/0:15:15,0:40:-0.00,-5.55,-56.28	0/1:39:30,9:40:-19.59,0.00,-97.45	0/0:13:13,0:40:-0.00,-4.95,-49.09	0/0:11:11,0:40:-0.00,-4.35,-41.90	0/0:7:7,0:38:-0.00,-3.14,-27.52	0/0:12:12,0:40:-0.00,-4.65,-45.49	0/0:11:11,0:40:-0.00,-4.35,-41.90
scaffold3213	2485	1622:14:+	G	A	.	PASS	NS=233;AF=0.047	GT:DP:AD:GQ:GL	0/0:14:14,0:40:-0.00,-5.17,-37.26	0/1:24:14,10:40:-16.99,0.00,-29.09	0/0:13:13,0:40:-0.00,-4.87,-34.74	0/0:18:18,0:40:-0.00,-6.37,-47.32	0/0:7:7,0:37:-0.00,-3.07,-19.65	0/0:7:7,0:37:-0.00,-3.07,-19.65	0/0:18:18,0:40:-0.00,-6.37,-47.32	0/0:20:20,0:40:-0.00,-6.97,-52.35	0/0:23:23,0:40:-0.00,-7.87,-59.90	./.:3:3,0:24:-0.01,-1.88,-9.59	0/1:5:3,2:32:-2.56,-0.00,-7.11	0/0:13:13,0:40:-0.00,-4.87,-34.74	0/0:12:12,0:40:-0.00,-4.57,-32.22	0/0:8:8,0:40:-0.00,-3.37,-22.16	0/0:17:17,0:40:-0.00,-6.07,-44.80	0/0:17:17,0:40:-0.00,-6.07,-44.80	0/0:17:17,0:40:-0.00,-6.07,-44.80	0/0:12:12,0:40:-0.00,-4.57,-32.22	./.:3:3,0:24:-0.01,-1.88,-9.59	0/1:13:7,6:40:-10.22,-0.00,-14.78	0/0:11:11,0:40:-0.00,-4.27,-29.71	./.:4:4,0:28:-0.00,-2.17,-12.10	0/0:10:10,0:40:-0.00,-3.97,-27.19	./.:.:.:.:.	0/0:21:21,0:40:-0.00,-7.27,-54.87	0/0:7:7,0:37:-0.00,-3.07,-19.65	0/0:12:12,0:40:-0.00,-4.57,-32.22	0/0:8:8,0:40:-0.00,-3.37,-22.16	0/0:16:16,0:40:-0.00,-5.77,-42.29	./.:3:3,0:24:-0.01,-1.88,-9.59	0/0:16:16,0:40:-0.00,-5.77,-42.29	./.:3:3,0:24:-0.01,-1.88,-9.59	0/0:12:12,0:40:-0.00,-4.57,-32.22	0/0:7:7,0:37:-0.00,-3.07,-19.65	0/0:15:15,0:40:-0.00,-5.47,-39.77	0/0:25:25,0:40:-0.00,-8.47,-64.93	0/0:9:9,0:40:-0.00,-3.67,-24.68	0/0:14:14,0:40:-0.00,-5.17,-37.26	0/0:10:10,0:40:-0.00,-3.97,-27.19	0/0:10:10,0:40:-0.00,-3.97,-27.19	0/0:20:20,0:40:-0.00,-6.97,-52.35
scaffold30938	4281	1661:124:+	G	T	.	PASS	NS=235;AF=0.047	GT:DP:AD:GQ:GL	0/0:9:9,0:40:-0.00,-3.68,-34.62	0/0:14:14,0:40:-0.00,-5.18,-52.82	0/1:7:4,3:40:-7.84,-0.00,-13.34	0/0:9:9,0:40:-0.00,-3.68,-34.62	0/0:6:6,0:34:-0.00,-2.78,-23.70	0/0:11:11,0:40:-0.00,-4.28,-41.90	0/0:8:8,0:40:-0.00,-3.38,-30.98	0/0:12:12,0:40:-0.00,-4.58,-45.54	0/0:13:13,0:40:-0.00,-4.88,-49.18	0/0:6:6,0:34:-0.00,-2.78,-23.70	0/0:9:9,0:40:-0.00,-3.68,-34.62	0/0:9:9,0:40:-0.00,-3.68,-34.62	0/0:6:6,0:34:-0.00,-2.78,-23.70	0/0:11:11,0:40:-0.00,-4.28,-41.90	0/0:10:10,0:40:-0.00,-3.98,-38.26	0/0:8:8,0:40:-0.00,-3.38,-30.98	0/0:5:5,0:31:-0.00,-2.48,-20.06	0/0:23:23,0:40:-0.00,-7.89,-85.59	0/0:16:16,0:40:-0.00,-5.78,-60.10	0/1:10:4,6:40:-17.86,-0.00,-12.44	0/0:11:11,0:40:-0.00,-4.28,-41.90	0/0:7:7,0:37:-0.00,-3.08,-27.34	0/0:5:5,0:31:-0.00,-2.48,-20.06	./.:4:4,0:28:-0.00,-2.18,-16.42	0/0:13:13,0:40:-0.00,-4.88,-49.18	0/0:9:9,0:40:-0.00,-3.68,-34.62	0/0:17:17,0:40:-0.00,-6.09,-63.74	./.:2:2,0:21:-0.01,-1.58,-9.15	0/1:16:12,4:40:-8.78,-0.00,-39.76	./.:4:4,0:28:-0.00,-2.18,-16.42	./.:3:3,0:24:-0.01,-1.88,-12.79	0/1:14:9,5:40:-13.02,-0.00,-29.44	0/1:9:5,4:40:-10.88,-0.00,-16.38	0/1:5:3,2:40:-4.81,-0.00,-10.31	0/0:11:11,0:40:-0.00,-4.28,-41.90	./.:3:3,0:24:-0.01,-1.88,-12.79	0/0:9:9,0:40:-0.00,-3.68,-34.62	0/1:8:5,3:40:-7.54,-0.00,-16.68	0/0:8:8,0:40:-0.00,-3.38,-30.98	0/0:11:11,0:40:-0.00,-4.28,-41.90	0/0:12:12,0:40:-0.00,-4.58,-45.54
scaffold12381	107	1692:14:+	C	T	.	PASS	NS=230;AF=0.028	GT:DP:AD:GQ:GL	0/0:5:5,0:33:-0.00,-2.66,-21.47	0/0:15:15,0:40:-0.00,-5.66,-60.32	0/0:5:5,0:33:-0.00,-2.66,-21.47	0/0:5:5,0:33:-0.00,-2.66,-21.47	./.:3:3,0:26:-0.00,-2.06,-13.71	0/0:11:11,0:40:-0.00,-4.46,-44.78	0/0:9:9,0:40:-0.00,-3.86,-37.01	0/0:5:5,0:33:-0.00,-2.66,-21.47	0/0:8:8,0:40:-0.00,-3.56,-33.13	0/0:12:12,0:40:-0.00,-4.76,-48.67	./.:4:4,0:30:-0.00,-2.36,-17.59	0/0:12:12,0:40:-0.00,-4.76,-48.67	0/0:12:12,0:40:-0.00,-4.76,-48.67	0/0:7:7,0:39:-0.00,-3.26,-29.24	0/0:11:11,0:40:-0.00,-4.46,-44.78	0/0:11:11,0:40:-0.00,-4.46,-44.78	0/0:8:8,0:40:-0.00,-3.56,-33.13	0/0:11:11,0:40:-0.00,-4.46,-44.78	0/0:9:9,0:40:-0.00,-3.86,-37.01	0/0:15:15,0:40:-0.00,-5.66,-60.32	./.:2:2,0:23:-0.01,-1.76,-9.83	0/0:6:6,0:36:-0.00,-2.96,-25.36	./.:4:4,0:30:-0.00,-2.36,-17.59	./.:.:.:.:.	0/0:11:11,0:40:-0.00,-4.46,-44.78	0/0:9:9,0:40:-0.00,-3.86,-37.01	0/0:11:11,0:40:-0.00,-4.46,-44.78	0/0:9:9,0:40:-0.00,-3.86,-37.01	0/0:14:14,0:40:-0.00,-5.36,-56.43	./.:1:1,0:20:-0.02,-1.47,-5.95	0/0:6:6,0:36:-0.00,-2.96,-25.36	./.:3:3,0:26:-0.00,-2.06,-13.71	./.:4:2,2:40:-5.42,-0.00,-7.47	./.:1:1,0:20:-0.02,-1.47,-5.95	0/0:6:6,0:36:-0.00,-2.96,-25.36	./.:4:4,0:30:-0.00,-2.36,-17.59	./.:.:.:.:.	0/0:6:6,0:36:-0.00,-2.96,-25.36	0/0:10:10,0:40:-0.00,-4.16,-40.90	0/0:13:13,0:40:-0.00,-5.06,-52.55	./.:4:4,0:30:-0.00,-2.36,-17.59
scaffold11918	9264	1874:12:-	T	A	.	PASS	NS=229;AF=0.048	GT:DP:AD:GQ:GL	0/0:6:6,0:34:-0.00,-2.76,-30.75	0/0:12:12,0:40:-0.00,-4.56,-59.76	0/0:7:7,0:37:-0.00,-3.06,-35.58	0/0:5:5,0:31:-0.00,-2.46,-25.91	./.:2:2,0:21:-0.01,-1.57,-11.41	0/1:5:2,3:40:-12.05,-0.00,-8.95	0/0:5:5,0:31:-0.00,-2.46,-25.91	0/0:7:7,0:37:-0.00,-3.06,-35.58	0/0:13:13,0:40:-0.00,-4.86,-64.60	0/0:8:8,0:40:-0.00,-3.36,-40.42	./.:4:4,0:27:-0.00,-2.16,-21.08	0/0:9:9,0:40:-0.00,-3.66,-45.25	0/0:5:5,0:31:-0.00,-2.46,-25.91	0/0:10:10,0:40:-0.00,-3.96,-50.09	./.:4:4,0:27:-0.00,-2.16,-21.08	0/0:8:8,0:40:-0.00,-3.36,-40.42	0/0:11:11,0:40:-0.00,-4.26,-54.93	0/0:13:13,0:40:-0.00,-4.86,-64.60	0/0:5:5,0:31:-0.00,-2.46,-25.91	0/0:6:6,0:34:-0.00,-2.76,-30.75	0/0:7:7,0:37:-0.00,-3.06,-35.58	0/0:7:7,0:37:-0.00,-3.06,-35.58	./.:4:4,0:27:-0.00,-2.16,-21.08	./.:1:1,0:17:-0.02,-1.28,-6.59	0/0:5:5,0:31:-0.00,-2.46,-25.91	./.:3:3,0:24:-0.01,-1.86,-16.24	0/0:8:8,0:40:-0.00,-3.36,-40.42	0/1:6:4,2:40:-6.91,-0.00,-18.32	./.:3:3,0:24:-0.01,-1.86,-16.24	./.:3:3,0:24:-0.01,-1.86,-16.24	0/0:7:7,0:37:-0.00,-3.06,-35.58	./.:2:2,0:21:-0.01,-1.57,-11.41	0/0:5:5,0:31:-0.00,-2.46,-25.91	./.:1:1,0:17:-0.02,-1.28,-6.59	0/0:7:7,0:37:-0.00,-3.06,-35.58	0/1:10:4,6:40:-25.05,0.00,-17.11	0/0:7:7,0:37:-0.00,-3.06,-35.58	0/0:7:7,0:37:-0.00,-3.06,-35.58	0/0:9:9,0:40:-0.00,-3.66,-45.25	./.:2:2,0:21:-0.01,-1.57,-11.41	0/1:6:4,2:40:-6.91,-0.00,-18.32
scaffold6413	4321	1908:8:-	C	T	.	PASS	NS=239;AF=0.031	GT:DP:AD:GQ:GL	0/0:87:87,0:40:0.00,-27.34,-357.24	0/0:151:151,0:40:-0.00,-46.60,-618.30	0/0:52:52,0:40:-0.00,-16.81,-214.47	0/0:46:46,0:40:-0.00,-15.00,-189.99	0/0:66:66,0:40:-0.00,-21.02,-271.57	0/0:121:121,0:40:0.00,-37.57,-495.93	0/0:83:83,0:40:0.00,-26.14,-340.92	0/0:126:126,0:40:0.00,-39.08,-516.32	0/0:146:146,0:40:-0.00,-45.10,-597.90	0/0:134:134,0:40:-0.00,-41.49,-548.95	0/0:64:64,0:40:-0.00,-20.42,-263.42	0/0:60:60,0:40:0.00,-19.21,-247.10	0/0:36:36,0:40:-0.00,-11.99,-149.20	0/0:154:154,0:40:-0.00,-47.51,-630.54	0/0:137:128,9:40:-0.00,-5.68,-487.77	0/0:61:61,0:40:0.00,-19.51,-251.18	0/0:113:113,0:40:0.00,-35.17,-463.29	0/0:166:166,0:40:-0.00,-51.12,-679.48	0/0:147:147,0:40:0.00,-45.40,-601.98	0/0:92:92,0:40:-0.00,-28.84,-377.63	0/0:120:120,0:40:-0.00,-37.27,-491.85	0/0:101:101,0:40:0.00,-31.55,-414.34	0/0:54:54,0:40:-0.00,-17.41,-222.63	0/0:72:72,0:40:-0.00,-22.82,-296.05	0/0:147:147,0:40:0.00,-45.40,-601.98	0/0:47:47,0:40:-0.00,-15.30,-194.07	0/0:127:127,0:40:0.00,-39.38,-520.40	0/0:59:59,0:40:0.00,-18.91,-243.02	0/0:101:101,0:40:0.00,-31.55,-414.34	0/0:33:33,0:40:-0.00,-11.09,-136.96	0/0:134:134,0:40:-0.00,-41.49,-548.95	0/0:82:82,0:40:-0.00,-25.83,-336.84	0/0:52:52,0:40:-0.00,-16.81,-214.47	0/0:40:40,0:40:-0.00,-13.19,-165.52	0/1:79:64,15:40:-36.25,0.00,-238.48	0/0:260:260,0:40:0.00,-79.41,-1062.92	0/0:109:109,0:40:0.00,-33.96,-446.98	0/0:197:197,0:40:-0.00,-60.45,-805.94	0/0:70:70,0:40:0.00,-22.22,-287.89	0/0:56:56,0:40:-0.00,-18.01,-230.78	0/0:178:178,0:40:0.00,-54.73,-728.43
scaffold8382	7658	1920:45:+	C	T	.	PASS	NS=235;AF=0.123	GT:DP:AD:GQ:GL	0/0:13:13,0:40:-0.00,-4.53,-66.50	0/0:5:5,0:27:-0.00,-2.12,-26.36	0/0:8:8,0:37:-0.00,-3.02,-41.41	0/0:10:10,0:40:-0.00,-3.62,-51.45	0/0:11:11,0:40:-0.00,-3.92,-56.47	0/0:11:11,0:40:-0.00,-3.92,-56.47	0/0:12:12,0:40:-0.00,-4.23,-61.48	0/1:10:7,3:40:-11.43,-0.00,-32.77	0/0:8:8,0:37:-0.00,-3.02,-41.41	0/1:8:5,3:40:-12.03,-0.00,-23.34	./.:2:2,0:17:-0.03,-1.24,-11.33	0/1:12:1,11:26:-50.97,-0.00,-2.07	0/1:5:3,2:40:-7.92,-0.00,-14.21	0/0:5:5,0:27:-0.00,-2.12,-26.36	0/0:8:8,0:37:-0.00,-3.02,-41.41	0/0:23:23,0:40:-0.00,-7.54,-116.68	0/0:8:8,0:37:-0.00,-3.02,-41.41	0/0:14:14,0:40:-0.00,-4.83,-71.52	0/0:14:14,0:40:-0.00,-4.83,-71.52	0/0:6:6,0:30:-0.00,-2.42,-31.38	0/1:10:7,3:40:-11.43,-0.00,-32.77	0/1:11:6,5:40:-21.16,-0.00,-27.45	0/0:17:17,0:40:-0.00,-5.73,-86.57	./.:4:2,2:40:-8.22,-0.00,-9.49	0/0:12:12,0:40:-0.00,-4.23,-61.48	0/0:5:5,0:27:-0.00,-2.12,-26.36	0/0:23:23,0:40:-0.00,-7.54,-116.68	0/0:5:5,0:27:-0.00,-2.12,-26.36	0/0:13:13,0:40:-0.00,-4.53,-66.50	./.:2:2,0:17:-0.03,-1.24,-11.33	0/0:14:14,0:40:-0.00,-4.83,-71.52	0/0:6:6,0:30:-0.00,-2.42,-31.38	0/0:7:7,0:33:-0.00,-2.72,-36.40	0/0:5:5,0:27:-0.00,-2.12,-26.36	0/1:15:5,10:40:-45.05,-0.00,-21.23	0/0:20:20,0:40:-0.00,-6.63,-101.62	0/0:8:8,0:37:-0.00,-3.02,-41.41	0/1:16:8,8:40:-34.71,0.00,-35.98	1/1:12:0,12:36:-58.94,-2.95,-0.00	0/1:12:4,8:40:-35.91,0.00,-17.12	0/0:8:8,0:37:-0.00,-3.02,-41.41
scaffold70	849	1963:12:-	T	A	.	PASS	NS=238;AF=0.011	GT:DP:AD:GQ:GL	0/0:11:11,0:40:-0.00,-4.91,-41.94	0/0:14:14,0:40:-0.00,-5.81,-52.73	0/0:7:7,0:40:-0.00,-3.70,-27.55	0/0:13:13,0:40:-0.00,-5.51,-49.13	0/0:8:8,0:40:-0.00,-4.01,-31.15	0/0:10:9,0:40:-0.00,-4.31,-34.74	0/0:16:16,0:40:-0.00,-6.41,-59.92	0/0:15:15,0:40:-0.00,-6.11,-56.32	0/0:33:33,0:40:-0.00,-11.53,-121.07	0/0:15:15,0:40:-0.00,-6.11,-56.32	0/0:12:12,0:40:-0.00,-5.21,-45.53	0/0:9:9,0:40:-0.00,-4.31,-34.74	0/0:8:8,0:40:-0.00,-4.01,-31.15	0/0:12:12,0:40:-0.00,-5.21,-45.53	0/0:13:13,0:40:-0.00,-5.51,-49.13	0/0:17:17,0:40:-0.00,-6.71,-63.52	0/0:14:14,0:40:-0.00,-5.81,-52.73	0/0:26:26,0:40:-0.00,-9.42,-95.89	0/0:12:12,0:40:-0.00,-5.21,-45.53	0/0:17:17,0:40:-0.00,-6.71,-63.52	0/0:11:11,0:40:-0.00,-4.91,-41.94	0/0:9:9,0:40:-0.00,-4.31,-34.74	0/0:13:13,0:40:-0.00,-5.51,-49.13	0/0:8:8,0:40:-0.00,-4.01,-31.15	0/0:17:17,0:40:-0.00,-6.71,-63.52	0/0:6:6,0:40:-0.00,-3.40,-23.95	0/1:11:5,6:40:-16.67,0.00,-15.45	0/0:8:8,0:40:-0.00,-4.01,-31.15	0/0:26:26,0:40:-0.00,-9.42,-95.89	0/0:5:5,0:38:-0.00,-3.10,-20.36	0/0:10:10,0:40:-0.00,-4.61,-38.34	0/0:5:5,0:38:-0.00,-3.10,-20.36	./.:4:4,0:34:-0.00,-2.80,-16.76	0/0:8:8,0:40:-0.00,-4.01,-31.15	0/0:12:12,0:40:-0.00,-5.21,-45.53	0/0:13:13,0:40:-0.00,-5.51,-49.13	0/0:16:16,0:40:-0.00,-6.41,-59.92	0/0:17:17,0:40:-0.00,-6.71,-63.52	./.:4:4,0:34:-0.00,-2.80,-16.76	0/0:7:7,0:40:-0.00,-3.70,-27.55	0/0:14:14,0:40:-0.00,-5.81,-52.73
scaffold28855	4723	2031:56:-	G	A	.	PASS	NS=239;AF=0.040	GT:DP:AD:GQ:GL	0/0:15:15,0:40:-0.00,-5.54,-78.15	0/0:22:22,0:40:-0.00,-7.65,-113.52	0/0:15:15,0:40:-0.00,-5.54,-78.15	0/0:20:20,0:40:-0.00,-7.05,-103.42	0/0:15:15,0:40:-0.00,-5.54,-78.15	0/0:11:11,0:40:-0.00,-4.34,-57.93	0/0:14:14,0:40:-0.00,-5.24,-73.09	0/0:21:21,0:40:-0.00,-7.35,-108.47	0/0:20:20,0:40:-0.00,-7.05,-103.42	0/0:14:14,0:40:-0.00,-5.24,-73.09	0/0:7:7,0:38:-0.00,-3.13,-37.72	0/0:20:20,0:40:-0.00,-7.05,-103.42	./.:1:1,0:18:-0.02,-1.35,-7.42	0/0:22:22,0:40:-0.00,-7.65,-113.52	0/0:13:13,0:40:-0.00,-4.94,-68.04	0/0:16:16,0:40:-0.00,-5.84,-83.20	0/0:16:16,0:40:-0.00,-5.84,-83.20	0/0:28:28,0:40:-0.00,-9.45,-143.84	0/0:15:15,0:40:-0.00,-5.54,-78.15	0/0:7:7,0:38:-0.00,-3.13,-37.72	0/0:9:9,0:40:-0.00,-3.74,-47.83	0/0:17:17,0:40:-0.00,-6.14,-88.25	0/0:6:6,0:35:-0.00,-2.83,-32.67	0/1:6:1,5:40:-22.44,-0.00,-4.57	0/0:20:20,0:40:-0.00,-7.05,-103.42	0/0:11:11,0:40:-0.00,-4.34,-57.93	0/0:23:23,0:40:-0.00,-7.95,-118.58	0/0:18:18,0:40:-0.00,-6.44,-93.31	0/0:27:27,0:40:-0.00,-9.15,-138.79	0/0:5:5,0:31:-0.00,-2.53,-27.61	0/0:10:10,0:40:-0.00,-4.04,-52.88	0/0:8:8,0:40:-0.00,-3.43,-42.77	0/0:12:12,0:40:-0.00,-4.64,-62.99	0/0:10:10,0:40:-0.00,-4.04,-52.88	0/0:23:23,0:40:-0.00,-7.95,-118.58	0/0:12:12,0:40:-0.00,-4.64,-62.99	0/0:10:10,0:40:-0.00,-4.04,-52.88	0/0:19:19,0:40:-0.00,-6.75,-98.36	0/0:10:10,0:40:-0.00,-4.04,-52.88	0/0:17:17,0:40:-0.00,-6.14,-88.25	0/0:12:12,0:40:-0.00,-4.64,-62.99
scaffold18489	2750	2060:46:+	G	A	.	PASS	NS=234;AF=0.068	GT:DP:AD:GQ:GL	0/0:7:7,0:36:-0.00,-2.92,-28.98	0/0:8:8,0:39:-0.00,-3.22,-32.88	0/1:7:4,3:40:-8.77,-0.00,-14.38	0/0:5:5,0:29:-0.00,-2.32,-21.19	0/0:9:9,0:40:-0.00,-3.52,-36.77	0/0:7:7,0:36:-0.00,-2.92,-28.98	0/1:13:6,7:40:-22.55,0.00,-20.36	0/0:20:20,0:40:-0.00,-6.83,-79.62	0/0:12:12,0:40:-0.00,-4.42,-48.46	1/1:14:0,14:40:-52.82,-3.31,-0.00	./.:4:4,0:26:-0.00,-2.02,-17.30	0/0:22:22,0:40:-0.00,-7.43,-87.41	0/1:14:7,7:40:-22.24,0.00,-23.96	0/0:9:9,0:40:-0.00,-3.52,-36.77	0/0:8:8,0:39:-0.00,-3.22,-32.88	0/0:13:13,0:40:-0.00,-4.72,-52.35	0/0:6:6,0:32:-0.00,-2.62,-25.09	0/0:13:13,0:40:-0.00,-4.72,-52.35	0/0:11:11,0:40:-0.00,-4.12,-44.56	0/0:15:15,0:40:-0.00,-5.32,-60.14	0/0:7:7,0:36:-0.00,-2.92,-28.98	0/0:12:12,0:40:-0.00,-4.42,-48.46	0/0:10:10,0:40:-0.00,-3.82,-40.67	./.:.:.:.:.	0/0:11:11,0:40:-0.00,-4.12,-44.56	0/1:6:2,4:40:-12.97,-0.00,-6.89	0/0:15:15,0:40:-0.00,-5.32,-60.14	0/0:6:6,0:32:-0.00,-2.62,-25.09	0/0:13:13,0:40:-0.00,-4.72,-52.35	./.:3:3,0:23:-0.01,-1.72,-13.41	0/1:16:7,9:40:-29.43,0.00,-23.36	0/0:7:7,0:36:-0.00,-2.92,-28.98	./.:4:4,0:26:-0.00,-2.02,-17.30	./.:.:.:.:.	0/1:11:4,7:40:-23.15,-0.00,-13.18	0/1:15:4,11:40:-37.52,-0.00,-11.97	0/0:12:12,0:40:-0.00,-4.42,-48.46	0/0:12:12,0:40:-0.00,-4.42,-48.46	0/0:7:7,0:36:-0.00,-2.92,-28.98	0/0:11:11,0:40:-0.00,-4.12,-44.56	0/0:10:10,0:40:-0.00,-3.82,-40.67
scaffold13929	3041	2100:47:+	G	A	.	PASS	NS=236;AF=0.070	GT:DP:AD:GQ:GL	0/0:11:11,0:40:-0.00,-4.18,-57.61	0/1:12:6,6:40:-26.01,0.00,-27.73	0/0:7:7,0:36:-0.00,-2.97,-37.29	0/0:7:7,0:36:-0.00,-2.97,-37.29	0/0:6:6,0:33:-0.00,-2.67,-32.21	0/0:12:12,0:40:-0.00,-4.48,-62.69	0/0:16:16,0:40:-0.00,-5.68,-83.01	0/1:18:9,9:40:-39.44,0.00,-41.16	0/0:9:9,0:40:-0.00,-3.57,-47.45	0/0:12:12,0:40:-0.00,-4.48,-62.69	0/1:5:1,4:40:-17.95,-0.00,-4.43	0/1:12:7,5:40:-20.93,0.00,-32.81	0/0:12:12,0:40:-0.00,-4.48,-62.69	0/1:10:7,3:40:-11.37,-0.00,-33.41	0/1:7:4,3:40:-12.27,-0.00,-19.07	0/0:16:16,0:40:-0.00,-5.68,-83.01	0/0:10:10,0:40:-0.00,-3.87,-52.53	0/1:11:6,5:40:-21.23,0.00,-28.03	0/1:11:4,7:40:-31.39,0.00,-17.87	0/0:13:13,0:40:-0.00,-4.78,-67.77	0/1:7:3,4:40:-17.35,-0.00,-13.99	0/0:5:5,0:30:-0.00,-2.37,-27.13	0/0:15:15,0:40:-0.00,-5.38,-77.93	0/1:7:5,2:40:-7.19,-0.00,-24.15	0/0:12:12,0:40:-0.00,-4.48,-62.69	./.:2:1,1:40:-3.61,-0.00,-5.34	0/0:17:17,0:40:-0.00,-5.98,-88.09	0/1:7:3,4:40:-17.35,-0.00,-13.99	0/0:17:17,0:40:-0.00,-5.98,-88.09	0/0:5:5,0:30:-0.00,-2.37,-27.13	0/0:17:17,0:40:-0.00,-5.98,-88.09	0/0:14:14,0:40:-0.00,-5.08,-72.85	0/0:8:8,0:39:-0.00,-3.27,-42.37	0/0:5:5,0:30:-0.00,-2.37,-27.13	0/0:28:28,0:40:-0.00,-9.29,-143.98	0/1:30:10,20:40:-91.72,0.00,-42.63	0/0:8:8,0:39:-0.00,-3.27,-42.37	0/0:8:8,0:39:-0.00,-3.27,-42.37	0/0:15:15,0:40:-0.00,-5.38,-77.93	0/0:12:12,0:40:-0.00,-4.48,-62.69	0/0:15:15,0:40:-0.00,-5.38,-77.93
scaffold30609	7270	2201:11:+	A	G	.	PASS	NS=236;AF=0.015	GT:DP:AD:GQ:GL	0/0:8:8,0:40:-0.00,-3.89,-36.28	0/0:33:33,0:40:-0.00,-11.41,-142.23	0/0:18:18,0:40:-0.00,-6.90,-78.66	0/0:27:27,0:40:-0.00,-9.61,-116.80	0/0:17:17,0:40:-0.00,-6.60,-74.42	0/0:19:19,0:40:-0.00,-7.20,-82.90	0/1:17:8,9:40:-31.55,0.00,-29.68	0/0:31:31,0:40:-0.00,-10.81,-133.76	./.:1:1,0:23:-0.01,-1.79,-6.62	0/0:18:18,0:40:-0.00,-6.90,-78.66	0/0:14:14,0:40:-0.00,-5.70,-61.71	0/0:21:21,0:40:-0.00,-7.80,-91.37	0/0:14:14,0:40:-0.00,-5.70,-61.71	0/0:27:27,0:40:-0.00,-9.61,-116.80	0/0:16:16,0:40:-0.00,-6.30,-70.18	0/0:29:29,0:40:-0.00,-10.21,-125.28	0/0:30:30,0:40:-0.00,-10.51,-129.52	0/0:31:31,0:40:-0.00,-10.81,-133.76	0/0:24:24,0:40:-0.00,-8.71,-104.09	0/0:18:18,0:40:-0.00,-6.90,-78.66	0/0:7:7,0:40:-0.00,-3.59,-32.04	0/0:13:13,0:40:-0.00,-5.39,-57.47	0/0:14:14,0:40:-0.00,-5.70,-61.71	0/0:11:11,0:40:-0.00,-4.79,-48.99	0/0:26:26,0:40:-0.00,-9.31,-112.57	0/0:11:11,0:40:-0.00,-4.79,-48.99	0/0:34:34,0:40:-0.00,-11.72,-146.47	0/0:16:16,0:40:-0.00,-6.30,-70.18	0/0:10:10,0:40:-0.00,-4.49,-44.75	0/0:6:6,0:40:-0.00,-3.29,-27.80	0/0:19:19,0:40:-0.00,-7.20,-82.90	0/0:17:17,0:40:-0.00,-6.60,-74.42	0/0:20:20,0:40:-0.00,-7.50,-87.14	0/0:16:16,0:40:-0.00,-6.30,-70.18	0/0:35:35,0:40:-0.00,-12.02,-150.71	0/0:38:38,0:40:-0.00,-12.92,-163.43	0/0:13:13,0:40:-0.00,-5.39,-57.47	0/0:21:21,0:40:-0.00,-7.80,-91.37	0/0:20:20,0:40:-0.00,-7.50,-87.14	0/0:12:12,0:40:-0.00,-5.09,-53.23	0/0:13:13,0:40:-0.00,-5.39,-57.47
scaffold540	9007	2279:31:+	G	C	.	PASS	NS=231;AF=0.015	GT:DP:AD:GQ:GL	./.:4:4,0:32:-0.00,-2.56,-17.01	0/0:18:18,0:40:-0.00,-6.77,-68.26	0/0:6:6,0:38:-0.00,-3.16,-24.33	0/0:9:9,0:40:-0.00,-4.07,-35.31	0/0:7:7,0:40:-0.00,-3.46,-27.99	0/0:14:14,0:40:-0.00,-5.57,-53.62	0/0:7:7,0:40:-0.00,-3.46,-27.99	0/0:13:13,0:40:-0.00,-5.27,-49.96	./.:3:3,0:29:-0.00,-2.26,-13.35	0/0:9:9,0:40:-0.00,-4.07,-35.31	0/0:6:6,0:38:-0.00,-3.16,-24.33	0/0:10:10,0:40:-0.00,-4.37,-38.97	0/0:12:12,0:40:-0.00,-4.97,-46.29	0/0:11:11,0:40:-0.00,-4.67,-42.63	./.:.:.:.:.	0/0:9:9,0:40:-0.00,-4.07,-35.31	0/0:8:8,0:40:-0.00,-3.76,-31.65	0/0:17:17,0:40:-0.00,-6.47,-64.60	0/0:8:8,0:40:-0.00,-3.76,-31.65	0/0:14:14,0:40:-0.00,-5.57,-53.62	0/0:21:21,0:40:-0.00,-7.68,-79.24	0/0:14:14,0:40:-0.00,-5.57,-53.62	0/0:6:6,0:38:-0.00,-3.16,-24.33	0/0:12:12,0:40:-0.00,-4.97,-46.29	0/0:19:19,0:40:-0.00,-7.07,-71.92	0/0:9:9,0:40:-0.00,-4.07,-35.31	0/0:25:25,0:40:-0.00,-8.88,-93.88	0/0:14:14,0:40:-0.00,-5.57,-53.62	0/0:16:16,0:40:-0.00,-6.17,-60.94	./.:2:2,0:25:-0.00,-1.96,-9.69	0/1:17:11,6:40:-15.49,0.00,-36.16	0/0:5:5,0:35:-0.00,-2.86,-20.67	./.:1:1,0:22:-0.01,-1.67,-6.04	0/0:6:6,0:38:-0.00,-3.16,-24.33	0/1:9:4,5:40:-14.24,-0.00,-12.94	0/0:13:13,0:40:-0.00,-5.27,-49.96	0/0:13:13,0:40:-0.00,-5.27,-49.96	0/0:12:12,0:40:-0.00,-4.97,-46.29	0/0:10:10,0:40:-0.00,-4.37,-38.97	0/0:12:12,0:40:-0.00,-4.97,-46.29	0/1:16:14,2:16:-1.18,-0.03,-47.47
scaffold4946	4678	2360:10:+	G	A	.	PASS	NS=234;AF=0.047	GT:DP:AD:GQ:GL	0/1:5:1,4:40:-17.19,-0.00,-4.46	0/0:6:6,0:34:-0.00,-2.80,-31.58	0/0:6:6,0:34:-0.00,-2.80,-31.58	0/0:6:6,0:34:-0.00,-2.80,-31.58	0/1:6:3,3:40:-11.97,-0.00,-14.01	0/0:6:6,0:34:-0.00,-2.80,-31.58	0/0:10:10,0:40:-0.00,-4.01,-51.27	0/0:11:11,0:40:-0.00,-4.31,-56.19	0/0:10:10,0:40:-0.00,-4.01,-51.27	./.:3:3,0:25:-0.01,-1.91,-16.81	./.:3:3,0:25:-0.01,-1.91,-16.81	0/0:6:6,0:34:-0.00,-2.80,-31.58	0/0:5:5,0:31:-0.00,-2.50,-26.66	0/1:10:6,4:40:-15.68,0.00,-27.57	0/0:7:7,0:38:-0.00,-3.10,-36.50	0/0:13:13,0:40:-0.00,-4.91,-66.04	0/0:9:9,0:40:-0.00,-3.71,-46.35	0/0:17:17,0:40:-0.00,-6.11,-85.73	0/0:9:9,0:40:-0.00,-3.71,-46.35	0/0:8:8,0:40:-0.00,-3.41,-41.42	0/0:5:5,0:31:-0.00,-2.50,-26.66	0/0:7:7,0:38:-0.00,-3.10,-36.50	0/0:7:7,0:38:-0.00,-3.10,-36.50	0/0:5:5,0:31:-0.00,-2.50,-26.66	0/0:11:11,0:40:-0.00,-4.31,-56.19	./.:4:4,0:28:-0.00,-2.20,-21.73	0/0:14:14,0:40:-0.00,-5.21,-70.96	0/0:7:7,0:38:-0.00,-3.10,-36.50	0/0:10:10,0:40:-0.00,-4.01,-51.27	./.:3:3,0:25:-0.01,-1.91,-16.81	0/0:6:6,0:34:-0.00,-2.80,-31.58	0/0:7:7,0:38:-0.00,-3.10,-36.50	0/0:5:5,0:31:-0.00,-2.50,-26.66	./.:4:4,0:28:-0.00,-2.20,-21.73	0/0:9:9,0:40:-0.00,-3.71,-46.35	0/0:7:7,0:38:-0.00,-3.10,-36.50	0/0:6:6,0:34:-0.00,-2.80,-31.58	0/0:9:9,0:40:-0.00,-3.71,-46.35	0/0:6:6,0:34:-0.00,-2.80,-31.58	0/0:5:5,0:31:-0.00,-2.50,-26.66	0/0:14:14,0:40:-0.00,-5.21,-70.96
scaffold14799	3648	2401:24:-	G	A	.	PASS	NS=230;AF=0.037	GT:DP:AD:GQ:GL	0/0:9:9,0:40:-0.00,-3.81,-47.51	0/0:13:13,0:40:-0.00,-5.02,-67.71	./.:4:4,0:29:-0.00,-2.31,-22.25	0/0:9:9,0:40:-0.00,-3.81,-47.51	./.:4:4,0:29:-0.00,-2.31,-22.25	0/0:9:9,0:40:-0.00,-3.81,-47.51	0/0:12:12,0:40:-0.00,-4.72,-62.66	0/0:10:10,0:40:-0.00,-4.12,-52.56	0/0:8:8,0:40:-0.00,-3.51,-42.46	0/0:12:12,0:40:-0.00,-4.72,-62.66	0/0:9:9,0:40:-0.00,-3.81,-47.51	0/1:11:5,6:40:-25.89,-0.00,-22.89	0/0:9:9,0:40:-0.00,-3.81,-47.51	0/0:7:7,0:39:-0.00,-3.21,-37.41	0/0:8:8,0:40:-0.00,-3.51,-42.46	0/0:15:15,0:40:-0.00,-5.62,-77.82	0/0:10:10,0:40:-0.00,-4.12,-52.56	0/0:17:17,0:40:-0.00,-6.22,-87.92	0/0:8:8,0:40:-0.00,-3.51,-42.46	0/0:15:15,0:40:-0.00,-5.62,-77.82	0/0:18:18,0:40:-0.00,-6.52,-92.97	0/0:12:12,0:40:-0.00,-4.72,-62.66	0/0:16:16,0:40:-0.00,-5.92,-82.87	./.:4:4,0:29:-0.00,-2.31,-22.25	0/1:15:8,7:40:-29.74,0.00,-36.84	./.:3:3,0:26:-0.00,-2.01,-17.21	0/0:7:7,0:39:-0.00,-3.21,-37.41	0/0:11:11,0:40:-0.00,-4.42,-57.61	0/1:17:8,9:40:-39.24,0.00,-36.23	./.:1:1,0:19:-0.02,-1.42,-7.12	0/0:15:15,0:40:-0.00,-5.62,-77.82	0/0:8:8,0:40:-0.00,-3.51,-42.46	./.:4:3,1:34:-2.74,-0.00,-14.89	0/1:5:2,3:40:-12.54,-0.00,-9.54	0/0:12:12,0:40:-0.00,-4.72,-62.66	0/0:25:25,0:40:-0.00,-8.63,-128.33	0/0:5:5,0:32:-0.00,-2.61,-27.30	0/0:10:10,0:40:-0.00,-4.12,-52.56	0/0:8:8,0:40:-0.00,-3.51,-42.46	0/0:17:17,0:40:-0.00,-6.22,-87.92	0/0:11:11,0:40:-0.00,-4.42,-57.61
scaffold28789	6662	2480:6:-	G	A	.	PASS	NS=238;AF=0.044	GT:DP:AD:GQ:GL	0/0:8:8,0:40:-0.00,-3.39,-43.81	0/0:15:15,0:40:-0.00,-5.50,-80.09	0/0:12:12,0:40:-0.00,-4.60,-64.54	0/1:8:2,6:40:-27.71,-0.00,-9.32	0/0:14:14,0:40:-0.00,-5.20,-74.91	0/0:18:18,0:40:-0.00,-6.40,-95.64	0/0:20:20,0:40:-0.00,-7.00,-106.01	0/0:18:18,0:40:-0.00,-6.40,-95.64	0/0:20:20,0:40:-0.00,-7.00,-106.01	0/1:10:2,8:40:-37.47,-0.00,-8.71	0/0:5:5,0:31:-0.00,-2.49,-28.26	0/0:15:15,0:40:-0.00,-5.50,-80.09	0/0:11:11,0:40:-0.00,-4.29,-59.36	0/0:17:17,0:40:-0.00,-6.10,-90.46	0/0:14:14,0:40:-0.00,-5.20,-74.91	0/0:25:25,0:40:-0.00,-8.51,-131.92	0/0:23:23,0:40:-0.00,-7.91,-121.55	0/0:19:19,0:40:-0.00,-6.70,-100.82	0/0:15:15,0:40:-0.00,-5.50,-80.09	0/0:21:21,0:40:-0.00,-7.30,-111.19	0/1:14:7,7:40:-31.08,0.00,-33.43	0/0:13:13,0:40:-0.00,-4.90,-69.72	0/0:8:8,0:40:-0.00,-3.39,-43.81	0/0:8:8,0:40:-0.00,-3.39,-43.81	0/0:12:12,0:40:-0.00,-4.60,-64.54	0/0:13:13,0:40:-0.00,-4.90,-69.72	0/0:19:19,0:40:-0.00,-6.70,-100.82	0/0:10:10,0:40:-0.00,-3.99,-54.17	0/0:23:23,0:40:-0.00,-7.91,-121.55	./.:4:4,0:28:-0.00,-2.19,-23.08	0/1:10:5,5:40:-21.92,0.00,-24.26	0/1:10:8,2:40:-6.37,-0.00,-39.81	0/0:10:10,0:40:-0.00,-3.99,-54.17	0/0:7:7,0:37:-0.00,-3.09,-38.62	0/0:20:20,0:40:-0.00,-7.00,-106.01	0/0:25:25,0:40:-0.00,-8.51,-131.92	0/0:12:12,0:40:-0.00,-4.60,-64.54	0/0:21:21,0:40:-0.00,-7.30,-111.19	0/0:11:11,0:40:-0.00,-4.29,-59.36	0/0:12:12,0:40:-0.00,-4.60,-64.54	0/0:18:18,0:40:-0.00,-6.40,-95.64
scaffold14247	11183	2630:18:-	C	T	.	PASS	NS=226;AF=0.040	GT:DP:AD:GQ:GL	0/1:13:8,5:40:-10.89,-0.00,-22.73	0/1:12:6,6:40:-14.36,-0.00,-16.70	./.:4:4,0:28:-0.00,-2.22,-15.00	0/0:9:9,0:40:-0.00,-3.72,-30.81	0/0:7:7,0:38:-0.00,-3.12,-24.48	0/0:16:16,0:40:-0.00,-5.82,-52.95	0/0:10:10,0:40:-0.00,-4.02,-33.97	0/0:11:11,0:40:-0.00,-4.32,-37.14	0/0:17:17,0:40:-0.00,-6.12,-56.11	0/0:13:13,0:40:-0.00,-4.92,-43.46	0/0:5:5,0:31:-0.00,-2.52,-18.16	0/0:8:8,0:40:-0.00,-3.42,-27.65	0/0:6:6,0:34:-0.00,-2.82,-21.32	0/0:10:10,0:40:-0.00,-4.02,-33.97	./.:4:3,1:14:-1.00,-0.05,-9.66	0/0:12:12,0:40:-0.00,-4.62,-40.30	0/0:11:11,0:40:-0.00,-4.32,-37.14	0/0:5:5,0:31:-0.00,-2.52,-18.16	0/0:11:11,0:40:-0.00,-4.32,-37.14	0/0:9:9,0:40:-0.00,-3.72,-30.81	0/0:13:13,0:40:-0.00,-4.92,-43.46	0/0:9:9,0:40:-0.00,-3.72,-30.81	0/0:5:5,0:31:-0.00,-2.52,-18.16	0/0:7:7,0:38:-0.00,-3.12,-24.48	0/0:16:16,0:40:-0.00,-5.82,-52.95	./.:4:4,0:28:-0.00,-2.22,-15.00	0/0:13:13,0:40:-0.00,-4.92,-43.46	0/0:6:5,0:31:-0.00,-2.52,-18.16	0/0:13:13,0:40:-0.00,-4.92,-43.46	0/0:6:6,0:34:-0.00,-2.82,-21.32	0/0:12:12,0:40:-0.00,-4.62,-40.30	0/0:7:7,0:38:-0.00,-3.12,-24.48	./.:2:2,0:21:-0.01,-1.62,-8.68	./.:3:3,0:25:-0.01,-1.92,-11.84	0/0:10:10,0:40:-0.00,-4.02,-33.97	0/0:14:14,0:40:-0.00,-5.22,-46.62	0/0:7:7,0:38:-0.00,-3.12,-24.48	0/0:12:12,0:40:-0.00,-4.62,-40.30	0/0:8:8,0:40:-0.00,-3.42,-27.65	0/0:8:8,0:40:-0.00,-3.42,-27.65	0/1:9:3,6:40:-15.26,-0.00,-8.11
scaffold24270	3731	2690:37:+	C	T	.	PASS	NS=235;AF=0.023	GT:DP:AD:GQ:GL	0/0:18:18,0:40:-0.00,-6.67,-77.26	0/0:26:26,0:40:-0.00,-9.08,-110.55	0/0:7:7,0:40:-0.00,-3.36,-31.49	0/0:18:18,0:40:-0.00,-6.67,-77.26	0/0:10:10,0:40:-0.00,-4.27,-43.97	0/0:20:20,0:40:-0.00,-7.28,-85.58	0/0:14:14,0:40:-0.00,-5.47,-60.62	0/0:7:7,0:40:-0.00,-3.36,-31.49	0/1:16:13,3:40:-6.41,-0.00,-50.38	0/0:22:22,0:40:-0.00,-7.88,-93.90	0/0:14:14,0:40:-0.00,-5.47,-60.62	0/0:26:26,0:40:-0.00,-9.08,-110.55	0/0:12:12,0:40:-0.00,-4.87,-52.29	0/0:21:21,0:40:-0.00,-7.58,-89.74	0/0:20:20,0:40:-0.00,-7.28,-85.58	0/0:13:13,0:40:-0.00,-5.17,-56.45	0/0:15:15,0:40:-0.00,-5.77,-64.78	0/0:28:28,0:40:-0.00,-9.68,-118.87	0/0:27:27,0:40:-0.00,-9.38,-114.71	0/0:17:17,0:40:-0.00,-6.37,-73.10	0/0:12:12,0:40:-0.00,-4.87,-52.29	0/0:20:20,0:40:-0.00,-7.28,-85.58	0/0:12:12,0:40:-0.00,-4.87,-52.29	0/0:13:13,0:40:-0.00,-5.17,-56.45	0/0:20:20,0:40:-0.00,-7.28,-85.58	0/0:7:7,0:40:-0.00,-3.36,-31.49	0/0:18:17,1:31:-0.00,-2.51,-68.94	0/0:10:10,0:40:-0.00,-4.27,-43.97	0/0:23:23,0:40:-0.00,-8.18,-98.07	0/0:7:7,0:40:-0.00,-3.36,-31.49	0/0:18:18,0:40:-0.00,-6.67,-77.26	0/0:14:14,0:40:-0.00,-5.47,-60.62	0/0:18:18,0:40:-0.00,-6.67,-77.26	0/0:15:15,0:40:-0.00,-5.77,-64.78	0/0:19:19,0:40:-0.00,-6.97,-81.42	0/0:35:35,0:40:-0.00,-11.79,-148.00	0/0:22:22,0:40:-0.00,-7.88,-93.90	0/0:23:23,0:40:-0.00,-8.18,-98.07	0/0:16:16,0:40:-0.00,-6.07,-68.94	0/0:19:19,0:40:-0.00,-6.97,-81.42	0/0:19:19,0:40:-0.00,-6.97,-81.42
scaffold23040	3510	2836:65:+	G	A	.	PASS	NS=236;AF=0.008	GT:DP:AD:GQ:GL	0/0:11:11,0:40:-0.00,-5.00,-46.93	0/1:13:7,6:40:-18.70,0.00,-25.12	0/0:7:7,0:40:-0.00,-3.80,-30.73	0/0:11:11,0:40:-0.00,-5.00,-46.93	0/0:6:6,0:40:-0.00,-3.50,-26.68	0/0:11:11,0:40:-0.00,-5.00,-46.93	./.:4:4,0:35:-0.00,-2.89,-18.58	0/0:11:11,0:40:-0.00,-5.00,-46.93	0/0:16:16,0:40:-0.00,-6.51,-67.18	0/0:15:15,0:40:-0.00,-6.21,-63.13	./.:3:3,0:32:-0.00,-2.59,-14.53	0/0:8:8,0:40:-0.00,-4.10,-34.78	0/0:13:13,0:40:-0.00,-5.60,-55.03	0/0:11:11,0:40:-0.00,-5.00,-46.93	0/0:11:11,0:40:-0.00,-5.00,-46.93	0/0:27:27,0:40:-0.00,-9.82,-111.73	0/0:15:15,0:40:-0.00,-6.21,-63.13	0/0:19:19,0:40:-0.00,-7.41,-79.33	0/0:17:17,0:40:-0.00,-6.81,-71.23	0/0:16:16,0:40:-0.00,-6.51,-67.18	0/0:12:12,0:40:-0.00,-5.30,-50.98	0/0:8:8,0:40:-0.00,-4.10,-34.78	0/0:8:8,0:40:-0.00,-4.10,-34.78	./.:3:3,0:32:-0.00,-2.59,-14.53	0/0:19:19,0:40:-0.00,-7.41,-79.33	0/0:9:9,0:40:-0.00,-4.40,-38.83	0/0:16:16,0:40:-0.00,-6.51,-67.18	0/0:9:9,0:40:-0.00,-4.40,-38.83	0/0:15:15,0:40:-0.00,-6.21,-63.13	./.:2:2,0:29:-0.00,-2.29,-10.48	0/0:18:18,0:40:-0.00,-7.11,-75.28	0/1:5:1,4:39:-13.01,-0.00,-3.23	./.:4:4,0:35:-0.00,-2.89,-18.58	0/0:6:6,0:40:-0.00,-3.50,-26.68	0/0:7:7,0:40:-0.00,-3.80,-30.73	0/0:19:19,0:40:-0.00,-7.41,-79.33	0/0:9:9,0:40:-0.00,-4.40,-38.83	0/0:15:15,0:40:-0.00,-6.21,-63.13	0/0:7:7,0:40:-0.00,-3.80,-30.73	0/0:7:7,0:40:-0.00,-3.80,-30.73	0/0:9:9,0:40:-0.00,-4.40,-38.83
scaffold14422	10309	2892:41:-	C	T	.	PASS	NS=232;AF=0.013	GT:DP:AD:GQ:GL	0/0:5:5,0:37:-0.00,-3.01,-22.24	./.:3:3,0:30:-0.00,-2.40,-14.30	0/0:7:7,0:40:-0.00,-3.61,-30.19	0/0:12:12,0:40:-0.00,-5.11,-50.06	0/0:6:6,0:40:-0.00,-3.31,-26.22	0/0:7:7,0:40:-0.00,-3.61,-30.19	0/0:11:11,0:40:-0.00,-4.81,-46.09	0/0:18:18,0:40:-0.00,-6.92,-73.91	0/0:11:11,0:40:-0.00,-4.81,-46.09	0/0:12:12,0:40:-0.00,-5.11,-50.06	0/0:5:5,0:37:-0.00,-3.01,-22.24	0/1:6:3,3:40:-8.62,-0.00,-10.99	0/0:8:8,0:40:-0.00,-3.91,-34.17	0/0:8:8,0:40:-0.00,-3.91,-34.17	0/0:5:5,0:37:-0.00,-3.01,-22.24	0/0:10:10,0:40:-0.00,-4.51,-42.11	0/0:8:8,0:40:-0.00,-3.91,-34.17	0/0:17:17,0:40:-0.00,-6.62,-69.93	0/0:19:19,0:40:-0.00,-7.22,-77.88	0/0:8:8,0:40:-0.00,-3.91,-34.17	0/0:5:5,0:37:-0.00,-3.01,-22.24	0/0:6:6,0:40:-0.00,-3.31,-26.22	0/0:6:6,0:40:-0.00,-3.31,-26.22	0/0:5:5,0:37:-0.00,-3.01,-22.24	0/0:9:9,0:40:-0.00,-4.21,-38.14	./.:4:4,0:33:-0.00,-2.70,-18.27	0/0:6:6,0:40:-0.00,-3.31,-26.22	0/0:6:6,0:40:-0.00,-3.31,-26.22	0/0:5:5,0:37:-0.00,-3.01,-22.24	./.:1:1,0:24:-0.01,-1.81,-6.35	0/0:12:12,0:40:-0.00,-5.11,-50.06	./.:2:2,0:27:-0.00,-2.11,-10.32	./.:3:3,0:30:-0.00,-2.40,-14.30	./.:2:2,0:27:-0.00,-2.11,-10.32	0/0:5:5,0:37:-0.00,-3.01,-22.24	0/0:18:18,0:40:-0.00,-6.92,-73.91	0/0:6:6,0:40:-0.00,-3.31,-26.22	0/0:5:5,0:37:-0.00,-3.01,-22.24	0/0:10:10,0:40:-0.00,-4.51,-42.11	0/0:6:6,0:40:-0.00,-3.31,-26.22	0/0:10:10,0:40:-0.00,-4.51,-42.11
scaffold11384	5371	2894:11:+	C	T	.	PASS	NS=233;AF=0.013	GT:DP:AD:GQ:GL	0/0:5:5,0:37:-0.00,-3.04,-26.82	0/0:17:17,0:40:-0.00,-6.65,-85.51	0/0:8:8,0:40:-0.00,-3.94,-41.50	0/0:9:9,0:40:-0.00,-4.24,-46.39	0/0:5:5,0:37:-0.00,-3.04,-26.82	0/0:11:11,0:40:-0.00,-4.84,-56.17	0/0:14:14,0:40:-0.00,-5.75,-70.84	0/0:7:7,0:40:-0.00,-3.64,-36.61	0/1:10:4,6:40:-24.80,0.00,-17.39	0/0:12:12,0:40:-0.00,-5.14,-61.06	./.:3:3,0:30:-0.00,-2.44,-17.04	0/0:8:8,0:40:-0.00,-3.94,-41.50	./.:3:3,0:30:-0.00,-2.44,-17.04	0/0:11:11,0:40:-0.00,-4.84,-56.17	0/0:10:10,0:40:-0.00,-4.54,-51.28	0/0:8:8,0:40:-0.00,-3.94,-41.50	0/0:9:9,0:40:-0.00,-4.24,-46.39	0/0:14:14,0:40:-0.00,-5.75,-70.84	0/0:8:8,0:40:-0.00,-3.94,-41.50	./.:4:4,0:34:-0.00,-2.74,-21.93	0/0:6:6,0:40:-0.00,-3.34,-31.71	0/0:9:9,0:40:-0.00,-4.24,-46.39	0/0:5:5,0:37:-0.00,-3.04,-26.82	0/0:6:6,0:40:-0.00,-3.34,-31.71	0/0:13:13,0:40:-0.00,-5.44,-65.95	0/0:6:6,0:40:-0.00,-3.34,-31.71	./.:4:4,0:34:-0.00,-2.74,-21.93	./.:3:3,0:30:-0.00,-2.44,-17.04	0/0:12:12,0:40:-0.00,-5.14,-61.06	./.:.:.:.:.	0/0:10:10,0:40:-0.00,-4.54,-51.28	./.:3:3,0:30:-0.00,-2.44,-17.04	./.:1:1,0:24:-0.01,-1.84,-7.27	./.:4:4,0:34:-0.00,-2.74,-21.93	0/0:10:10,0:40:-0.00,-4.54,-51.28	0/0:8:8,0:40:-0.00,-3.94,-41.50	0/0:9:9,0:40:-0.00,-4.24,-46.39	0/0:11:11,0:40:-0.00,-4.84,-56.17	0/0:6:6,0:40:-0.00,-3.34,-31.71	0/0:9:9,0:40:-0.00,-4.24,-46.39	0/0:10:10,0:40:-0.00,-4.54,-51.28
scaffold28178	2835	2904:35:-	C	T	.	PASS	NS=219;AF=0.041	GT:DP:AD:GQ:GL	0/0:9:9,0:40:-0.00,-3.83,-47.84	0/0:10:10,0:40:-0.00,-4.13,-52.94	0/0:11:11,0:40:-0.00,-4.43,-58.05	0/0:15:15,0:40:-0.00,-5.64,-78.48	0/0:12:12,0:40:-0.00,-4.73,-63.16	0/1:12:5,7:40:-31.02,0.00,-22.67	0/0:9:9,0:40:-0.00,-3.83,-47.84	0/0:8:8,0:40:-0.00,-3.53,-42.73	0/0:20:19,1:26:-0.00,-2.04,-93.80	0/0:17:17,0:40:-0.00,-6.24,-88.69	./.:3:3,0:26:-0.00,-2.03,-17.20	./.:3:3,0:26:-0.00,-2.03,-17.20	./.:1:1,0:19:-0.02,-1.44,-6.99	0/0:16:16,0:40:-0.00,-5.94,-83.58	0/0:13:13,0:40:-0.00,-5.03,-68.26	0/0:14:14,0:40:-0.00,-5.34,-73.37	0/0:20:20,0:40:-0.00,-7.14,-104.01	0/1:13:6,7:40:-30.71,0.00,-27.48	./.:.:.:.:.	0/0:11:11,0:40:-0.00,-4.43,-58.05	0/1:9:3,6:40:-26.81,-0.00,-13.36	0/0:14:14,0:40:-0.00,-5.34,-73.37	./.:.:.:.:.	0/1:10:6,4:40:-16.30,0.00,-28.38	0/0:18:18,0:40:-0.00,-6.54,-93.80	./.:2:2,0:23:-0.01,-1.73,-12.09	0/0:27:27,0:40:-0.00,-9.25,-139.76	0/0:5:5,0:32:-0.00,-2.63,-27.41	0/0:19:19,0:40:-0.00,-6.84,-98.91	./.:4:4,0:29:-0.00,-2.33,-22.30	0/0:8:8,0:40:-0.00,-3.53,-42.73	./.:3:3,0:26:-0.00,-2.03,-17.20	./.:3:3,0:26:-0.00,-2.03,-17.20	0/0:10:10,0:40:-0.00,-4.13,-52.94	0/0:15:15,0:40:-0.00,-5.64,-78.48	0/0:40:40,0:40:-0.00,-13.16,-206.15	0/0:18:18,0:40:-0.00,-6.54,-93.80	0/0:10:10,0:40:-0.00,-4.13,-52.94	0/0:16:16,0:40:-0.00,-5.94,-83.58	0/0:9:9,0:40:-0.00,-3.83,-47.84	0/0:5:5,0:32:-0.00,-2.63,-27.41
scaffold20512	1243	2938:28:+	G	A	.	PASS	NS=234;AF=0.015	GT:DP:AD:GQ:GL	0/0:14:14,0:40:-0.00,-5.67,-60.90	0/0:26:26,0:40:-0.00,-9.28,-111.07	0/0:12:12,0:40:-0.00,-5.06,-52.54	0/0:12:12,0:40:-0.00,-5.06,-52.54	0/0:12:12,0:40:-0.00,-5.06,-52.54	0/0:16:16,0:40:-0.00,-6.27,-69.26	0/0:7:7,0:40:-0.00,-3.56,-31.63	0/0:19:19,0:40:-0.00,-7.17,-81.80	0/0:25:25,0:40:-0.00,-8.98,-106.89	0/0:23:23,0:40:-0.00,-8.37,-98.53	0/0:11:11,0:40:-0.00,-4.76,-48.36	0/0:25:25,0:40:-0.00,-8.98,-106.89	0/0:22:22,0:40:-0.00,-8.07,-94.35	0/0:12:12,0:40:-0.00,-5.06,-52.54	0/0:18:18,0:40:-0.00,-6.87,-77.62	0/0:26:26,0:40:-0.00,-9.28,-111.07	0/0:15:15,0:40:-0.00,-5.97,-65.08	0/0:29:29,0:40:-0.00,-10.18,-123.61	0/0:17:17,0:40:-0.00,-6.57,-73.44	0/0:20:20,0:40:-0.00,-7.47,-85.99	./.:4:4,0:33:-0.00,-2.66,-19.09	0/0:15:15,0:40:-0.00,-5.97,-65.08	0/0:21:21,0:40:-0.00,-7.77,-90.17	0/0:13:13,0:40:-0.00,-5.36,-56.72	0/0:14:14,0:40:-0.00,-5.67,-60.90	0/0:12:12,0:40:-0.00,-5.06,-52.54	0/0:27:27,0:40:-0.00,-9.58,-115.25	0/0:11:11,0:40:-0.00,-4.76,-48.36	0/0:31:31,0:40:-0.00,-10.78,-131.97	./.:2:2,0:26:-0.00,-2.06,-10.73	0/0:30:30,0:40:-0.00,-10.48,-127.79	0/0:15:15,0:40:-0.00,-5.97,-65.08	0/0:18:18,0:40:-0.00,-6.87,-77.62	0/0:11:11,0:40:-0.00,-4.76,-48.36	0/0:21:21,0:40:-0.00,-7.77,-90.17	0/0:29:29,0:40:-0.00,-10.18,-123.61	0/0:17:17,0:40:-0.00,-6.57,-73.44	0/0:21:21,0:40:-0.00,-7.77,-90.17	0/0:19:19,0:40:-0.00,-7.17,-81.80	0/0:15:15,0:40:-0.00,-5.97,-65.08	0/0:18:18,0:40:-0.00,-6.87,-77.62
scaffold3075	1112	2964:51:+	T	C	.	PASS	NS=239;AF=0.046	GT:DP:AD:GQ:GL	0/0:22:22,0:40:-0.00,-7.63,-96.52	0/0:28:28,0:40:-0.00,-9.43,-122.28	0/0:14:14,0:40:-0.00,-5.22,-62.16	0/0:20:20,0:40:-0.00,-7.03,-87.93	0/0:23:23,0:40:-0.00,-7.93,-100.81	0/0:25:25,0:40:-0.00,-8.53,-109.40	0/0:21:21,0:40:-0.00,-7.33,-92.22	0/0:26:26,0:40:-0.00,-8.83,-113.69	0/0:33:33,0:40:-0.00,-10.94,-143.75	0/0:33:33,0:40:-0.00,-10.94,-143.75	0/0:17:17,0:40:-0.00,-6.12,-75.04	0/0:26:26,0:40:-0.00,-8.83,-113.69	0/0:15:15,0:40:-0.00,-5.52,-66.45	0/0:24:24,0:40:-0.00,-8.23,-105.10	0/1:23:14,9:40:-30.72,0.00,-54.23	0/0:29:29,0:40:-0.00,-9.73,-126.58	0/0:34:34,0:40:-0.00,-11.24,-148.05	0/0:47:47,0:40:-0.00,-15.15,-203.87	0/1:19:11,8:40:-27.63,0.00,-42.55	0/0:22:22,0:40:-0.00,-7.63,-96.52	0/0:27:27,0:40:-0.00,-9.13,-117.99	0/0:20:20,0:40:-0.00,-7.03,-87.93	0/0:17:17,0:40:-0.00,-6.12,-75.04	0/0:20:20,0:40:-0.00,-7.03,-87.93	0/0:26:26,0:40:-0.00,-8.83,-113.69	0/1:17:10,7:40:-23.94,0.00,-38.86	0/0:33:33,0:40:-0.00,-10.94,-143.75	0/1:15:6,9:40:-33.13,0.00,-22.29	0/0:36:36,0:40:-0.00,-11.84,-156.64	0/0:8:8,0:40:-0.00,-3.41,-36.39	0/0:25:25,0:40:-0.00,-8.53,-109.40	0/0:26:26,0:40:-0.00,-8.83,-113.69	0/0:15:15,0:40:-0.00,-5.52,-66.45	0/0:19:19,0:40:-0.00,-6.72,-83.63	0/0:20:20,0:40:-0.00,-7.03,-87.93	0/0:46:45,1:40:-0.00,-10.56,-190.99	0/0:30:30,0:40:-0.00,-10.04,-130.87	0/0:22:22,0:40:-0.00,-7.63,-96.52	0/0:15:15,0:40:-0.00,-5.52,-66.45	0/0:19:19,0:40:-0.00,-6.72,-83.63	0/1:27:11,16:40:-59.58,0.00,-40.14
scaffold8046	768	2993:70:-	C	T	.	PASS	NS=231;AF=0.039	GT:DP:AD:GQ:GL	0/0:9:9,0:40:-0.00,-3.74,-46.14	0/0:10:10,0:40:-0.00,-4.04,-51.00	./.:3:3,0:25:-0.01,-1.94,-16.95	0/0:7:7,0:38:-0.00,-3.14,-36.40	./.:3:3,0:25:-0.01,-1.94,-16.95	./.:4:1,3:40:-12.36,-0.00,-4.97	0/0:8:8,0:40:-0.00,-3.44,-41.27	0/0:7:7,0:38:-0.00,-3.14,-36.40	0/0:7:7,0:38:-0.00,-3.14,-36.40	0/0:11:11,0:40:-0.00,-4.34,-55.87	0/0:7:7,0:38:-0.00,-3.14,-36.40	0/1:9:5,4:40:-15.72,0.00,-22.93	0/0:5:5,0:32:-0.00,-2.54,-26.67	0/0:10:10,0:40:-0.00,-4.04,-51.00	0/0:8:8,0:40:-0.00,-3.44,-41.27	0/0:13:13,0:40:-0.00,-4.95,-65.60	0/0:8:8,0:40:-0.00,-3.44,-41.27	0/1:18:9,9:40:-37.34,0.00,-39.68	0/0:13:13,0:40:-0.00,-4.95,-65.60	0/0:7:7,0:38:-0.00,-3.14,-36.40	0/0:5:5,0:32:-0.00,-2.54,-26.67	0/0:9:9,0:40:-0.00,-3.74,-46.14	0/0:6:6,0:35:-0.00,-2.84,-31.54	./.:4:4,0:28:-0.00,-2.24,-21.81	0/0:11:11,0:40:-0.00,-4.34,-55.87	./.:3:3,0:25:-0.01,-1.94,-16.95	0/0:8:8,0:40:-0.00,-3.44,-41.27	0/1:6:3,3:40:-11.76,-0.00,-14.10	0/1:16:11,5:40:-18.48,0.00,-50.02	./.:3:1,2:40:-7.80,-0.00,-5.28	0/0:18:18,0:40:-0.00,-6.45,-89.93	./.:4:4,0:28:-0.00,-2.24,-21.81	./.:3:3,0:25:-0.01,-1.94,-16.95	./.:4:4,0:28:-0.00,-2.24,-21.81	0/0:12:12,0:40:-0.00,-4.64,-60.73	0/0:11:11,0:40:-0.00,-4.34,-55.87	0/0:9:9,0:40:-0.00,-3.74,-46.14	0/0:11:11,0:40:-0.00,-4.34,-55.87	0/0:5:5,0:32:-0.00,-2.54,-26.67	./.:2:2,0:22:-0.01,-1.64,-12.09	0/0:10:10,0:40:-0.00,-4.04,-51.00
scaffold11360	5560	3142:13:+	C	T	.	PASS	NS=236;AF=0.011	GT:DP:AD:GQ:GL	0/0:15:15,0:40:-0.00,-6.08,-64.18	0/0:17:17,0:40:-0.00,-6.68,-72.42	0/0:9:9,0:40:-0.00,-4.27,-39.46	0/0:13:13,0:40:-0.00,-5.48,-55.94	./.:4:4,0:34:-0.00,-2.77,-18.86	0/1:11:4,7:40:-23.97,-0.00,-13.98	0/0:14:14,0:40:-0.00,-5.78,-60.06	0/0:16:16,0:40:-0.00,-6.38,-68.30	0/0:13:13,0:40:-0.00,-5.48,-55.94	0/0:14:14,0:40:-0.00,-5.78,-60.06	./.:2:2,0:27:-0.00,-2.17,-10.62	0/0:7:7,0:40:-0.00,-3.67,-31.22	0/0:11:11,0:40:-0.00,-4.88,-47.70	0/0:13:13,0:40:-0.00,-5.48,-55.94	0/0:12:12,0:40:-0.00,-5.18,-51.82	0/0:17:17,0:40:-0.00,-6.68,-72.42	0/0:12:12,0:40:-0.00,-5.18,-51.82	0/0:9:9,0:40:-0.00,-4.27,-39.46	0/0:9:9,0:40:-0.00,-4.27,-39.46	0/0:11:11,0:40:-0.00,-4.88,-47.70	0/0:6:6,0:40:-0.00,-3.37,-27.10	0/0:10:10,0:40:-0.00,-4.57,-43.58	0/0:12:12,0:40:-0.00,-5.18,-51.82	0/0:5:5,0:37:-0.00,-3.07,-22.98	0/0:18:18,0:40:-0.00,-6.98,-76.55	./.:3:3,0:31:-0.00,-2.47,-14.74	0/0:17:17,0:40:-0.00,-6.68,-72.42	0/0:10:10,0:40:-0.00,-4.57,-43.58	0/0:14:14,0:40:-0.00,-5.78,-60.06	./.:1:1,0:24:-0.01,-1.87,-6.50	0/0:14:14,0:40:-0.00,-5.78,-60.06	./.:4:4,0:34:-0.00,-2.77,-18.86	0/1:5:3,2:40:-5.17,-0.00,-11.66	./.:4:4,0:34:-0.00,-2.77,-18.86	0/0:11:11,0:40:-0.00,-4.88,-47.70	0/0:18:18,0:40:-0.00,-6.98,-76.55	0/0:11:11,0:40:-0.00,-4.88,-47.70	0/0:12:12,0:40:-0.00,-5.18,-51.82	0/0:10:10,0:40:-0.00,-4.57,-43.58	0/0:10:10,0:40:-0.00,-4.57,-43.58	0/0:10:10,0:40:-0.00,-4.57,-43.58
scaffold15401	9790	3161:21:+	C	T	.	PASS	NS=238;AF=0.017	GT:DP:AD:GQ:GL	0/0:9:9,0:40:-0.00,-4.10,-47.86	0/0:21:21,0:40:-0.00,-7.71,-108.51	0/1:6:3,3:40:-11.97,-0.00,-14.34	0/0:11:11,0:40:-0.00,-4.70,-57.97	./.:4:4,0:32:-0.00,-2.59,-22.59	0/0:6:6,0:38:-0.00,-3.19,-32.69	0/0:13:13,0:40:-0.00,-5.30,-68.07	0/0:10:10,0:40:-0.00,-4.40,-52.91	0/0:14:14,0:40:-0.00,-5.60,-73.13	0/0:14:14,0:40:-0.00,-5.60,-73.13	0/0:9:9,0:40:-0.00,-4.10,-47.86	0/0:20:20,0:40:-0.00,-7.41,-103.46	0/0:14:14,0:40:-0.00,-5.60,-73.13	0/0:15:15,0:40:-0.00,-5.90,-78.18	0/0:6:6,0:38:-0.00,-3.19,-32.69	0/0:17:17,0:40:-0.00,-6.50,-88.29	0/0:11:11,0:40:-0.00,-4.70,-57.97	0/0:20:20,0:40:-0.00,-7.41,-103.46	0/0:17:17,0:40:-0.00,-6.50,-88.29	0/0:8:8,0:40:-0.00,-3.79,-42.80	0/0:8:8,0:40:-0.00,-3.79,-42.80	0/1:8:6,2:40:-6.31,-0.00,-28.90	0/0:19:19,0:40:-0.00,-7.11,-98.40	0/0:5:5,0:35:-0.00,-2.89,-27.64	0/0:15:15,0:40:-0.00,-5.90,-78.18	0/0:8:8,0:40:-0.00,-3.79,-42.80	0/0:20:20,0:40:-0.00,-7.41,-103.46	0/0:9:9,0:40:-0.00,-4.10,-47.86	0/0:24:24,0:40:-0.00,-8.61,-123.67	./.:3:3,0:29:-0.00,-2.29,-17.53	0/0:6:6,0:38:-0.00,-3.19,-32.69	0/0:10:10,0:40:-0.00,-4.40,-52.91	0/0:19:19,0:40:-0.00,-7.11,-98.40	0/0:6:6,0:38:-0.00,-3.19,-32.69	0/0:15:15,0:40:-0.00,-5.90,-78.18	0/0:17:17,0:40:-0.00,-6.50,-88.29	0/0:11:11,0:40:-0.00,-4.70,-57.97	./.:3:3,0:29:-0.00,-2.29,-17.53	0/0:10:10,0:40:-0.00,-4.40,-52.91	0/0:8:8,0:40:-0.00,-3.79,-42.80	0/0:13:13,0:40:-0.00,-5.30,-68.07
scaffold17203	9366	3167:39:-	G	T	.	PASS	NS=238;AF=0.008	GT:DP:AD:GQ:GL	0/0:18:18,0:40:-0.00,-7.12,-95.00	0/0:15:15,0:40:-0.00,-6.22,-79.56	0/0:5:5,0:39:-0.00,-3.21,-28.10	./.:4:4,0:35:-0.00,-2.91,-22.96	0/0:14:14,0:40:-0.00,-5.92,-74.42	0/0:10:10,0:40:-0.00,-4.71,-53.83	0/0:14:14,0:40:-0.00,-5.92,-74.42	0/0:18:18,0:40:-0.00,-7.12,-95.00	0/0:17:17,0:40:-0.00,-6.82,-89.85	0/1:10:7,3:40:-10.72,-0.00,-33.68	0/0:9:9,0:40:-0.00,-4.41,-48.69	0/0:19:19,0:40:-0.00,-7.42,-100.14	0/0:14:14,0:40:-0.00,-5.92,-74.42	0/0:13:13,0:40:-0.00,-5.62,-69.27	0/0:15:15,0:40:-0.00,-6.22,-79.56	0/0:21:21,0:40:-0.00,-8.02,-110.44	0/0:14:14,0:40:-0.00,-5.92,-74.42	0/0:22:22,0:40:-0.00,-8.33,-115.58	0/0:22:22,0:40:-0.00,-8.33,-115.58	0/0:11:11,0:40:-0.00,-5.01,-58.98	0/0:15:15,0:40:-0.00,-6.22,-79.56	0/0:14:14,0:40:-0.00,-5.92,-74.42	0/0:9:9,0:40:-0.00,-4.41,-48.69	./.:2:2,0:29:-0.00,-2.31,-12.67	0/0:21:21,0:40:-0.00,-8.02,-110.44	0/0:7:7,0:40:-0.00,-3.81,-38.40	0/0:18:18,0:40:-0.00,-7.12,-95.00	0/0:11:11,0:40:-0.00,-5.01,-58.98	0/0:20:20,0:40:-0.00,-7.72,-105.29	./.:3:3,0:32:-0.00,-2.61,-17.81	0/0:24:24,0:40:-0.00,-8.93,-125.87	0/0:15:15,0:40:-0.00,-6.22,-79.56	0/0:11:11,0:40:-0.00,-5.01,-58.98	0/0:9:9,0:40:-0.00,-4.41,-48.69	0/0:12:12,0:40:-0.00,-5.31,-64.12	0/0:30:30,0:40:-0.00,-10.73,-156.75	0/0:14:14,0:40:-0.00,-5.92,-74.42	0/0:14:14,0:40:-0.00,-5.92,-74.42	./.:3:3,0:32:-0.00,-2.61,-17.81	0/0:10:10,0:40:-0.00,-4.71,-53.83	0/0:19:19,0:40:-0.00,-7.42,-100.14
scaffold5520	10045	3238:50:+	G	A	.	PASS	NS=237;AF=0.038	GT:DP:AD:GQ:GL	0/0:21:21,0:40:-0.00,-7.43,-91.93	0/0:38:38,0:40:-0.00,-12.55,-164.69	0/0:14:14,0:40:-0.00,-5.33,-61.97	0/1:11:7,4:40:-12.70,-0.00,-27.59	0/0:16:16,0:40:-0.00,-5.93,-70.53	0/0:27:27,0:40:-0.00,-9.24,-117.61	0/0:16:16,0:40:-0.00,-5.93,-70.53	0/0:29:29,0:40:-0.00,-9.84,-126.17	0/0:22:22,0:40:-0.00,-7.73,-96.21	0/0:27:27,0:40:-0.00,-9.24,-117.61	0/0:9:9,0:40:-0.00,-3.82,-40.57	0/0:20:20,0:40:-0.00,-7.13,-87.65	0/0:16:16,0:40:-0.00,-5.93,-70.53	0/0:20:20,0:40:-0.00,-7.13,-87.65	0/0:23:23,0:40:-0.00,-8.04,-100.49	0/0:27:27,0:40:-0.00,-9.24,-117.61	0/0:20:20,0:40:-0.00,-7.13,-87.65	0/0:29:29,0:40:-0.00,-9.84,-126.17	0/0:20:20,0:40:-0.00,-7.13,-87.65	0/0:25:25,0:40:-0.00,-8.64,-109.05	0/0:18:18,0:40:-0.00,-6.53,-79.09	0/0:28:28,0:40:-0.00,-9.54,-121.89	0/0:21:21,0:40:-0.00,-7.43,-91.93	0/0:12:12,0:40:-0.00,-4.72,-53.41	0/0:26:26,0:40:-0.00,-8.94,-113.33	0/0:10:10,0:40:-0.00,-4.12,-44.85	0/0:23:23,0:40:-0.00,-8.04,-100.49	0/0:22:22,0:40:-0.00,-7.73,-96.21	0/1:43:17,26:40:-97.22,0.00,-60.75	0/0:8:8,0:40:-0.00,-3.52,-36.29	0/0:34:34,0:40:-0.00,-11.35,-147.57	0/0:15:15,0:40:-0.00,-5.63,-66.25	0/1:16:6,10:40:-36.87,0.00,-21.80	0/0:11:11,0:40:-0.00,-4.42,-49.13	0/0:18:18,0:40:-0.00,-6.53,-79.09	0/0:36:36,0:40:-0.00,-11.95,-156.13	0/0:29:29,0:40:-0.00,-9.84,-126.17	0/0:31:31,0:40:-0.00,-10.44,-134.73	0/0:19:19,0:40:-0.00,-6.83,-83.37	0/0:17:17,0:40:-0.00,-6.23,-74.81	0/0:31:31,0:40:-0.00,-10.44,-134.73
scaffold23950	7879	3259:24:+	C	A	.	PASS	NS=234;AF=0.015	GT:DP:AD:GQ:GL	0/0:16:16,0:40:-0.00,-6.25,-69.06	0/0:16:16,0:40:-0.00,-6.25,-69.06	0/0:9:9,0:40:-0.00,-4.14,-39.88	0/0:15:15,0:40:-0.00,-5.95,-64.89	0/0:14:14,0:40:-0.00,-5.65,-60.72	0/0:16:16,0:40:-0.00,-6.25,-69.06	0/1:20:6,14:40:-50.90,0.00,-19.92	0/1:20:15,5:40:-13.39,-0.00,-57.44	0/0:16:16,0:40:-0.00,-6.25,-69.06	0/0:19:19,0:40:-0.00,-7.15,-81.57	0/0:7:7,0:40:-0.00,-3.54,-31.55	0/0:15:15,0:40:-0.00,-5.95,-64.89	0/0:17:17,0:40:-0.00,-6.55,-73.23	0/0:11:11,0:40:-0.00,-4.75,-48.22	0/0:13:13,0:40:-0.00,-5.35,-56.56	0/0:10:10,0:40:-0.00,-4.44,-44.05	0/0:15:15,0:40:-0.00,-5.95,-64.89	0/0:18:18,0:40:-0.00,-6.85,-77.40	./.:4:4,0:33:-0.00,-2.64,-19.04	0/0:18:18,0:40:-0.00,-6.85,-77.40	0/0:9:9,0:40:-0.00,-4.14,-39.88	0/0:19:19,0:40:-0.00,-7.15,-81.57	0/0:18:18,0:40:-0.00,-6.85,-77.40	0/0:6:6,0:39:-0.00,-3.24,-27.38	0/0:25:25,0:40:-0.00,-8.96,-106.58	./.:4:4,0:33:-0.00,-2.64,-19.04	0/0:16:16,0:40:-0.00,-6.25,-69.06	0/0:14:14,0:40:-0.00,-5.65,-60.72	0/0:15:15,0:40:-0.00,-5.95,-64.89	./.:2:2,0:26:-0.00,-2.04,-10.71	0/0:19:19,0:40:-0.00,-7.15,-81.57	0/0:10:10,0:40:-0.00,-4.44,-44.05	0/1:10:3,7:40:-24.73,-0.00,-10.43	0/0:7:7,0:40:-0.00,-3.54,-31.55	0/0:13:13,0:40:-0.00,-5.35,-56.56	0/0:35:35,0:40:-0.00,-11.97,-148.26	0/0:9:9,0:40:-0.00,-4.14,-39.88	0/0:18:18,0:40:-0.00,-6.85,-77.40	0/0:15:15,0:40:-0.00,-5.95,-64.89	0/0:10:10,0:40:-0.00,-4.44,-44.05	0/0:20:20,0:40:-0.00,-7.45,-85.73
scaffold8290	9337	3375:83:-	G	A	.	PASS	NS=235;AF=0.013	GT:DP:AD:GQ:GL	0/0:8:8,0:40:-0.00,-3.94,-41.72	./.:2:2,0:27:-0.00,-2.13,-12.21	./.:4:4,0:34:-0.00,-2.73,-22.05	0/0:9:9,0:40:-0.00,-4.24,-46.64	0/0:10:10,0:40:-0.00,-4.54,-51.56	0/0:7:7,0:40:-0.00,-3.63,-36.80	0/0:7:7,0:40:-0.00,-3.63,-36.80	0/0:13:13,0:40:-0.00,-5.44,-66.32	0/1:11:1,10:31:-44.35,-0.00,-2.45	0/0:6:6,0:40:-0.00,-3.33,-31.89	./.:1:1,0:24:-0.01,-1.84,-7.30	0/0:8:8,0:40:-0.00,-3.94,-41.72	./.:2:2,0:27:-0.00,-2.13,-12.21	0/0:6:6,0:40:-0.00,-3.33,-31.89	./.:3:3,0:30:-0.00,-2.43,-17.13	0/0:8:8,0:40:-0.00,-3.94,-41.72	./.:4:4,0:34:-0.00,-2.73,-22.05	0/0:6:6,0:40:-0.00,-3.33,-31.89	0/0:10:10,0:40:-0.00,-4.54,-51.56	0/0:7:7,0:40:-0.00,-3.63,-36.80	./.:4:4,0:34:-0.00,-2.73,-22.05	0/0:6:6,0:40:-0.00,-3.33,-31.89	0/0:6:6,0:40:-0.00,-3.33,-31.89	./.:4:4,0:34:-0.00,-2.73,-22.05	0/0:11:11,0:40:-0.00,-4.84,-56.48	./.:2:2,0:27:-0.00,-2.13,-12.21	0/0:10:10,0:40:-0.00,-4.54,-51.56	0/0:6:6,0:40:-0.00,-3.33,-31.89	0/0:8:8,0:40:-0.00,-3.94,-41.72	./.:2:2,0:27:-0.00,-2.13,-12.21	0/0:8:8,0:40:-0.00,-3.94,-41.72	0/0:5:5,0:37:-0.00,-3.03,-26.97	0/0:6:6,0:40:-0.00,-3.33,-31.89	./.:1:1,0:24:-0.01,-1.84,-7.30	0/0:6:6,0:40:-0.00,-3.33,-31.89	0/0:18:18,0:40:-0.00,-6.95,-90.91	./.:4:4,0:34:-0.00,-2.73,-22.05	./.:4:4,0:34:-0.00,-2.73,-22.05	0/0:7:7,0:40:-0.00,-3.63,-36.80	0/0:10:10,0:40:-0.00,-4.54,-51.56	0/0:11:11,0:40:-0.00,-4.84,-56.48
scaffold3321	2099	3385:8:+	A	T	.	PASS	NS=230;AF=0.011	GT:DP:AD:GQ:GL	0/0:12:12,0:40:-0.00,-5.17,-63.51	0/0:19:19,0:40:-0.00,-7.28,-99.36	0/0:8:8,0:40:-0.00,-3.97,-43.03	0/0:9:9,0:40:-0.00,-4.27,-48.15	0/0:9:9,0:40:-0.00,-4.27,-48.15	0/0:14:14,0:40:-0.00,-5.77,-73.76	0/0:20:20,0:40:-0.00,-7.58,-104.48	0/0:17:17,0:40:-0.00,-6.68,-89.12	0/0:17:17,0:40:-0.00,-6.68,-89.12	0/0:10:10,0:40:-0.00,-4.57,-53.27	0/0:5:5,0:37:-0.00,-3.06,-27.67	0/0:12:12,0:40:-0.00,-5.17,-63.51	0/0:6:6,0:40:-0.00,-3.36,-32.79	0/0:13:13,0:40:-0.00,-5.47,-68.63	0/0:7:7,0:40:-0.00,-3.67,-37.91	0/0:10:10,0:40:-0.00,-4.57,-53.27	0/0:13:13,0:40:-0.00,-5.47,-68.63	0/0:14:14,0:40:-0.00,-5.77,-73.76	0/0:6:6,0:40:-0.00,-3.36,-32.79	./.:4:4,0:34:-0.00,-2.76,-22.55	0/0:8:8,0:40:-0.00,-3.97,-43.03	0/0:14:14,0:40:-0.00,-5.77,-73.76	0/0:11:11,0:40:-0.00,-4.87,-58.39	0/0:8:8,0:40:-0.00,-3.97,-43.03	0/0:12:12,0:40:-0.00,-5.17,-63.51	0/1:6:1,5:40:-22.24,-0.00,-3.83	0/0:15:15,0:40:-0.00,-6.07,-78.88	0/0:8:8,0:40:-0.00,-3.97,-43.03	./.:4:4,0:34:-0.00,-2.76,-22.55	./.:1:1,0:24:-0.01,-1.86,-7.20	0/0:17:17,0:40:-0.00,-6.68,-89.12	0/0:8:8,0:40:-0.00,-3.97,-43.03	0/0:7:7,0:40:-0.00,-3.67,-37.91	0/0:8:8,0:40:-0.00,-3.97,-43.03	0/0:10:10,0:40:-0.00,-4.57,-53.27	0/0:20:20,0:40:-0.00,-7.58,-104.48	0/0:9:9,0:40:-0.00,-4.27,-48.15	0/0:16:16,0:40:-0.00,-6.37,-84.00	0/0:7:7,0:40:-0.00,-3.67,-37.91	0/0:13:13,0:40:-0.00,-5.47,-68.63	0/0:14:14,0:40:-0.00,-5.77,-73.76
scaffold15444	1219	3397:68:+	T	A	.	PASS	NS=225;AF=0.062	GT:DP:AD:GQ:GL	0/0:6:6,0:32:-0.00,-2.57,-26.32	0/0:9:9,0:40:-0.00,-3.48,-38.56	0/0:10:10,0:40:-0.00,-3.78,-42.64	0/0:10:10,0:40:-0.00,-3.78,-42.64	0/0:9:9,0:40:-0.00,-3.48,-38.56	0/0:12:12,0:40:-0.00,-4.38,-50.81	0/0:6:6,0:32:-0.00,-2.57,-26.32	0/0:11:11,0:40:-0.00,-4.08,-46.73	0/0:15:15,0:40:-0.00,-5.28,-63.05	0/0:17:17,0:40:-0.00,-5.88,-71.21	0/0:10:10,0:40:-0.00,-3.78,-42.64	0/0:16:16,0:40:-0.00,-5.58,-67.13	0/0:6:6,0:32:-0.00,-2.57,-26.32	0/0:11:11,0:40:-0.00,-4.08,-46.73	0/0:14:14,0:40:-0.00,-4.98,-58.97	./.:.:.:.:.	0/0:5:5,0:29:-0.00,-2.27,-22.24	0/0:18:18,0:40:-0.00,-6.18,-75.29	0/0:13:13,0:40:-0.00,-4.68,-54.89	./.:.:.:.:.	0/0:10:9,0:40:-0.00,-3.48,-38.56	0/0:9:9,0:40:-0.00,-3.48,-38.56	0/0:11:11,0:40:-0.00,-4.08,-46.73	0/0:7:7,0:35:-0.00,-2.87,-30.40	./.:2:2,0:19:-0.02,-1.39,-10.01	0/0:6:6,0:32:-0.00,-2.57,-26.32	0/0:10:10,0:40:-0.00,-3.78,-42.64	./.:.:.:.:.	0/0:9:9,0:40:-0.00,-3.48,-38.56	./.:3:3,0:22:-0.01,-1.68,-14.09	0/0:14:14,0:40:-0.00,-4.98,-58.97	0/0:7:7,0:35:-0.00,-2.87,-30.40	./.:4:4,0:25:-0.00,-1.97,-18.16	./.:3:3,0:22:-0.01,-1.68,-14.09	0/0:11:11,0:40:-0.00,-4.08,-46.73	0/1:26:23,3:40:-3.65,-0.00,-87.11	0/0:8:8,0:38:-0.00,-3.17,-34.48	0/0:16:16,0:40:-0.00,-5.58,-67.13	0/0:14:14,0:40:-0.00,-4.98,-58.97	0/0:15:15,0:40:-0.00,-5.28,-63.05	0/0:6:6,0:32:-0.00,-2.57,-26.32
scaffold28300	6620	3420:26:+	A	T	.	PASS	NS=235;AF=0.017	GT:DP:AD:GQ:GL	0/0:20:20,0:40:-0.00,-7.50,-81.15	0/0:38:38,0:40:-0.00,-12.92,-152.32	0/0:6:6,0:39:-0.00,-3.29,-25.79	0/0:25:25,0:40:-0.00,-9.00,-100.92	0/0:13:13,0:40:-0.00,-5.39,-53.47	0/0:30:30,0:40:-0.00,-10.51,-120.69	0/0:23:23,0:40:-0.00,-8.40,-93.01	0/0:28:28,0:40:-0.00,-9.91,-112.78	0/0:34:34,0:40:-0.00,-11.71,-136.51	0/0:26:26,0:40:-0.00,-9.31,-104.87	0/0:9:9,0:40:-0.00,-4.19,-37.65	0/0:27:27,0:40:-0.00,-9.61,-108.83	0/0:20:20,0:40:-0.00,-7.50,-81.15	0/0:26:26,0:40:-0.00,-9.31,-104.87	0/0:17:17,0:40:-0.00,-6.60,-69.29	0/0:25:25,0:40:-0.00,-9.00,-100.92	0/0:15:15,0:40:-0.00,-5.99,-61.38	0/1:24:14,10:40:-30.84,0.00,-48.72	0/0:19:19,0:40:-0.00,-7.20,-77.20	0/0:21:21,0:40:-0.00,-7.80,-85.10	0/0:21:21,0:40:-0.00,-7.80,-85.10	0/0:14:14,0:40:-0.00,-5.69,-57.42	0/0:17:17,0:40:-0.00,-6.60,-69.29	0/0:11:11,0:40:-0.00,-4.79,-45.56	0/0:18:18,0:40:-0.00,-6.90,-73.24	0/0:17:17,0:40:-0.00,-6.60,-69.29	0/0:36:36,0:40:-0.00,-12.32,-144.42	0/0:35:35,0:40:-0.00,-12.01,-140.46	0/0:31:31,0:40:-0.00,-10.81,-124.65	0/0:9:9,0:40:-0.00,-4.19,-37.65	0/0:30:30,0:40:-0.00,-10.51,-120.69	0/0:22:22,0:40:-0.00,-8.10,-89.06	0/0:26:26,0:40:-0.00,-9.31,-104.87	0/0:10:10,0:40:-0.00,-4.49,-41.61	0/0:24:24,0:40:-0.00,-8.70,-96.97	0/0:33:33,0:40:-0.00,-11.41,-132.55	0/0:15:15,0:40:-0.00,-5.99,-61.38	0/0:16:16,0:40:-0.00,-6.30,-65.33	0/0:8:8,0:40:-0.00,-3.89,-33.70	0/0:27:27,0:40:-0.00,-9.61,-108.83	0/0:31:31,0:40:-0.00,-10.81,-124.65
scaffold4989	1876	3457:10:+	C	G	.	PASS	NS=237;AF=0.025	GT:DP:AD:GQ:GL	0/0:8:8,0:40:-0.00,-3.62,-34.12	0/0:16:16,0:40:-0.00,-6.03,-65.88	0/0:8:8,0:40:-0.00,-3.62,-34.12	0/0:8:8,0:40:-0.00,-3.62,-34.12	./.:3:3,0:27:-0.00,-2.12,-14.27	0/0:11:11,0:40:-0.00,-4.53,-46.03	0/0:12:12,0:40:-0.00,-4.83,-50.00	0/0:11:11,0:40:-0.00,-4.53,-46.03	0/0:11:11,0:40:-0.00,-4.53,-46.03	0/0:11:11,0:40:-0.00,-4.53,-46.03	0/0:7:7,0:40:-0.00,-3.32,-30.15	0/0:10:10,0:40:-0.00,-4.22,-42.06	0/0:8:8,0:40:-0.00,-3.62,-34.12	0/0:9:9,0:40:-0.00,-3.92,-38.09	0/0:11:11,0:40:-0.00,-4.53,-46.03	0/0:10:10,0:40:-0.00,-4.22,-42.06	0/0:12:12,0:40:-0.00,-4.83,-50.00	0/0:10:10,0:40:-0.00,-4.22,-42.06	0/0:12:12,0:40:-0.00,-4.83,-50.00	0/0:11:11,0:40:-0.00,-4.53,-46.03	0/1:9:5,4:40:-11.96,-0.00,-18.28	0/0:8:8,0:40:-0.00,-3.62,-34.12	0/0:11:11,0:40:-0.00,-4.53,-46.03	./.:3:3,0:27:-0.00,-2.12,-14.27	0/0:10:10,0:40:-0.00,-4.22,-42.06	0/0:6:6,0:37:-0.00,-3.02,-26.18	0/0:7:7,0:40:-0.00,-3.32,-30.15	0/0:7:7,0:40:-0.00,-3.32,-30.15	0/0:16:16,0:40:-0.00,-6.03,-65.88	./.:2:2,0:24:-0.01,-1.82,-10.30	0/0:14:14,0:40:-0.00,-5.43,-57.94	./.:3:3,0:27:-0.00,-2.12,-14.27	./.:3:3,0:27:-0.00,-2.12,-14.27	./.:3:3,0:27:-0.00,-2.12,-14.27	0/0:22:22,0:40:-0.00,-7.84,-89.70	0/0:17:17,0:40:-0.00,-6.33,-69.85	0/1:5:2,3:40:-9.19,-0.00,-7.58	0/0:14:14,0:40:-0.00,-5.43,-57.94	0/0:8:8,0:40:-0.00,-3.62,-34.12	0/0:10:10,0:40:-0.00,-4.22,-42.06	0/0:11:11,0:40:-0.00,-4.53,-46.03
scaffold13778	10362	3601:24:+	A	T	.	PASS	NS=234;AF=0.015	GT:DP:AD:GQ:GL	0/0:23:23,0:40:-0.00,-8.36,-88.95	0/0:31:31,0:40:-0.00,-10.77,-119.06	0/0:7:7,0:40:-0.00,-3.54,-28.72	0/0:19:19,0:40:-0.00,-7.15,-73.89	0/0:7:7,0:40:-0.00,-3.54,-28.72	0/0:15:15,0:40:-0.00,-5.95,-58.83	0/0:24:24,0:40:-0.00,-8.66,-92.71	0/0:23:23,0:40:-0.00,-8.36,-88.95	0/0:14:14,0:40:-0.00,-5.65,-55.07	0/0:22:22,0:40:-0.00,-8.06,-85.18	0/0:16:16,0:40:-0.00,-6.25,-62.60	0/0:11:11,0:40:-0.00,-4.75,-43.78	0/0:22:22,0:40:-0.00,-8.06,-85.18	0/0:24:24,0:40:-0.00,-8.66,-92.71	0/0:15:15,0:40:-0.00,-5.95,-58.83	0/0:26:26,0:40:-0.00,-9.26,-100.24	0/0:28:28,0:40:-0.00,-9.86,-107.77	0/0:25:25,0:40:-0.00,-8.96,-96.48	0/0:19:19,0:40:-0.00,-7.15,-73.89	0/0:18:18,0:40:-0.00,-6.85,-70.13	0/0:14:14,0:40:-0.00,-5.65,-55.07	0/0:14:14,0:40:-0.00,-5.65,-55.07	0/0:10:10,0:40:-0.00,-4.45,-40.01	0/0:7:7,0:40:-0.00,-3.54,-28.72	0/0:25:25,0:40:-0.00,-8.96,-96.48	0/0:13:13,0:40:-0.00,-5.35,-51.30	0/0:33:33,0:40:-0.00,-11.37,-126.59	0/0:19:19,0:40:-0.00,-7.15,-73.89	0/0:23:23,0:40:-0.00,-8.36,-88.95	0/0:8:8,0:40:-0.00,-3.84,-32.48	0/0:15:15,0:40:-0.00,-5.95,-58.83	0/0:6:6,0:39:-0.00,-3.24,-24.95	0/0:24:24,0:40:-0.00,-8.66,-92.71	0/0:5:5,0:36:-0.00,-2.94,-21.19	0/0:19:19,0:40:-0.00,-7.15,-73.89	0/0:32:32,0:40:-0.00,-11.07,-122.83	0/0:16:16,0:40:-0.00,-6.25,-62.60	0/0:15:15,0:40:-0.00,-5.95,-58.83	0/0:17:17,0:40:-0.00,-6.55,-66.36	0/0:19:19,0:40:-0.00,-7.15,-73.89	0/0:25:25,0:40:-0.00,-8.96,-96.48
scaffold28305	11858	3637:32:-	G	A	.	PASS	NS=234;AF=0.028	GT:DP:AD:GQ:GL	0/0:25:25,0:40:-0.00,-8.79,-109.24	0/1:20:8,12:40:-44.16,0.00,-29.07	0/0:18:18,0:40:-0.00,-6.68,-79.23	0/0:19:19,0:40:-0.00,-6.98,-83.51	0/0:20:20,0:40:-0.00,-7.28,-87.80	0/0:15:15,0:40:-0.00,-5.78,-66.37	0/0:24:24,0:40:-0.00,-8.49,-104.95	0/0:25:25,0:40:-0.00,-8.79,-109.24	0/0:29:29,0:40:-0.00,-9.99,-126.39	0/0:24:24,0:40:-0.00,-8.49,-104.95	0/0:18:18,0:40:-0.00,-6.68,-79.23	0/0:27:27,0:40:-0.00,-9.39,-117.81	0/0:13:13,0:40:-0.00,-5.18,-57.79	0/0:18:18,0:40:-0.00,-6.68,-79.23	0/0:19:19,0:40:-0.00,-6.98,-83.51	0/0:25:25,0:40:-0.00,-8.79,-109.24	0/0:31:31,0:40:-0.00,-10.59,-134.96	0/1:39:22,17:40:-59.88,0.00,-83.37	0/0:19:19,0:40:-0.00,-6.98,-83.51	0/0:25:25,0:40:-0.00,-8.79,-109.24	0/1:19:7,12:40:-44.46,0.00,-25.09	0/0:26:26,0:40:-0.00,-9.09,-113.52	0/0:25:25,0:40:-0.00,-8.79,-109.24	0/0:11:11,0:40:-0.00,-4.57,-49.22	0/0:17:17,0:40:-0.00,-6.38,-74.94	0/0:9:9,0:40:-0.00,-3.97,-40.64	0/0:31:31,0:40:-0.00,-10.59,-134.96	0/0:19:19,0:40:-0.00,-6.98,-83.51	0/0:42:42,0:40:-0.00,-13.90,-182.12	0/0:7:7,0:40:-0.00,-3.37,-32.07	0/0:17:17,0:40:-0.00,-6.38,-74.94	0/0:15:15,0:40:-0.00,-5.78,-66.37	0/0:16:16,0:40:-0.00,-6.08,-70.65	0/0:9:9,0:40:-0.00,-3.97,-40.64	0/0:10:10,0:40:-0.00,-4.27,-44.93	0/0:30:30,0:40:-0.00,-10.29,-130.67	0/0:18:18,0:40:-0.00,-6.68,-79.23	0/0:37:37,0:40:-0.00,-12.40,-160.68	1/1:18:0,18:40:-75.11,-4.62,-0.00	0/0:19:19,0:40:-0.00,-6.98,-83.51	0/0:11:11,0:40:-0.00,-4.57,-49.22
scaffold14970	10858	3686:33:-	A	G	.	PASS	NS=231;AF=0.097	GT:DP:AD:GQ:GL	0/0:9:9,0:40:-0.00,-3.35,-46.48	0/0:11:11,0:40:-0.00,-3.96,-56.46	0/0:10:10,0:40:-0.00,-3.66,-51.47	0/0:7:7,0:34:-0.00,-2.75,-36.51	./.:2:2,0:17:-0.02,-1.27,-11.59	0/0:9:9,0:40:-0.00,-3.35,-46.48	0/0:13:13,0:40:-0.00,-4.56,-66.43	0/0:10:10,0:40:-0.00,-3.66,-51.47	0/0:13:13,0:40:-0.00,-4.56,-66.43	0/0:6:6,0:31:-0.00,-2.45,-31.52	./.:3:3,0:21:-0.01,-1.56,-16.57	0/1:8:7,1:25:-1.94,-0.01,-33.46	./.:.:.:.:.	0/0:9:9,0:40:-0.00,-3.35,-46.48	0/0:11:11,0:40:-0.00,-3.96,-56.46	0/0:10:10,0:40:-0.00,-3.66,-51.47	0/0:10:10,0:40:-0.00,-3.66,-51.47	0/0:10:10,0:40:-0.00,-3.66,-51.47	0/0:8:8,0:37:-0.00,-3.05,-41.49	0/1:6:3,3:40:-12.51,-0.00,-14.10	0/1:8:7,1:25:-1.94,-0.01,-33.46	0/1:12:6,6:40:-25.67,0.00,-27.26	./.:4:4,0:24:-0.01,-1.86,-21.55	0/0:5:5,0:27:-0.00,-2.15,-26.53	0/1:6:3,3:40:-12.51,-0.00,-14.10	./.:4:4,0:24:-0.01,-1.86,-21.55	0/1:15:5,10:40:-44.72,0.00,-21.37	0/0:6:6,0:31:-0.00,-2.45,-31.52	0/0:7:7,0:34:-0.00,-2.75,-36.51	./.:.:.:.:.	./.:4:3,1:38:-3.14,-0.00,-14.70	0/0:7:7,0:34:-0.00,-2.75,-36.51	0/1:6:2,4:40:-17.50,-0.00,-9.11	./.:3:3,0:21:-0.01,-1.56,-16.57	0/1:8:6,2:40:-6.92,-0.00,-28.46	0/0:20:19,1:22:-0.01,-1.69,-91.38	0/1:8:3,5:40:-21.89,-0.00,-13.50	./.:1:1,0:14:-0.05,-0.99,-6.62	0/1:6:4,2:40:-7.52,-0.00,-19.09	0/0:9:9,0:40:-0.00,-3.35,-46.48	0/0:11:11,0:40:-0.00,-3.96,-56.46
scaffold6908	5993	3732:30:+	A	T	.	PASS	NS=234;AF=0.064	GT:DP:AD:GQ:GL	0/0:9:9,0:40:-0.00,-3.47,-21.52	0/1:11:4,7:40:-10.87,-0.00,-6.79	0/0:6:6,0:32:-0.00,-2.58,-15.12	0/0:5:5,0:29:-0.00,-2.28,-12.99	0/0:10:9,0:40:-0.00,-3.47,-21.52	0/0:7:7,0:35:-0.00,-2.87,-17.25	./.:4:4,0:25:-0.00,-1.98,-10.86	0/1:9:4,5:40:-7.20,-0.00,-7.38	0/0:9:9,0:40:-0.00,-3.47,-21.52	0/0:11:11,0:40:-0.00,-4.06,-25.79	./.:4:4,0:25:-0.00,-1.98,-10.86	0/0:9:9,0:40:-0.00,-3.47,-21.52	./.:3:3,0:22:-0.01,-1.69,-8.73	0/0:5:5,0:29:-0.00,-2.28,-12.99	0/1:13:6,7:40:-10.28,-0.00,-10.46	0/0:16:16,0:40:-0.00,-5.55,-36.46	0/0:7:7,0:35:-0.00,-2.87,-17.25	0/0:15:15,0:40:-0.00,-5.25,-34.32	0/0:8:8,0:38:-0.00,-3.17,-19.39	0/0:13:6,0:32:-0.00,-2.58,-15.12	0/0:8:8,0:38:-0.00,-3.17,-19.39	./.:4:4,0:25:-0.00,-1.98,-10.86	0/0:8:8,0:38:-0.00,-3.17,-19.39	./.:4:2,0:19:-0.02,-1.40,-6.60	0/0:9:2,0:19:-0.02,-1.40,-6.60	0/1:6:2,4:40:-5.96,-0.00,-4.01	0/0:10:10,0:40:-0.00,-3.77,-23.65	0/0:8:8,0:38:-0.00,-3.17,-19.39	0/0:13:13,0:40:-0.00,-4.66,-30.05	./.:1:1,0:15:-0.03,-1.12,-4.49	0/0:11:5,0:29:-0.00,-2.28,-12.99	0/0:8:8,0:38:-0.00,-3.17,-19.39	0/0:5:2,0:19:-0.02,-1.40,-6.60	./.:3:3,0:22:-0.01,-1.69,-8.73	0/0:11:11,0:40:-0.00,-4.06,-25.79	0/0:12:12,0:40:-0.00,-4.36,-27.92	0/0:7:7,0:35:-0.00,-2.87,-17.25	0/1:12:6,6:40:-8.44,-0.00,-10.76	0/0:12:12,0:40:-0.00,-4.36,-27.92	0/0:8:8,0:38:-0.00,-3.17,-19.39	0/0:13:13,0:40:-0.00,-4.66,-30.05
scaffold31464	4313	3757:40:+	A	C	.	PASS	NS=216;AF=0.199	GT:DP:AD:GQ:GL	1/1:9:0,9:27:-20.20,-2.13,-0.00	0/1:13:6,7:40:-12.19,-0.00,-10.75	1/1:5:0,5:14:-10.87,-0.98,-0.05	0/0:10:10,0:40:-0.00,-3.33,-24.36	0/1:5:3,2:35:-2.85,-0.00,-6.11	0/1:8:4,4:40:-6.65,-0.00,-7.55	0/0:5:5,0:24:-0.01,-1.84,-12.64	1/1:14:0,14:40:-31.93,-3.62,-0.00	0/0:11:10,1:18:-0.02,-1.31,-22.04	0/1:6:2,4:40:-7.24,-0.00,-3.46	./.:2:2,0:14:-0.05,-0.99,-5.65	0/1:11:2,9:25:-17.48,-0.00,-1.97	./.:.:.:.:.	0/1:15:10,5:40:-6.90,-0.00,-19.53	0/1:9:6,3:40:-4.00,-0.00,-11.95	0/1:18:10,8:40:-13.04,-0.00,-18.64	0/0:9:9,0:37:-0.00,-3.03,-22.02	0/0:12:12,0:40:-0.00,-3.93,-29.05	0/1:6:3,3:40:-4.90,-0.00,-5.81	0/1:8:5,3:40:-4.30,-0.00,-9.90	0/1:5:2,3:40:-5.20,-0.00,-3.76	./.:4:4,0:21:-0.01,-1.55,-10.30	0/0:13:13,0:40:-0.00,-4.23,-31.40	./.:3:3,0:17:-0.02,-1.26,-7.97	0/1:9:6,3:40:-4.00,-0.00,-11.95	./.:3:3,0:17:-0.02,-1.26,-7.97	0/1:19:6,13:40:-24.46,-0.00,-8.96	./.:4:4,0:21:-0.01,-1.55,-10.30	0/1:15:8,7:40:-11.59,-0.00,-14.84	0/1:7:3,4:40:-6.94,-0.00,-5.51	0/0:14:14,0:40:-0.00,-4.53,-33.74	0/1:6:2,4:40:-7.24,-0.00,-3.46	./.:.:.:.:.	./.:.:.:.:.	0/0:9:9,0:37:-0.00,-3.03,-22.02	0/0:20:20,0:40:-0.00,-6.32,-47.81	0/0:12:12,0:40:-0.00,-3.93,-29.05	0/0:5:5,0:24:-0.01,-1.84,-12.64	0/0:9:9,0:37:-0.00,-3.03,-22.02	0/0:13:13,0:40:-0.00,-4.23,-31.40	0/0:8:8,0:34:-0.00,-2.74,-19.67
scaffold13018	9717	3783:8:+	C	T	.	PASS	NS=236;AF=0.023	GT:DP:AD:GQ:GL	0/0:18:18,0:40:-0.00,-6.79,-95.93	1/1:22:0,22:40:-112.67,-5.93,-0.00	./.:4:4,0:32:-0.00,-2.58,-22.92	0/0:12:12,0:40:-0.00,-4.99,-64.64	0/0:11:11,0:40:-0.00,-4.68,-59.43	0/0:16:16,0:40:-0.00,-6.19,-85.50	0/0:14:14,0:40:-0.00,-5.59,-75.07	0/0:22:22,0:40:-0.00,-8.00,-116.80	0/0:22:22,0:40:-0.00,-8.00,-116.80	0/0:27:27,0:40:-0.00,-9.50,-142.87	0/0:7:7,0:40:-0.00,-3.48,-38.57	0/0:13:13,0:40:-0.00,-5.29,-69.86	0/0:23:23,0:40:-0.00,-8.30,-122.01	0/0:11:11,0:40:-0.00,-4.68,-59.43	0/0:14:14,0:40:-0.00,-5.59,-75.07	0/0:22:22,0:40:-0.00,-8.00,-116.80	0/0:27:27,0:40:-0.00,-9.50,-142.87	0/0:19:19,0:40:-0.00,-7.09,-101.15	0/0:18:18,0:40:-0.00,-6.79,-95.93	0/0:12:12,0:40:-0.00,-4.99,-64.64	0/0:22:22,0:40:-0.00,-8.00,-116.80	0/0:12:12,0:40:-0.00,-4.99,-64.64	0/0:16:16,0:40:-0.00,-6.19,-85.50	0/0:5:5,0:35:-0.00,-2.88,-28.14	0/0:20:20,0:40:-0.00,-7.39,-106.37	0/0:12:12,0:40:-0.00,-4.99,-64.64	0/0:21:21,0:40:-0.00,-7.69,-111.58	0/0:15:15,0:40:-0.00,-5.89,-80.29	0/0:21:21,0:40:-0.00,-7.69,-111.58	0/0:7:7,0:40:-0.00,-3.48,-38.57	0/0:18:18,0:40:-0.00,-6.79,-95.93	0/0:5:5,0:35:-0.00,-2.88,-28.14	0/0:7:7,0:40:-0.00,-3.48,-38.57	0/0:9:9,0:40:-0.00,-4.08,-49.00	0/0:26:26,0:40:-0.00,-9.20,-137.66	0/0:31:31,0:40:-0.00,-10.71,-163.73	0/0:20:20,0:40:-0.00,-7.39,-106.37	0/0:12:12,0:40:-0.00,-4.99,-64.64	0/0:15:15,0:40:-0.00,-5.89,-80.29	0/0:12:12,0:40:-0.00,-4.99,-64.64	0/0:21:21,0:40:-0.00,-7.69,-111.58
scaffold26625	4248	3843:18:-	C	T	.	PASS	NS=222;AF=0.018	GT:DP:AD:GQ:GL	0/0:14:14,0:40:-0.00,-5.70,-73.92	0/0:15:15,0:40:-0.00,-6.00,-79.05	0/0:6:6,0:40:-0.00,-3.29,-32.86	0/0:11:11,0:40:-0.00,-4.79,-58.52	0/0:9:9,0:40:-0.00,-4.19,-48.26	0/0:12:12,0:40:-0.00,-5.10,-63.66	0/0:14:14,0:40:-0.00,-5.70,-73.92	0/0:16:16,0:40:-0.00,-6.30,-84.19	0/0:15:15,0:40:-0.00,-6.00,-79.05	0/0:10:10,0:40:-0.00,-4.49,-53.39	0/0:10:10,0:40:-0.00,-4.49,-53.39	0/0:5:5,0:36:-0.00,-2.99,-27.73	./.:2:2,0:27:-0.00,-2.09,-12.34	0/0:19:19,0:40:-0.00,-7.20,-99.58	./.:4:4,0:33:-0.00,-2.69,-22.60	0/0:11:11,0:40:-0.00,-4.79,-58.52	0/0:15:15,0:40:-0.00,-6.00,-79.05	0/0:19:19,0:40:-0.00,-7.20,-99.58	0/0:11:11,0:40:-0.00,-4.79,-58.52	0/0:11:11,0:40:-0.00,-4.79,-58.52	0/0:12:12,0:40:-0.00,-5.10,-63.66	0/0:6:6,0:40:-0.00,-3.29,-32.86	0/0:18:18,0:40:-0.00,-6.90,-94.45	0/0:5:5,0:36:-0.00,-2.99,-27.73	0/0:20:20,0:40:-0.00,-7.50,-104.72	./.:4:4,0:33:-0.00,-2.69,-22.60	0/0:11:11,0:40:-0.00,-4.79,-58.52	./.:1:1,0:23:-0.01,-1.79,-7.21	0/0:11:11,0:40:-0.00,-4.79,-58.52	./.:2:1,1:37:-3.05,-0.00,-5.11	0/0:8:8,0:40:-0.00,-3.89,-43.13	0/0:5:5,0:36:-0.00,-2.99,-27.73	0/0:7:7,0:40:-0.00,-3.59,-37.99	./.:3:3,0:30:-0.00,-2.39,-17.47	0/0:10:10,0:40:-0.00,-4.49,-53.39	0/0:26:26,0:40:-0.00,-9.31,-135.51	0/0:20:20,0:40:-0.00,-7.50,-104.72	0/0:10:10,0:40:-0.00,-4.49,-53.39	0/0:7:7,0:40:-0.00,-3.59,-37.99	0/0:7:7,0:40:-0.00,-3.59,-37.99	0/0:11:11,0:40:-0.00,-4.79,-58.52
scaffold8949	3601	3936:31:+	G	A	.	PASS	NS=235;AF=0.136	GT:DP:AD:GQ:GL	0/0:13:13,0:40:-0.00,-4.36,-53.69	0/0:19:19,0:40:-0.00,-6.16,-77.66	0/0:6:6,0:28:-0.00,-2.25,-25.74	0/0:11:11,0:40:-0.00,-3.76,-45.70	0/0:9:9,0:38:-0.00,-3.15,-37.72	0/1:16:12,4:40:-10.72,-0.00,-44.44	0/0:19:19,0:40:-0.00,-6.16,-77.66	0/0:17:17,0:40:-0.00,-5.56,-69.67	0/0:12:12,0:40:-0.00,-4.06,-49.70	0/0:10:10,0:40:-0.00,-3.45,-41.71	0/0:7:7,0:32:-0.00,-2.55,-29.73	0/0:9:9,0:38:-0.00,-3.15,-37.72	0/0:8:8,0:35:-0.00,-2.85,-33.72	0/0:15:15,0:40:-0.00,-4.96,-61.68	0/1:8:2,6:40:-21.11,-0.00,-6.91	0/0:21:21,0:40:-0.00,-6.77,-85.64	0/1:13:7,6:40:-19.61,0.00,-25.37	0/1:17:5,12:40:-42.37,0.00,-16.18	0/1:11:2,9:40:-32.19,-0.00,-6.00	0/0:11:11,0:40:-0.00,-3.76,-45.70	0/0:7:7,0:32:-0.00,-2.55,-29.73	0/0:10:10,0:40:-0.00,-3.45,-41.71	0/1:13:3,10:40:-35.58,-0.00,-9.39	./.:4:4,0:22:-0.01,-1.66,-17.76	1/1:8:0,8:15:-30.22,-1.12,-0.03	0/0:10:10,0:40:-0.00,-3.45,-41.71	0/0:18:18,0:40:-0.00,-5.86,-73.66	0/1:8:4,4:40:-13.12,-0.00,-14.89	0/0:13:13,0:40:-0.00,-4.36,-53.69	0/1:6:1,5:40:-17.72,-0.00,-3.51	0/0:11:11,0:40:-0.00,-3.76,-45.70	0/0:10:10,0:40:-0.00,-3.45,-41.71	0/0:8:8,0:35:-0.00,-2.85,-33.72	0/0:8:8,0:35:-0.00,-2.85,-33.72	0/0:14:14,0:40:-0.00,-4.66,-57.69	0/0:19:19,0:40:-0.00,-6.16,-77.66	0/1:9:2,7:40:-24.80,-0.00,-6.60	0/0:21:21,0:40:-0.00,-6.77,-85.64	0/1:13:6,7:40:-23.60,0.00,-21.38	0/0:9:9,0:38:-0.00,-3.15,-37.72	0/0:13:13,0:40:-0.00,-4.36,-53.69
scaffold9749	4970	3947:19:-	T	C	.	PASS	NS=220;AF=0.459	GT:DP:AD:GQ:GL	0/1:11:7,4:40:-11.50,-0.00,-22.63	1/1:9:0,9:30:-32.84,-2.42,-0.00	./.:.:.:.:.	0/0:8:8,0:28:-0.00,-2.26,-29.45	0/1:7:3,4:40:-12.70,-0.00,-9.18	0/1:8:6,2:40:-5.08,-0.00,-19.87	0/1:10:6,4:40:-11.80,-0.00,-19.27	1/1:17:0,17:40:-62.15,-4.82,-0.00	0/0:11:11,0:38:-0.00,-3.16,-40.44	0/1:13:3,10:40:-32.88,-0.00,-7.37	./.:4:1,3:34:-9.94,-0.00,-2.75	0/0:12:12,0:40:-0.00,-3.46,-44.11	1/1:10:0,10:33:-36.50,-2.72,-0.00	0/1:15:6,9:40:-28.62,0.00,-17.76	1/1:11:0,11:37:-40.17,-3.02,-0.00	0/1:10:4,6:40:-19.13,-0.00,-11.94	0/1:6:3,3:40:-9.34,-0.00,-9.48	0/1:14:8,6:40:-17.93,0.00,-25.39	0/0:5:5,0:18:-0.02,-1.37,-18.48	0/0:11:11,0:38:-0.00,-3.16,-40.44	0/0:11:11,0:38:-0.00,-3.16,-40.44	1/1:10:0,10:33:-36.50,-2.72,-0.00	1/1:7:0,7:24:-25.52,-1.82,-0.01	1/1:6:0,6:20:-21.86,-1.53,-0.01	0/1:10:3,7:40:-22.79,-0.00,-8.28	0/0:7:7,0:25:-0.00,-1.96,-25.79	0/1:9:2,7:40:-23.09,-0.00,-4.91	0/1:9:4,5:40:-15.77,-0.00,-12.24	0/1:18:14,4:40:-9.39,-0.00,-46.17	./.:.:.:.:.	0/1:7:4,3:40:-9.04,-0.00,-12.84	0/1:9:5,4:40:-12.10,-0.00,-15.90	1/1:8:0,8:27:-29.18,-2.12,-0.00	1/1:8:0,8:27:-29.18,-2.12,-0.00	0/0:9:9,0:32:-0.00,-2.55,-33.12	0/0:18:18,0:40:-0.00,-5.26,-66.09	1/1:6:0,6:20:-21.86,-1.53,-0.01	0/1:16:9,7:40:-20.99,0.00,-28.45	1/1:7:0,7:24:-25.52,-1.82,-0.01	0/1:8:2,6:40:-19.73,-0.00,-5.21	0/1:19:8,11:40:-34.74,0.00,-23.89
scaffold6346	1237	3983:20:+	G	A	.	PASS	NS=236;AF=0.028	GT:DP:AD:GQ:GL	0/0:11:11,0:40:-0.00,-4.51,-56.38	0/1:10:8,2:40:-5.61,-0.00,-37.44	0/0:6:6,0:37:-0.00,-3.01,-31.83	0/0:5:5,0:33:-0.00,-2.71,-26.92	./.:2:2,0:24:-0.01,-1.81,-12.19	0/0:8:8,0:40:-0.00,-3.61,-41.65	0/0:6:6,0:37:-0.00,-3.01,-31.83	0/0:11:11,0:40:-0.00,-4.51,-56.38	0/0:14:14,0:40:-0.00,-5.42,-71.12	0/0:10:10,0:40:-0.00,-4.21,-51.47	./.:3:3,0:27:-0.00,-2.11,-17.09	0/0:6:6,0:37:-0.00,-3.01,-31.83	0/0:6:6,0:37:-0.00,-3.01,-31.83	0/0:11:11,0:40:-0.00,-4.51,-56.38	./.:4:4,0:30:-0.00,-2.41,-22.00	0/0:6:6,0:37:-0.00,-3.01,-31.83	0/0:13:13,0:40:-0.00,-5.12,-66.21	0/0:14:14,0:40:-0.00,-5.42,-71.12	0/0:18:18,0:40:-0.00,-6.62,-90.76	0/0:10:10,0:40:-0.00,-4.21,-51.47	0/0:9:9,0:40:-0.00,-3.91,-46.56	0/0:10:10,0:40:-0.00,-4.21,-51.47	0/0:7:7,0:40:-0.00,-3.31,-36.74	0/0:5:5,0:33:-0.00,-2.71,-26.92	0/0:15:15,0:40:-0.00,-5.72,-76.03	./.:1:1,0:20:-0.01,-1.52,-7.28	0/0:7:7,0:40:-0.00,-3.31,-36.74	./.:3:3,0:27:-0.00,-2.11,-17.09	0/0:10:10,0:40:-0.00,-4.21,-51.47	./.:2:2,0:24:-0.01,-1.81,-12.19	0/0:6:6,0:37:-0.00,-3.01,-31.83	./.:4:4,0:30:-0.00,-2.41,-22.00	0/0:5:5,0:33:-0.00,-2.71,-26.92	./.:2:2,0:24:-0.01,-1.81,-12.19	0/0:12:12,0:40:-0.00,-4.81,-61.29	0/1:11:7,4:40:-15.13,0.00,-32.22	0/0:9:9,0:40:-0.00,-3.91,-46.56	0/0:8:8,0:40:-0.00,-3.61,-41.65	0/0:14:14,0:40:-0.00,-5.42,-71.12	./.:4:4,0:30:-0.00,-2.41,-22.00	0/0:13:13,0:40:-0.00,-5.12,-66.21
scaffold11754	8197	4016:23:+	G	C	.	PASS	NS=231;AF=0.095	GT:DP:AD:GQ:GL	0/0:11:11,0:40:-0.00,-3.92,-39.80	0/0:15:15,0:40:-0.00,-5.12,-53.69	./.:4:4,0:24:-0.01,-1.82,-15.49	0/0:15:15,0:40:-0.00,-5.12,-53.69	0/0:7:7,0:33:-0.00,-2.72,-25.90	0/1:11:5,6:40:-16.93,-0.00,-15.03	0/0:10:10,0:40:-0.00,-3.62,-36.32	0/0:8:8,0:37:-0.00,-3.02,-29.38	0/0:12:12,0:40:-0.00,-4.22,-43.27	0/1:5:3,2:40:-4.83,-0.00,-9.89	./.:4:2,2:40:-5.14,-0.00,-6.72	0/0:11:11,0:40:-0.00,-3.92,-39.80	0/0:5:5,0:27:-0.00,-2.12,-18.96	0/1:10:6,4:40:-10.28,-0.00,-18.81	0/0:9:9,0:40:-0.00,-3.32,-32.85	0/0:14:14,0:40:-0.00,-4.82,-50.22	0/1:10:3,7:40:-20.70,-0.00,-8.39	0/0:12:12,0:40:-0.00,-4.22,-43.27	0/0:9:9,0:40:-0.00,-3.32,-32.85	0/1:8:5,3:40:-7.41,-0.00,-15.94	0/1:10:7,3:40:-6.80,-0.00,-22.28	0/1:6:3,3:40:-8.01,-0.00,-9.59	./.:3:3,0:20:-0.01,-1.53,-12.02	./.:1:1,0:13:-0.05,-0.96,-5.11	0/1:8:4,4:40:-10.88,-0.00,-12.46	./.:2:2,0:17:-0.03,-1.24,-8.56	0/0:17:17,0:40:-0.00,-5.72,-60.64	./.:3:3,0:20:-0.01,-1.53,-12.02	0/0:7:7,0:33:-0.00,-2.72,-25.90	./.:1:1,0:13:-0.05,-0.96,-5.11	0/1:13:5,8:40:-23.27,-0.00,-14.43	./.:3:1,2:40:-5.44,-0.00,-3.54	./.:1:1,0:13:-0.05,-0.96,-5.11	0/0:5:5,0:27:-0.00,-2.12,-18.96	0/0:10:10,0:40:-0.00,-3.62,-36.32	0/0:21:21,0:40:-0.00,-6.93,-74.54	0/1:5:3,2:40:-4.83,-0.00,-9.89	0/0:9:9,0:40:-0.00,-3.32,-32.85	0/0:7:7,0:33:-0.00,-2.72,-25.90	0/0:11:11,0:40:-0.00,-3.92,-39.80	0/1:19:5,14:40:-42.31,-0.00,-12.63
scaffold1544	6830	4021:8:+	T	A	.	PASS	NS=237;AF=0.021	GT:DP:AD:GQ:GL	0/0:20:20,0:40:-0.00,-7.32,-85.82	0/0:24:24,0:40:-0.00,-8.52,-102.51	0/0:14:14,0:40:-0.00,-5.51,-60.78	0/0:17:17,0:40:-0.00,-6.42,-73.30	0/0:10:10,0:40:-0.00,-4.31,-44.09	0/0:11:11,0:40:-0.00,-4.61,-48.26	0/0:10:10,0:40:-0.00,-4.31,-44.09	0/0:20:20,0:40:-0.00,-7.32,-85.82	0/0:13:13,0:40:-0.00,-5.21,-56.61	0/0:26:26,0:40:-0.00,-9.13,-110.85	0/0:6:6,0:38:-0.00,-3.11,-27.40	0/1:21:12,9:40:-29.93,0.00,-44.81	0/0:9:9,0:40:-0.00,-4.01,-39.92	0/0:14:14,0:40:-0.00,-5.51,-60.78	0/0:16:16,0:40:-0.00,-6.12,-69.13	0/0:19:19,0:40:-0.00,-7.02,-81.64	0/0:15:15,0:40:-0.00,-5.82,-64.95	0/0:27:27,0:40:-0.00,-9.43,-115.03	0/0:16:16,0:40:-0.00,-6.12,-69.13	0/0:19:19,0:40:-0.00,-7.02,-81.64	0/0:11:11,0:40:-0.00,-4.61,-48.26	0/0:14:14,0:40:-0.00,-5.51,-60.78	0/1:11:9,2:40:-3.73,-0.00,-35.31	0/0:5:5,0:34:-0.00,-2.81,-23.23	0/0:25:25,0:40:-0.00,-8.83,-106.68	0/0:5:5,0:34:-0.00,-2.81,-23.23	0/0:33:33,0:40:-0.00,-11.23,-140.06	0/0:10:10,0:40:-0.00,-4.31,-44.09	0/0:20:20,0:40:-0.00,-7.32,-85.82	./.:4:4,0:31:-0.00,-2.51,-19.05	0/0:17:17,0:40:-0.00,-6.42,-73.30	0/0:8:8,0:40:-0.00,-3.71,-35.74	./.:2:2,0:25:-0.01,-1.91,-10.71	0/0:10:10,0:40:-0.00,-4.31,-44.09	0/0:14:14,0:40:-0.00,-5.51,-60.78	0/0:32:32,0:40:-0.00,-10.93,-135.89	0/0:19:19,0:40:-0.00,-7.02,-81.64	0/0:18:18,0:40:-0.00,-6.72,-77.47	0/0:6:6,0:38:-0.00,-3.11,-27.40	0/0:24:24,0:40:-0.00,-8.52,-102.51	0/1:16:10,6:40:-18.92,0.00,-37.97
scaffold17120	5121	4052:70:-	C	A	.	PASS	NS=237;AF=0.030	GT:DP:AD:GQ:GL	0/0:25:25,0:40:-0.00,-8.69,-106.84	0/0:18:18,0:40:-0.00,-6.59,-77.59	0/0:12:12,0:40:-0.00,-4.78,-52.51	0/0:13:13,0:40:-0.00,-5.08,-56.69	0/0:10:10,0:40:-0.00,-4.18,-44.15	0/0:18:18,0:40:-0.00,-6.59,-77.59	0/0:9:9,0:40:-0.00,-3.88,-39.97	0/0:30:30,0:40:-0.00,-10.20,-127.74	0/0:20:20,0:40:-0.00,-7.19,-85.95	0/0:12:12,0:40:-0.00,-4.78,-52.51	0/0:7:7,0:39:-0.00,-3.28,-31.61	0/0:22:22,0:40:-0.00,-7.79,-94.30	0/0:13:13,0:40:-0.00,-5.08,-56.69	0/0:16:16,0:40:-0.00,-5.98,-69.23	0/0:21:21,0:40:-0.00,-7.49,-90.13	0/0:22:22,0:40:-0.00,-7.79,-94.30	0/0:18:18,0:40:-0.00,-6.59,-77.59	0/0:18:18,0:40:-0.00,-6.59,-77.59	0/0:19:19,0:40:-0.00,-6.89,-81.77	0/0:13:13,0:40:-0.00,-5.08,-56.69	0/0:17:17,0:40:-0.00,-6.28,-73.41	0/0:26:26,0:40:-0.00,-8.99,-111.02	0/0:10:10,0:40:-0.00,-4.18,-44.15	0/0:13:13,0:40:-0.00,-5.08,-56.69	0/0:12:12,0:40:-0.00,-4.78,-52.51	./.:4:4,0:30:-0.00,-2.37,-19.08	0/0:26:26,0:40:-0.00,-8.99,-111.02	0/0:13:13,0:40:-0.00,-5.08,-56.69	0/0:24:24,0:40:-0.00,-8.39,-102.66	0/0:6:6,0:36:-0.00,-2.97,-27.43	0/0:14:14,0:40:-0.00,-5.38,-60.87	0/0:9:9,0:40:-0.00,-3.88,-39.97	0/0:13:13,0:40:-0.00,-5.08,-56.69	0/0:12:12,0:40:-0.00,-4.78,-52.51	0/0:19:19,0:40:-0.00,-6.89,-81.77	0/1:36:23,13:40:-42.33,0.00,-86.48	0/0:17:17,0:40:-0.00,-6.28,-73.41	0/0:14:14,0:40:-0.00,-5.38,-60.87	0/1:8:4,4:40:-13.14,-0.00,-15.50	0/0:16:16,0:40:-0.00,-5.98,-69.23	0/0:24:24,0:40:-0.00,-8.39,-102.66
scaffold26021	8419	4073:14:-	T	A	.	PASS	NS=236;AF=0.044	GT:DP:AD:GQ:GL	0/0:13:13,0:40:-0.00,-4.90,-46.85	0/0:22:22,0:40:-0.00,-7.60,-77.67	0/0:18:18,0:40:-0.00,-6.40,-63.97	0/0:15:15,0:40:-0.00,-5.50,-53.70	0/0:12:12,0:40:-0.00,-4.60,-43.43	0/0:12:12,0:40:-0.00,-4.60,-43.43	0/0:15:15,0:40:-0.00,-5.50,-53.70	0/0:24:24,0:40:-0.00,-8.21,-84.52	0/0:21:21,0:40:-0.00,-7.30,-74.25	0/1:17:3,14:40:-41.84,-0.00,-6.51	0/0:9:9,0:40:-0.00,-3.69,-33.16	0/0:21:21,0:40:-0.00,-7.30,-74.25	0/0:11:11,0:40:-0.00,-4.30,-40.01	0/0:13:13,0:40:-0.00,-4.90,-46.85	0/0:15:15,0:40:-0.00,-5.50,-53.70	0/0:30:30,0:40:-0.00,-10.01,-105.06	0/1:19:15,4:40:-6.99,-0.00,-47.00	0/0:25:25,0:40:-0.00,-8.51,-87.94	0/0:19:19,0:40:-0.00,-6.70,-67.40	0/0:18:18,0:40:-0.00,-6.40,-63.97	0/0:12:12,0:40:-0.00,-4.60,-43.43	0/1:21:8,13:40:-37.21,0.00,-22.43	0/0:23:23,0:40:-0.00,-7.91,-81.09	0/0:15:15,0:40:-0.00,-5.50,-53.70	0/0:17:17,0:40:-0.00,-6.10,-60.55	0/0:13:13,0:40:-0.00,-4.90,-46.85	0/0:27:27,0:40:-0.00,-9.11,-94.79	0/0:9:9,0:40:-0.00,-3.69,-33.16	0/1:22:10,12:40:-33.48,0.00,-28.98	0/1:10:5,5:40:-13.13,-0.00,-15.47	0/0:26:25,0:40:-0.00,-8.51,-87.94	0/0:12:12,0:40:-0.00,-4.60,-43.43	0/0:9:9,0:40:-0.00,-3.69,-33.16	0/0:12:12,0:40:-0.00,-4.60,-43.43	0/0:19:19,0:40:-0.00,-6.70,-67.40	0/0:32:32,0:40:-0.00,-10.61,-111.91	0/0:14:14,0:40:-0.00,-5.20,-50.28	0/0:16:16,0:40:-0.00,-5.80,-57.13	0/0:19:19,0:40:-0.00,-6.70,-67.40	0/0:20:20,0:40:-0.00,-7.00,-70.82	0/0:22:22,0:40:-0.00,-7.60,-77.67
scaffold7802	2270	4095:12:-	C	T	.	PASS	NS=235;AF=0.013	GT:DP:AD:GQ:GL	0/0:13:13,0:40:-0.00,-5.29,-66.42	0/0:17:17,0:40:-0.00,-6.49,-86.13	0/0:6:6,0:38:-0.00,-3.18,-31.93	./.:.:.:.:.	0/0:6:6,0:38:-0.00,-3.18,-31.93	0/0:10:10,0:40:-0.00,-4.39,-51.64	0/0:11:11,0:40:-0.00,-4.69,-56.57	0/0:11:11,0:40:-0.00,-4.69,-56.57	0/0:7:7,0:40:-0.00,-3.48,-36.86	./.:4:4,0:32:-0.00,-2.58,-22.08	0/0:10:10,0:40:-0.00,-4.39,-51.64	0/0:9:9,0:40:-0.00,-4.09,-46.71	0/0:9:9,0:40:-0.00,-4.09,-46.71	0/1:10:5,5:40:-20.25,0.00,-22.62	0/0:17:17,0:40:-0.00,-6.49,-86.13	0/0:12:12,0:40:-0.00,-4.99,-61.49	0/0:9:9,0:40:-0.00,-4.09,-46.71	0/0:13:13,0:40:-0.00,-5.29,-66.42	0/0:10:10,0:40:-0.00,-4.39,-51.64	0/0:11:11,0:40:-0.00,-4.69,-56.57	0/0:9:9,0:40:-0.00,-4.09,-46.71	0/0:5:5,0:35:-0.00,-2.88,-27.00	0/0:9:9,0:40:-0.00,-4.09,-46.71	./.:1:1,0:22:-0.01,-1.69,-7.30	0/0:5:5,0:35:-0.00,-2.88,-27.00	0/0:5:5,0:35:-0.00,-2.88,-27.00	./.:2:2,0:25:-0.00,-1.98,-12.23	./.:3:3,0:29:-0.00,-2.28,-17.15	0/0:15:14,1:14:-0.04,-1.01,-66.47	./.:1:1,0:22:-0.01,-1.69,-7.30	0/0:11:11,0:40:-0.00,-4.69,-56.57	0/0:5:5,0:35:-0.00,-2.88,-27.00	./.:3:3,0:29:-0.00,-2.28,-17.15	0/0:9:9,0:40:-0.00,-4.09,-46.71	0/0:14:14,0:40:-0.00,-5.59,-71.35	0/0:16:16,0:40:-0.00,-6.19,-81.20	0/0:6:6,0:38:-0.00,-3.18,-31.93	0/0:11:11,0:40:-0.00,-4.69,-56.57	0/0:5:5,0:35:-0.00,-2.88,-27.00	0/0:7:7,0:40:-0.00,-3.48,-36.86	0/0:14:14,0:40:-0.00,-5.59,-71.35
scaffold2612	5275	4117:17:+	T	G	.	PASS	NS=237;AF=0.127	GT:DP:AD:GQ:GL	0/0:14:14,0:40:-0.00,-4.80,-52.95	0/0:17:17,0:40:-0.00,-5.70,-64.01	0/1:15:9,6:40:-17.01,0.00,-29.43	0/0:14:14,0:40:-0.00,-4.80,-52.95	./.:3:1,2:40:-5.88,-0.00,-3.56	0/0:10:10,0:40:-0.00,-3.60,-38.21	0/0:13:13,0:40:-0.00,-4.50,-49.27	0/0:17:17,0:40:-0.00,-5.70,-64.01	0/1:14:9,5:40:-13.62,-0.00,-29.73	0/0:13:13,0:40:-0.00,-4.50,-49.27	0/0:7:7,0:33:-0.00,-2.69,-27.16	0/1:21:12,9:40:-26.25,0.00,-38.68	0/0:16:16,0:40:-0.00,-5.40,-60.32	0/1:17:10,7:40:-20.09,0.00,-32.51	0/0:14:14,0:40:-0.00,-4.80,-52.95	0/0:22:22,0:40:-0.00,-7.21,-82.43	0/0:11:11,0:40:-0.00,-3.90,-41.90	0/0:24:24,0:40:-0.00,-7.81,-89.80	0/0:12:12,0:40:-0.00,-4.20,-45.58	0/0:12:12,0:40:-0.00,-4.20,-45.58	0/0:10:10,0:40:-0.00,-3.60,-38.21	0/0:13:13,0:40:-0.00,-4.50,-49.27	0/0:11:11,0:40:-0.00,-3.90,-41.90	0/0:7:7,0:33:-0.00,-2.69,-27.16	0/0:17:17,0:40:-0.00,-5.70,-64.01	1/1:10:0,10:28:-35.48,-2.23,-0.00	0/0:16:16,0:40:-0.00,-5.40,-60.32	0/0:9:9,0:40:-0.00,-3.30,-34.53	0/0:21:21,0:40:-0.00,-6.91,-78.74	0/0:7:7,0:33:-0.00,-2.69,-27.16	0/0:19:19,0:40:-0.00,-6.30,-71.38	0/0:6:6,0:30:-0.00,-2.39,-23.48	0/0:14:14,0:40:-0.00,-4.80,-52.95	0/1:6:3,3:40:-8.66,-0.00,-10.03	0/0:20:20,0:40:-0.00,-6.61,-75.06	0/0:6:6,0:30:-0.00,-2.39,-23.48	0/1:10:6,4:40:-11.14,-0.00,-19.88	0/0:22:22,0:40:-0.00,-7.21,-82.43	0/1:7:2,5:40:-15.73,-0.00,-6.04	0/0:12:12,0:40:-0.00,-4.20,-45.58	0/1:14:8,6:40:-17.31,0.00,-26.04
scaffold6590	8450	4211:9:+	C	T	.	PASS	NS=237;AF=0.025	GT:DP:AD:GQ:GL	0/0:11:11,0:40:-0.00,-4.52,-58.38	0/0:16:16,0:40:-0.00,-6.02,-83.84	0/0:7:7,0:40:-0.00,-3.31,-38.01	0/0:14:14,0:40:-0.00,-5.42,-73.65	0/0:12:12,0:40:-0.00,-4.82,-63.47	0/0:11:11,0:40:-0.00,-4.52,-58.38	0/0:11:11,0:40:-0.00,-4.52,-58.38	0/0:10:10,0:40:-0.00,-4.21,-53.28	0/0:17:17,0:40:-0.00,-6.32,-88.93	0/0:16:16,0:40:-0.00,-6.02,-83.84	0/0:12:12,0:40:-0.00,-4.82,-63.47	0/1:16:10,6:40:-24.53,0.00,-47.26	0/0:12:12,0:40:-0.00,-4.82,-63.47	0/0:16:16,0:40:-0.00,-6.02,-83.84	0/0:7:7,0:40:-0.00,-3.31,-38.01	0/0:19:19,0:40:-0.00,-6.92,-99.12	0/0:18:18,0:40:-0.00,-6.62,-94.03	0/0:18:18,0:40:-0.00,-6.62,-94.03	0/0:17:17,0:40:-0.00,-6.32,-88.93	0/0:15:15,0:40:-0.00,-5.72,-78.75	0/0:5:5,0:33:-0.00,-2.71,-27.82	0/1:12:7,5:40:-20.65,0.00,-33.19	0/0:10:10,0:40:-0.00,-4.21,-53.28	0/0:7:7,0:40:-0.00,-3.31,-38.01	0/0:13:13,0:40:-0.00,-5.12,-68.56	0/0:5:5,0:33:-0.00,-2.71,-27.82	0/0:21:21,0:40:-0.00,-7.53,-109.30	0/0:7:7,0:40:-0.00,-3.31,-38.01	0/0:17:17,0:40:-0.00,-6.32,-88.93	./.:2:2,0:24:-0.01,-1.81,-12.55	0/0:18:18,0:40:-0.00,-6.62,-94.03	0/0:12:12,0:40:-0.00,-4.82,-63.47	./.:4:4,0:30:-0.00,-2.41,-22.73	0/0:9:9,0:40:-0.00,-3.91,-48.19	0/0:14:14,0:40:-0.00,-5.42,-73.65	0/0:30:29,1:40:-0.00,-5.14,-144.95	0/0:12:12,0:40:-0.00,-4.82,-63.47	0/0:17:17,0:40:-0.00,-6.32,-88.93	0/0:8:8,0:40:-0.00,-3.61,-43.10	0/0:17:17,0:40:-0.00,-6.32,-88.93	0/0:12:12,0:40:-0.00,-4.82,-63.47
scaffold2126	7585	4304:24:+	C	T	.	PASS	NS=226;AF=0.011	GT:DP:AD:GQ:GL	0/0:31:31,0:40:-0.00,-10.87,-131.94	0/0:32:32,0:40:-0.00,-11.17,-136.12	0/0:19:19,0:40:-0.00,-7.26,-81.79	0/0:22:22,0:40:-0.00,-8.16,-94.33	0/0:9:9,0:40:-0.00,-4.25,-39.99	0/0:11:11,0:40:-0.00,-4.85,-48.35	0/0:35:35,0:40:-0.00,-12.08,-148.66	0/0:29:29,0:40:-0.00,-10.27,-123.59	0/0:19:19,0:40:-0.00,-7.26,-81.79	0/0:23:23,0:40:-0.00,-8.47,-98.51	0/0:15:15,0:40:-0.00,-6.06,-65.07	0/0:37:37,0:40:-0.00,-12.68,-157.02	./.:.:.:.:.	0/0:26:26,0:40:-0.00,-9.37,-111.05	0/0:15:15,0:40:-0.00,-6.06,-65.07	0/0:27:27,0:40:-0.00,-9.67,-115.23	0/0:17:17,0:40:-0.00,-6.66,-73.43	0/0:46:46,0:40:-0.00,-15.39,-194.64	0/0:31:31,0:40:-0.00,-10.87,-131.94	0/0:28:28,0:40:-0.00,-9.97,-119.41	0/0:25:25,0:40:-0.00,-9.07,-106.87	0/0:15:15,0:40:-0.00,-6.06,-65.07	0/0:17:17,0:40:-0.00,-6.66,-73.43	0/0:6:6,0:40:-0.00,-3.35,-27.45	./.:.:.:.:.	0/0:11:11,0:40:-0.00,-4.85,-48.35	0/0:24:24,0:40:-0.00,-8.77,-102.69	0/0:11:11,0:40:-0.00,-4.85,-48.35	0/0:35:35,0:40:-0.00,-12.08,-148.66	./.:3:3,0:31:-0.00,-2.45,-14.91	0/0:37:37,0:40:-0.00,-12.68,-157.02	0/0:17:17,0:40:-0.00,-6.66,-73.43	0/0:14:14,0:40:-0.00,-5.76,-60.89	./.:4:4,0:34:-0.00,-2.75,-19.09	0/0:11:11,0:40:-0.00,-4.85,-48.35	0/0:18:18,0:40:-0.00,-6.96,-77.61	0/0:17:17,0:40:-0.00,-6.66,-73.43	0/0:14:14,0:40:-0.00,-5.76,-60.89	0/0:19:19,0:40:-0.00,-7.26,-81.79	0/0:22:22,0:40:-0.00,-8.16,-94.33	0/0:28:28,0:40:-0.00,-9.97,-119.41
scaffold5554	10110	4345:13:-	C	T	.	PASS	NS=236;AF=0.053	GT:DP:AD:GQ:GL	0/0:12:12,0:40:-0.00,-4.55,-49.87	0/0:9:9,0:40:-0.00,-3.65,-37.91	0/0:6:6,0:34:-0.00,-2.75,-25.95	0/0:11:11,0:40:-0.00,-4.25,-45.88	0/0:6:6,0:34:-0.00,-2.75,-25.95	0/0:13:13,0:40:-0.00,-4.85,-53.85	0/0:9:9,0:40:-0.00,-3.65,-37.91	0/0:10:10,0:40:-0.00,-3.95,-41.89	0/1:15:8,7:40:-22.45,0.00,-28.47	0/0:12:12,0:40:-0.00,-4.55,-49.87	./.:3:3,0:24:-0.01,-1.85,-14.00	0/0:8:8,0:40:-0.00,-3.35,-33.92	0/0:10:10,0:40:-0.00,-3.95,-41.89	0/1:12:6,6:40:-19.37,0.00,-21.40	0/0:7:7,0:37:-0.00,-3.05,-29.94	0/1:9:5,4:40:-12.30,-0.00,-18.32	0/0:6:6,0:34:-0.00,-2.75,-25.95	0/1:12:7,5:40:-15.38,0.00,-25.38	0/0:16:16,0:40:-0.00,-5.75,-65.81	0/0:10:10,0:40:-0.00,-3.95,-41.89	0/0:18:18,0:40:-0.00,-6.36,-73.78	0/0:6:6,0:34:-0.00,-2.75,-25.95	0/0:11:11,0:40:-0.00,-4.25,-45.88	./.:1:1,0:17:-0.02,-1.26,-6.04	0/0:6:6,0:34:-0.00,-2.75,-25.95	0/0:5:5,0:30:-0.00,-2.45,-21.97	0/0:17:17,0:40:-0.00,-6.06,-69.80	0/0:6:6,0:34:-0.00,-2.75,-25.95	0/0:13:13,0:40:-0.00,-4.85,-53.85	./.:3:3,0:24:-0.01,-1.85,-14.00	0/0:18:18,0:40:-0.00,-6.36,-73.78	0/0:8:8,0:40:-0.00,-3.35,-33.92	0/0:5:5,0:30:-0.00,-2.45,-21.97	0/0:6:6,0:34:-0.00,-2.75,-25.95	0/0:13:13,0:40:-0.00,-4.85,-53.85	0/0:13:13,0:40:-0.00,-4.85,-53.85	0/1:10:7,3:40:-8.01,-0.00,-25.99	0/0:14:14,0:40:-0.00,-5.15,-57.84	0/0:8:8,0:40:-0.00,-3.35,-33.92	0/0:9:9,0:40:-0.00,-3.65,-37.91	0/0:12:12,0:40:-0.00,-4.55,-49.87
scaffold407	8446	4380:11:-	C	T	.	PASS	NS=236;AF=0.021	GT:DP:AD:GQ:GL	0/0:17:17,0:40:-0.00,-6.50,-67.32	0/0:13:13,0:40:-0.00,-5.30,-51.97	0/0:7:7,0:40:-0.00,-3.49,-28.94	0/0:15:15,0:40:-0.00,-5.90,-59.65	0/0:19:19,0:40:-0.00,-7.10,-75.00	0/0:18:18,0:40:-0.00,-6.80,-71.16	0/0:11:11,0:40:-0.00,-4.69,-44.29	0/0:18:18,0:40:-0.00,-6.80,-71.16	0/0:18:18,0:40:-0.00,-6.80,-71.16	0/0:22:22,0:40:-0.00,-8.01,-86.52	0/0:14:14,0:40:-0.00,-5.60,-55.81	0/0:11:11,0:40:-0.00,-4.69,-44.29	0/0:13:13,0:40:-0.00,-5.30,-51.97	0/0:5:5,0:35:-0.00,-2.89,-21.26	0/0:7:7,0:40:-0.00,-3.49,-28.94	0/0:20:20,0:40:-0.00,-7.40,-78.84	./.:.:.:.:.	0/0:22:22,0:40:-0.00,-8.01,-86.52	0/0:11:11,0:40:-0.00,-4.69,-44.29	0/1:19:8,11:40:-35.12,0.00,-25.67	0/0:14:14,0:40:-0.00,-5.60,-55.81	0/0:14:14,0:40:-0.00,-5.60,-55.81	0/0:18:18,0:40:-0.00,-6.80,-71.16	0/0:6:6,0:38:-0.00,-3.19,-25.10	0/0:24:23,0:40:-0.00,-8.31,-90.36	0/0:19:19,0:40:-0.00,-7.10,-75.00	0/0:15:15,0:40:-0.00,-5.90,-59.65	0/0:5:5,0:35:-0.00,-2.89,-21.26	0/0:23:23,0:40:-0.00,-8.31,-90.36	0/0:7:7,0:40:-0.00,-3.49,-28.94	0/0:23:23,0:40:-0.00,-8.31,-90.36	0/0:13:13,0:40:-0.00,-5.30,-51.97	0/1:15:12,3:40:-5.62,-0.00,-42.23	0/0:9:9,0:40:-0.00,-4.09,-36.61	0/0:15:15,0:40:-0.00,-5.90,-59.65	0/0:21:21,0:40:-0.00,-7.70,-82.68	0/0:9:9,0:40:-0.00,-4.09,-36.61	0/0:16:16,0:40:-0.00,-6.20,-63.48	0/0:13:13,0:40:-0.00,-5.30,-51.97	0/0:12:12,0:40:-0.00,-5.00,-48.13	0/0:13:13,0:40:-0.00,-5.30,-51.97
scaffold8242	6985	4410:56:-	T	A	.	PASS	NS=227;AF=0.018	GT:DP:AD:GQ:GL	0/0:11:11,0:40:-0.00,-4.78,-44.88	0/0:7:7,0:40:-0.00,-3.58,-29.31	0/0:7:7,0:40:-0.00,-3.58,-29.31	0/0:15:15,0:40:-0.00,-5.99,-60.45	0/0:8:8,0:40:-0.00,-3.88,-33.21	0/0:20:20,0:40:-0.00,-7.49,-79.91	0/0:9:9,0:40:-0.00,-4.18,-37.10	0/1:9:1,8:23:-26.96,-0.01,-1.79	0/0:15:15,0:40:-0.00,-5.99,-60.45	./.:4:4,0:33:-0.00,-2.68,-17.64	0/0:7:7,0:40:-0.00,-3.58,-29.31	0/0:10:10,0:40:-0.00,-4.48,-40.99	0/0:6:6,0:39:-0.00,-3.28,-25.42	0/0:5:5,0:36:-0.00,-2.98,-21.53	0/0:6:6,0:39:-0.00,-3.28,-25.42	0/0:13:13,0:40:-0.00,-5.38,-52.67	0/0:5:5,0:36:-0.00,-2.98,-21.53	0/0:28:28,0:40:-0.00,-9.90,-111.05	0/0:8:8,0:40:-0.00,-3.88,-33.21	0/0:9:9,0:40:-0.00,-4.18,-37.10	0/0:12:12,0:40:-0.00,-5.08,-48.77	0/0:14:14,0:40:-0.00,-5.69,-56.56	0/0:17:17,0:40:-0.00,-6.59,-68.24	0/0:6:6,0:39:-0.00,-3.28,-25.42	0/0:23:23,0:40:-0.00,-8.39,-91.59	0/0:5:5,0:36:-0.00,-2.98,-21.53	0/0:19:19,0:40:-0.00,-7.19,-76.02	0/0:5:5,0:36:-0.00,-2.98,-21.53	0/0:21:21,0:40:-0.00,-7.79,-83.80	0/0:5:5,0:36:-0.00,-2.98,-21.53	0/0:22:22,0:40:-0.00,-8.09,-87.70	0/0:10:10,0:40:-0.00,-4.48,-40.99	0/0:10:10,0:40:-0.00,-4.48,-40.99	./.:1:1,0:23:-0.01,-1.78,-5.97	0/0:17:17,0:40:-0.00,-6.59,-68.24	0/0:21:21,0:40:-0.00,-7.79,-83.80	0/0:9:9,0:40:-0.00,-4.18,-37.10	0/0:12:12,0:40:-0.00,-5.08,-48.77	0/0:12:12,0:40:-0.00,-5.08,-48.77	0/0:9:9,0:40:-0.00,-4.18,-37.10	0/0:15:15,0:40:-0.00,-5.99,-60.45
scaffold24974	11063	4422:27:+	A	G	.	PASS	NS=235;AF=0.009	GT:DP:AD:GQ:GL	0/0:12:12,0:40:-0.00,-5.29,-62.08	0/0:16:16,0:40:-0.00,-6.50,-81.98	0/0:6:6,0:40:-0.00,-3.49,-32.23	0/0:8:8,0:40:-0.00,-4.09,-42.18	0/0:9:9,0:40:-0.00,-4.39,-47.15	0/0:11:11,0:40:-0.00,-4.99,-57.10	0/0:5:5,0:38:-0.00,-3.18,-27.25	0/0:9:9,0:40:-0.00,-4.39,-47.15	0/0:9:9,0:40:-0.00,-4.39,-47.15	0/0:9:9,0:40:-0.00,-4.39,-47.15	0/0:5:5,0:38:-0.00,-3.18,-27.25	0/0:7:7,0:40:-0.00,-3.79,-37.20	0/0:15:15,0:40:-0.00,-6.19,-77.00	0/0:7:7,0:40:-0.00,-3.79,-37.20	0/0:11:11,0:40:-0.00,-4.99,-57.10	./.:4:4,0:35:-0.00,-2.88,-22.28	0/0:14:14,0:40:-0.00,-5.89,-72.03	0/0:17:17,0:40:-0.00,-6.80,-86.95	0/0:7:7,0:40:-0.00,-3.79,-37.20	0/0:16:16,0:40:-0.00,-6.50,-81.98	0/0:6:6,0:40:-0.00,-3.49,-32.23	0/0:9:9,0:40:-0.00,-4.39,-47.15	0/0:6:6,0:40:-0.00,-3.49,-32.23	0/0:5:5,0:38:-0.00,-3.18,-27.25	0/0:12:12,0:40:-0.00,-5.29,-62.08	0/0:7:7,0:40:-0.00,-3.79,-37.20	0/0:13:13,0:40:-0.00,-5.59,-67.05	0/0:8:8,0:40:-0.00,-4.09,-42.18	0/0:9:9,0:40:-0.00,-4.39,-47.15	./.:2:2,0:29:-0.00,-2.28,-12.33	0/0:6:6,0:40:-0.00,-3.49,-32.23	0/0:8:8,0:40:-0.00,-4.09,-42.18	0/0:5:5,0:38:-0.00,-3.18,-27.25	./.:3:3,0:32:-0.00,-2.58,-17.30	0/0:11:11,0:40:-0.00,-4.99,-57.10	0/0:10:10,0:40:-0.00,-4.69,-52.13	0/0:9:9,0:40:-0.00,-4.39,-47.15	0/0:13:13,0:40:-0.00,-5.59,-67.05	0/0:10:10,0:40:-0.00,-4.69,-52.13	0/0:10:10,0:40:-0.00,-4.69,-52.13	0/0:8:8,0:40:-0.00,-4.09,-42.18
scaffold15834	5859	4444:11:-	T	C	.	PASS	NS=238;AF=0.011	GT:DP:AD:GQ:GL	0/0:16:15,1:28:-0.00,-2.20,-60.87	0/0:20:20,0:40:-0.00,-7.58,-85.94	0/0:5:5,0:37:-0.00,-3.06,-23.26	0/0:9:9,0:40:-0.00,-4.27,-39.98	0/0:14:14,0:40:-0.00,-5.77,-60.87	0/0:13:13,0:40:-0.00,-5.47,-56.69	0/0:22:22,0:40:-0.00,-8.18,-94.29	0/0:19:19,0:40:-0.00,-7.28,-81.76	0/0:22:22,0:40:-0.00,-8.18,-94.29	0/0:19:19,0:40:-0.00,-7.28,-81.76	0/0:12:12,0:40:-0.00,-5.17,-52.51	0/0:21:21,0:40:-0.00,-7.88,-90.12	0/0:15:15,0:40:-0.00,-6.07,-65.05	0/0:12:12,0:40:-0.00,-5.17,-52.51	0/0:15:15,0:40:-0.00,-6.07,-65.05	0/0:17:17,0:40:-0.00,-6.67,-73.40	0/0:8:8,0:40:-0.00,-3.97,-35.80	0/0:21:21,0:40:-0.00,-7.88,-90.12	0/1:12:3,9:40:-32.44,-0.00,-9.74	0/0:22:22,0:40:-0.00,-8.18,-94.29	0/0:17:17,0:40:-0.00,-6.67,-73.40	0/0:19:19,0:40:-0.00,-7.28,-81.76	0/0:15:15,0:40:-0.00,-6.07,-65.05	0/0:8:8,0:40:-0.00,-3.97,-35.80	0/0:19:19,0:40:-0.00,-7.28,-81.76	0/0:7:7,0:40:-0.00,-3.66,-31.62	0/0:19:19,0:40:-0.00,-7.28,-81.76	0/0:16:16,0:40:-0.00,-6.37,-69.22	0/0:28:28,0:40:-0.00,-9.99,-119.36	./.:4:4,0:34:-0.00,-2.76,-19.09	0/0:20:20,0:40:-0.00,-7.58,-85.94	./.:4:4,0:34:-0.00,-2.76,-19.09	0/0:11:11,0:40:-0.00,-4.87,-48.33	0/0:5:5,0:37:-0.00,-3.06,-23.26	0/0:19:19,0:40:-0.00,-7.28,-81.76	0/0:29:29,0:40:-0.00,-10.29,-123.54	0/0:14:14,0:40:-0.00,-5.77,-60.87	0/0:15:15,0:40:-0.00,-6.07,-65.05	0/0:27:27,0:40:-0.00,-9.68,-115.19	0/0:17:17,0:40:-0.00,-6.67,-73.40	0/0:21:20,1:40:-0.00,-3.70,-81.76
scaffold2979	4224	4464:39:+	C	A	.	PASS	NS=234;AF=0.267	GT:DP:AD:GQ:GL	0/0:16:16,0:40:-0.00,-5.19,-65.70	0/0:25:25,0:40:-0.00,-7.90,-102.31	1/1:8:0,8:28:-31.94,-2.18,-0.00	0/0:5:5,0:24:-0.01,-1.88,-20.95	0/1:11:6,5:40:-16.66,0.00,-21.33	0/1:16:4,12:40:-43.63,-0.00,-11.69	1/1:15:0,15:40:-60.42,-4.28,-0.00	0/0:17:17,0:40:-0.00,-5.49,-69.77	0/0:15:15,0:40:-0.00,-4.89,-61.63	0/0:13:13,0:40:-0.00,-4.29,-53.49	0/0:14:14,0:40:-0.00,-4.59,-57.56	0/0:20:20,0:40:-0.00,-6.39,-81.97	0/0:15:15,0:40:-0.00,-4.89,-61.63	0/0:19:19,0:40:-0.00,-6.09,-77.90	0/0:16:16,0:40:-0.00,-5.19,-65.70	0/1:31:14,17:40:-59.45,0.00,-47.86	0/0:21:21,0:40:-0.00,-6.69,-86.04	0/0:33:33,0:40:-0.00,-10.31,-134.86	0/0:24:24,0:40:-0.00,-7.60,-98.24	0/1:16:6,10:40:-35.49,0.00,-19.83	0/0:7:7,0:31:-0.00,-2.48,-29.09	0/0:10:10,0:40:-0.00,-3.38,-41.29	0/0:19:19,0:40:-0.00,-6.09,-77.90	0/0:12:12,0:40:-0.00,-3.99,-49.42	0/0:22:22,0:40:-0.00,-7.00,-90.11	0/1:9:4,5:40:-17.26,-0.00,-13.80	0/1:23:9,14:40:-49.66,0.00,-29.92	0/0:13:13,0:40:-0.00,-4.29,-53.49	0/0:25:25,0:40:-0.00,-7.90,-102.31	1/1:7:0,7:24:-27.88,-1.88,-0.01	0/0:21:21,0:40:-0.00,-6.69,-86.04	0/0:9:9,0:37:-0.00,-3.08,-37.22	./.:.:.:.:.	./.:3:3,0:18:-0.02,-1.30,-12.83	0/0:14:14,0:40:-0.00,-4.59,-57.56	0/1:33:17,16:40:-54.78,0.00,-59.46	0/0:19:19,0:40:-0.00,-6.09,-77.90	0/0:11:11,0:40:-0.00,-3.69,-45.36	1/1:14:0,14:40:-56.35,-3.98,-0.00	0/0:9:9,0:37:-0.00,-3.08,-37.22	0/0:21:21,0:40:-0.00,-6.69,-86.04
scaffold10564	11801	4531:42:+	A	G	.	PASS	NS=235;AF=0.017	GT:DP:AD:GQ:GL	0/0:5:5,0:36:-0.00,-3.00,-27.68	0/0:22:22,0:40:-0.00,-8.12,-114.75	0/0:9:9,0:40:-0.00,-4.21,-48.16	0/0:11:11,0:40:-0.00,-4.81,-58.41	0/0:15:15,0:40:-0.00,-6.01,-78.89	0/0:13:13,0:40:-0.00,-5.41,-68.65	0/0:14:14,0:40:-0.00,-5.71,-73.77	0/0:5:5,0:36:-0.00,-3.00,-27.68	0/0:29:29,0:40:-0.00,-10.23,-150.60	0/0:7:7,0:40:-0.00,-3.61,-37.92	0/0:7:7,0:40:-0.00,-3.61,-37.92	0/0:11:11,0:40:-0.00,-4.81,-58.41	0/0:19:19,0:40:-0.00,-7.22,-99.38	0/0:7:7,0:40:-0.00,-3.61,-37.92	0/0:15:15,0:40:-0.00,-6.01,-78.89	0/0:8:8,0:40:-0.00,-3.91,-43.04	0/0:12:12,0:40:-0.00,-5.11,-63.53	0/0:22:22,0:40:-0.00,-8.12,-114.75	0/0:17:17,0:40:-0.00,-6.62,-89.14	0/0:10:10,0:40:-0.00,-4.51,-53.29	0/0:7:7,0:40:-0.00,-3.61,-37.92	0/0:13:13,0:40:-0.00,-5.41,-68.65	0/0:12:12,0:40:-0.00,-5.11,-63.53	./.:4:4,0:33:-0.00,-2.70,-22.56	0/0:13:13,0:40:-0.00,-5.41,-68.65	./.:3:3,0:30:-0.00,-2.40,-17.43	0/0:19:19,0:40:-0.00,-7.22,-99.38	0/0:9:9,0:40:-0.00,-4.21,-48.16	0/0:13:13,0:40:-0.00,-5.41,-68.65	./.:2:2,0:27:-0.00,-2.10,-12.31	0/0:33:33,0:40:-0.00,-11.43,-171.09	0/0:8:8,0:40:-0.00,-3.91,-43.04	0/0:11:11,0:40:-0.00,-4.81,-58.41	0/0:9:9,0:40:-0.00,-4.21,-48.16	0/0:13:13,0:40:-0.00,-5.41,-68.65	0/0:27:27,0:40:-0.00,-9.63,-140.36	0/0:15:15,0:40:-0.00,-6.01,-78.89	0/0:14:14,0:40:-0.00,-5.71,-73.77	0/0:15:15,0:40:-0.00,-6.01,-78.89	0/0:6:6,0:40:-0.00,-3.31,-32.80	0/1:14:6,8:40:-35.26,0.00,-27.09
scaffold27841	4197	4548:31:-	A	G	.	PASS	NS=214;AF=0.065	GT:DP:AD:GQ:GL	0/0:9:9,0:40:-0.00,-3.54,-46.42	0/0:25:25,0:40:-0.00,-8.36,-125.68	0/0:11:11,0:40:-0.00,-4.14,-56.33	0/0:20:20,0:40:-0.00,-6.85,-100.91	./.:4:4,0:26:-0.00,-2.04,-21.66	0/0:14:14,0:40:-0.00,-5.05,-71.19	0/0:8:8,0:39:-0.00,-3.24,-41.47	0/0:17:17,0:40:-0.00,-5.95,-86.05	0/0:9:9,0:40:-0.00,-3.54,-46.42	0/0:13:13,0:40:-0.00,-4.75,-66.24	0/0:8:8,0:39:-0.00,-3.24,-41.47	0/0:9:9,0:40:-0.00,-3.54,-46.42	0/0:11:11,0:40:-0.00,-4.14,-56.33	0/0:14:14,0:40:-0.00,-5.05,-71.19	0/0:9:9,0:40:-0.00,-3.54,-46.42	0/0:17:17,0:40:-0.00,-5.95,-86.05	0/1:13:9,4:40:-15.07,0.00,-41.68	0/1:12:10,2:40:-5.46,-0.00,-46.93	0/0:12:12,0:40:-0.00,-4.45,-61.29	0/0:8:8,0:39:-0.00,-3.24,-41.47	0/0:10:10,0:40:-0.00,-3.84,-51.38	0/0:5:5,0:29:-0.00,-2.34,-26.61	0/0:13:13,0:40:-0.00,-4.75,-66.24	0/0:5:5,0:29:-0.00,-2.34,-26.61	0/0:9:9,0:40:-0.00,-3.54,-46.42	./.:3:3,0:23:-0.01,-1.74,-16.71	0/0:10:10,0:40:-0.00,-3.84,-51.38	./.:3:3,0:23:-0.01,-1.74,-16.71	0/0:9:9,0:40:-0.00,-3.54,-46.42	0/0:5:5,0:29:-0.00,-2.34,-26.61	0/0:18:18,0:40:-0.00,-6.25,-91.01	0/0:5:5,0:29:-0.00,-2.34,-26.61	0/0:7:7,0:36:-0.00,-2.94,-36.52	./.:3:3,0:23:-0.01,-1.74,-16.71	0/0:8:8,0:39:-0.00,-3.24,-41.47	0/0:27:27,0:40:-0.00,-8.96,-135.59	0/0:8:8,0:39:-0.00,-3.24,-41.47	0/0:9:9,0:40:-0.00,-3.54,-46.42	0/0:6:6,0:33:-0.00,-2.64,-31.57	0/0:7:7,0:36:-0.00,-2.94,-36.52	0/0:14:14,0:40:-0.00,-5.05,-71.19
scaffold2106	2139	4584:7:-	G	A	.	PASS	NS=238;AF=0.025	GT:DP:AD:GQ:GL	0/0:16:16,0:40:-0.00,-6.04,-68.81	0/1:20:13,7:40:-21.83,0.00,-49.11	0/0:7:7,0:40:-0.00,-3.34,-31.43	0/0:15:15,0:40:-0.00,-5.74,-64.66	0/0:17:17,0:40:-0.00,-6.35,-72.97	0/0:15:15,0:40:-0.00,-5.74,-64.66	0/0:18:18,0:40:-0.00,-6.65,-77.12	0/0:16:16,0:40:-0.00,-6.04,-68.81	0/0:18:18,0:40:-0.00,-6.65,-77.12	0/0:12:12,0:40:-0.00,-4.84,-52.20	0/0:12:12,0:40:-0.00,-4.84,-52.20	0/0:21:21,0:40:-0.00,-7.55,-89.58	0/1:7:1,6:38:-21.59,-0.00,-3.18	./.:.:.:.:.	0/0:13:13,0:40:-0.00,-5.14,-56.35	0/0:33:33,0:40:-0.00,-11.16,-139.42	0/0:12:12,0:40:-0.00,-4.84,-52.20	0/0:25:25,0:40:-0.00,-8.75,-106.20	0/0:14:14,0:40:-0.00,-5.44,-60.51	0/0:21:21,0:40:-0.00,-7.55,-89.58	0/0:10:10,0:40:-0.00,-4.24,-43.89	0/0:10:10,0:40:-0.00,-4.24,-43.89	0/0:17:17,0:40:-0.00,-6.35,-72.97	0/0:10:10,0:40:-0.00,-4.24,-43.89	0/0:9:9,0:40:-0.00,-3.94,-39.74	0/0:8:8,0:40:-0.00,-3.64,-35.59	0/1:17:5,12:40:-43.50,0.00,-16.78	0/0:13:13,0:40:-0.00,-5.14,-56.35	0/0:17:17,0:40:-0.00,-6.35,-72.97	./.:3:3,0:27:-0.00,-2.13,-14.82	0/0:32:32,0:40:-0.00,-10.86,-135.27	0/0:13:13,0:40:-0.00,-5.14,-56.35	0/0:7:7,0:40:-0.00,-3.34,-31.43	0/0:12:12,0:40:-0.00,-4.84,-52.20	0/0:17:17,0:40:-0.00,-6.35,-72.97	0/0:35:35,0:40:-0.00,-11.76,-147.73	0/0:14:14,0:40:-0.00,-5.44,-60.51	0/0:23:23,0:40:-0.00,-8.15,-97.89	0/0:17:17,0:40:-0.00,-6.35,-72.97	0/0:14:14,0:40:-0.00,-5.44,-60.51	0/0:12:12,0:40:-0.00,-4.84,-52.20
scaffold9551	8973	4598:89:-	A	C	.	PASS	NS=237;AF=0.011	GT:DP:AD:GQ:GL	0/0:21:21,0:40:-0.00,-7.93,-84.78	0/0:19:19,0:40:-0.00,-7.33,-76.93	0/0:12:12,0:40:-0.00,-5.22,-49.46	0/0:24:24,0:40:-0.00,-8.84,-96.55	0/0:12:12,0:40:-0.00,-5.22,-49.46	0/0:15:15,0:40:-0.00,-6.13,-61.24	0/0:16:16,0:40:-0.00,-6.43,-65.16	0/0:15:15,0:40:-0.00,-6.13,-61.24	0/0:22:22,0:40:-0.00,-8.23,-88.70	0/0:21:21,0:40:-0.00,-7.93,-84.78	0/0:10:10,0:40:-0.00,-4.62,-41.61	0/0:14:14,0:40:-0.00,-5.83,-57.31	0/0:9:9,0:40:-0.00,-4.32,-37.69	0/0:18:18,0:40:-0.00,-7.03,-73.01	0/0:11:11,0:40:-0.00,-4.92,-45.54	0/0:22:22,0:40:-0.00,-8.23,-88.70	0/0:17:17,0:40:-0.00,-6.73,-69.08	0/0:8:8,0:40:-0.00,-4.02,-33.77	0/0:10:10,0:40:-0.00,-4.62,-41.61	./.:4:4,0:34:-0.00,-2.82,-18.07	0/0:12:12,0:40:-0.00,-5.22,-49.46	0/0:12:12,0:40:-0.00,-5.22,-49.46	0/0:24:24,0:40:-0.00,-8.84,-96.55	0/0:6:6,0:40:-0.00,-3.42,-25.92	0/0:25:25,0:40:-0.00,-9.14,-100.48	0/0:12:12,0:40:-0.00,-5.22,-49.46	0/0:21:21,0:40:-0.00,-7.93,-84.78	0/0:13:13,0:40:-0.00,-5.52,-53.39	0/0:23:23,0:40:-0.00,-8.53,-92.63	0/0:7:7,0:40:-0.00,-3.72,-29.84	0/0:22:22,0:40:-0.00,-8.23,-88.70	0/0:8:8,0:40:-0.00,-4.02,-33.77	0/0:16:16,0:40:-0.00,-6.43,-65.16	0/0:12:12,0:40:-0.00,-5.22,-49.46	0/0:24:24,0:40:-0.00,-8.84,-96.55	0/0:33:33,0:40:-0.00,-11.54,-131.87	0/0:9:9,0:40:-0.00,-4.32,-37.69	0/0:25:25,0:40:-0.00,-9.14,-100.48	0/0:11:11,0:40:-0.00,-4.92,-45.54	0/0:19:19,0:40:-0.00,-7.33,-76.93	0/0:28:28,0:40:-0.00,-10.04,-112.25
scaffold18294	6227	4656:24:+	A	G	.	PASS	NS=234;AF=0.062	GT:DP:AD:GQ:GL	0/0:6:6,0:33:-0.00,-2.69,-24.45	0/0:10:10,0:40:-0.00,-3.90,-39.52	0/0:12:12,0:40:-0.00,-4.50,-47.05	0/0:14:13,0:40:-0.00,-4.80,-50.81	0/0:12:12,0:40:-0.00,-4.50,-47.05	0/0:17:17,0:40:-0.00,-6.00,-65.88	0/0:10:10,0:40:-0.00,-3.90,-39.52	0/0:19:19,0:40:-0.00,-6.61,-73.41	0/0:12:12,0:40:-0.00,-4.50,-47.05	0/0:14:14,0:40:-0.00,-5.10,-54.58	0/0:6:6,0:33:-0.00,-2.69,-24.45	0/0:10:10,0:40:-0.00,-3.90,-39.52	0/0:10:10,0:40:-0.00,-3.90,-39.52	0/0:9:9,0:40:-0.00,-3.60,-35.75	0/0:14:14,0:40:-0.00,-5.10,-54.58	0/0:13:13,0:40:-0.00,-4.80,-50.81	0/0:11:11,0:40:-0.00,-4.20,-43.28	0/0:21:21,0:40:-0.00,-7.21,-80.95	0/0:7:7,0:36:-0.00,-2.99,-28.22	0/0:12:12,0:40:-0.00,-4.50,-47.05	0/0:13:13,0:40:-0.00,-4.80,-50.81	0/1:5:1,4:39:-12.67,-0.00,-3.22	0/0:10:10,0:40:-0.00,-3.90,-39.52	0/0:8:8,0:40:-0.00,-3.30,-31.98	0/1:13:6,7:40:-21.57,0.00,-19.65	0/0:8:8,0:40:-0.00,-3.30,-31.98	0/0:20:20,0:40:-0.00,-6.91,-77.18	0/0:9:9,0:40:-0.00,-3.60,-35.75	0/0:22:22,0:40:-0.00,-7.51,-84.71	./.:4:4,0:27:-0.00,-2.09,-16.92	0/0:15:15,0:40:-0.00,-5.40,-58.35	0/0:7:7,0:36:-0.00,-2.99,-28.22	0/0:8:8,0:40:-0.00,-3.30,-31.98	0/0:5:5,0:30:-0.00,-2.39,-20.68	0/0:9:9,0:40:-0.00,-3.60,-35.75	0/0:20:20,0:40:-0.00,-6.91,-77.18	0/0:10:10,0:40:-0.00,-3.90,-39.52	0/0:9:9,0:40:-0.00,-3.60,-35.75	0/1:8:2,6:40:-19.30,-0.00,-6.09	0/0:13:13,0:40:-0.00,-4.80,-50.81	0/0:14:14,0:40:-0.00,-5.10,-54.58
scaffold32227	6211	4717:17:-	G	A	.	PASS	NS=236;AF=0.023	GT:DP:AD:GQ:GL	0/1:9:4,5:40:-21.27,0.00,-18.58	0/0:23:23,0:40:-0.00,-8.19,-118.49	0/0:10:10,0:40:-0.00,-4.28,-52.85	0/0:8:8,0:40:-0.00,-3.67,-42.76	0/0:5:5,0:34:-0.00,-2.77,-27.61	0/0:12:12,0:40:-0.00,-4.88,-62.95	0/0:9:9,0:40:-0.00,-3.97,-47.80	0/0:11:11,0:40:-0.00,-4.58,-57.90	0/0:15:15,0:40:-0.00,-5.78,-78.10	0/0:11:11,0:40:-0.00,-4.58,-57.90	0/0:6:6,0:37:-0.00,-3.07,-32.66	0/0:17:17,0:40:-0.00,-6.38,-88.20	0/0:7:7,0:40:-0.00,-3.37,-37.71	0/0:21:21,0:40:-0.00,-7.59,-108.40	0/0:5:5,0:34:-0.00,-2.77,-27.61	./.:2:2,0:24:-0.01,-1.87,-12.47	0/1:16:4,12:40:-54.51,0.00,-16.48	0/0:24:24,0:40:-0.00,-8.49,-123.54	0/0:12:12,0:40:-0.00,-4.88,-62.95	0/0:7:7,0:40:-0.00,-3.37,-37.71	0/0:13:13,0:40:-0.00,-5.18,-68.00	0/0:15:15,0:40:-0.00,-5.78,-78.10	./.:3:3,0:28:-0.00,-2.17,-17.51	0/0:5:5,0:34:-0.00,-2.77,-27.61	0/0:7:7,0:40:-0.00,-3.37,-37.71	./.:3:3,0:28:-0.00,-2.17,-17.51	0/0:17:17,0:40:-0.00,-6.38,-88.20	0/0:10:10,0:40:-0.00,-4.28,-52.85	0/0:20:20,0:40:-0.00,-7.29,-103.35	./.:3:2,1:35:-2.88,-0.00,-10.29	0/0:12:12,0:40:-0.00,-4.88,-62.95	0/0:8:8,0:40:-0.00,-3.67,-42.76	0/0:10:10,0:40:-0.00,-4.28,-52.85	./.:1:1,0:21:-0.01,-1.58,-7.42	0/0:8:8,0:40:-0.00,-3.67,-42.76	./.:.:.:.:.	0/0:14:14,0:40:-0.00,-5.48,-73.05	0/0:9:9,0:40:-0.00,-3.97,-47.80	0/0:7:7,0:40:-0.00,-3.37,-37.71	0/0:11:11,0:40:-0.00,-4.58,-57.90	./.:.:.:.:.
scaffold25682	9662	4751:48:+	G	A	.	PASS	NS=223;AF=0.009	GT:DP:AD:GQ:GL	0/0:9:9,0:40:-0.00,-4.39,-39.12	0/0:28:28,0:40:-0.00,-10.10,-116.70	0/0:11:11,0:40:-0.00,-4.99,-47.29	0/0:20:20,0:40:-0.00,-7.70,-84.03	0/0:8:8,0:40:-0.00,-4.08,-35.04	0/0:32:32,0:40:-0.00,-11.31,-133.03	0/0:20:20,0:40:-0.00,-7.70,-84.03	0/0:27:27,0:40:-0.00,-9.80,-112.62	0/0:14:14,0:40:-0.00,-5.89,-59.54	0/0:7:7,0:40:-0.00,-3.78,-30.96	0/0:16:16,0:40:-0.00,-6.49,-67.70	0/0:20:20,0:40:-0.00,-7.70,-84.03	./.:4:4,0:35:-0.00,-2.88,-18.71	0/0:31:31,0:40:-0.00,-11.01,-128.95	0/0:21:21,0:40:-0.00,-8.00,-88.12	0/0:14:14,0:40:-0.00,-5.89,-59.54	0/0:14:14,0:40:-0.00,-5.89,-59.54	0/0:10:10,0:40:-0.00,-4.69,-43.20	0/0:23:23,0:40:-0.00,-8.60,-96.28	0/1:26:10,16:40:-55.83,0.00,-33.70	0/0:18:18,0:40:-0.00,-7.09,-75.87	0/0:23:22,0:40:-0.00,-8.30,-92.20	0/0:25:25,0:40:-0.00,-9.20,-104.45	0/0:9:9,0:40:-0.00,-4.39,-39.12	0/0:11:11,0:40:-0.00,-4.99,-47.29	0/0:12:12,0:40:-0.00,-5.29,-51.37	0/0:31:31,0:40:-0.00,-11.01,-128.95	0/0:13:13,0:40:-0.00,-5.59,-55.45	0/0:15:15,0:40:-0.00,-6.19,-63.62	0/0:6:6,0:40:-0.00,-3.48,-26.87	0/0:17:17,0:40:-0.00,-6.79,-71.79	0/0:18:18,0:40:-0.00,-7.09,-75.87	0/0:21:21,0:40:-0.00,-8.00,-88.12	0/0:8:8,0:40:-0.00,-4.08,-35.04	0/0:27:27,0:40:-0.00,-9.80,-112.62	0/0:33:33,0:40:-0.00,-11.61,-137.11	0/0:12:12,0:40:-0.00,-5.29,-51.37	0/0:24:24,0:40:-0.00,-8.90,-100.37	0/0:14:14,0:40:-0.00,-5.89,-59.54	0/0:19:19,0:40:-0.00,-7.40,-79.95	0/0:26:26,0:40:-0.00,-9.50,-108.53
scaffold8618	2075	4791:54:+	C	T	.	PASS	NS=235;AF=0.081	GT:DP:AD:GQ:GL	0/0:7:7,0:35:-0.00,-2.86,-35.95	0/0:8:8,0:38:-0.00,-3.16,-40.86	./.:4:4,0:25:-0.00,-1.96,-21.24	0/0:9:9,0:40:-0.00,-3.46,-45.76	0/0:12:12,0:40:-0.00,-4.36,-60.48	0/0:5:5,0:28:-0.00,-2.26,-26.14	0/0:10:10,0:40:-0.00,-3.76,-50.67	0/0:15:15,0:40:-0.00,-5.27,-75.20	0/0:16:16,0:40:-0.00,-5.57,-80.11	./.:2:2,0:19:-0.02,-1.37,-11.44	0/0:9:9,0:40:-0.00,-3.46,-45.76	./.:2:2,0:19:-0.02,-1.37,-11.44	./.:4:4,0:25:-0.00,-1.96,-21.24	0/0:7:7,0:35:-0.00,-2.86,-35.95	0/0:7:7,0:35:-0.00,-2.86,-35.95	0/1:7:2,5:40:-21.67,-0.00,-8.56	0/0:9:9,0:40:-0.00,-3.46,-45.76	0/1:8:5,3:40:-11.56,-0.00,-22.98	0/0:12:12,0:40:-0.00,-4.36,-60.48	./.:4:2,2:40:-7.86,-0.00,-9.46	./.:3:3,0:22:-0.01,-1.67,-16.34	0/0:13:13,0:40:-0.00,-4.67,-65.39	0/0:8:8,0:38:-0.00,-3.16,-40.86	0/0:7:7,0:35:-0.00,-2.86,-35.95	1/1:13:0,13:37:-62.18,-3.06,-0.00	./.:4:4,0:25:-0.00,-1.96,-21.24	0/0:8:8,0:38:-0.00,-3.16,-40.86	0/0:5:5,0:28:-0.00,-2.26,-26.14	0/0:13:13,0:40:-0.00,-4.67,-65.39	./.:2:1,1:40:-3.55,-0.00,-5.16	0/1:9:3,6:40:-25.98,-0.00,-12.86	./.:4:4,0:25:-0.00,-1.96,-21.24	0/1:12:4,8:40:-34.89,0.00,-16.87	./.:4:1,3:40:-12.76,-0.00,-4.56	0/0:10:10,0:40:-0.00,-3.76,-50.67	0/0:16:16,0:40:-0.00,-5.57,-80.11	./.:4:4,0:25:-0.00,-1.96,-21.24	0/0:14:14,0:40:-0.00,-4.97,-70.30	0/0:9:9,0:40:-0.00,-3.46,-45.76	0/1:8:2,6:40:-26.28,-0.00,-8.26	0/0:9:9,0:40:-0.00,-3.46,-45.76
scaffold27476	8537	4836:45:-	G	A	.	PASS	NS=238;AF=0.011	GT:DP:AD:GQ:GL	0/0:7:7,0:40:-0.00,-3.67,-36.80	0/0:18:18,0:40:-0.00,-6.98,-90.90	./.:3:3,0:31:-0.00,-2.47,-17.13	0/0:8:8,0:40:-0.00,-3.97,-41.72	./.:4:4,0:34:-0.00,-2.77,-22.05	0/0:10:10,0:40:-0.00,-4.57,-51.55	0/0:10:10,0:40:-0.00,-4.57,-51.55	0/0:12:12,0:40:-0.00,-5.18,-61.39	0/0:9:9,0:40:-0.00,-4.27,-46.64	0/0:11:11,0:40:-0.00,-4.87,-56.47	0/1:5:4,1:24:-1.86,-0.01,-18.98	0/0:5:5,0:37:-0.00,-3.07,-26.96	0/0:5:5,0:37:-0.00,-3.07,-26.96	0/0:11:11,0:40:-0.00,-4.87,-56.47	0/0:11:11,0:40:-0.00,-4.87,-56.47	0/0:6:6,0:40:-0.00,-3.37,-31.88	0/0:9:9,0:40:-0.00,-4.27,-46.64	0/0:7:7,0:40:-0.00,-3.67,-36.80	./.:4:4,0:34:-0.00,-2.77,-22.05	0/0:8:8,0:40:-0.00,-3.97,-41.72	./.:4:4,0:34:-0.00,-2.77,-22.05	0/0:13:13,0:40:-0.00,-5.48,-66.31	0/0:7:7,0:40:-0.00,-3.67,-36.80	./.:2:2,0:27:-0.00,-2.17,-12.21	0/0:5:5,0:37:-0.00,-3.07,-26.96	0/0:11:11,0:40:-0.00,-4.87,-56.47	0/0:10:10,0:40:-0.00,-4.57,-51.55	0/0:6:6,0:40:-0.00,-3.37,-31.88	0/0:12:12,0:40:-0.00,-5.18,-61.39	./.:1:1,0:24:-0.01,-1.87,-7.30	0/0:11:11,0:40:-0.00,-4.87,-56.47	./.:3:3,0:31:-0.00,-2.47,-17.13	./.:1:1,0:24:-0.01,-1.87,-7.30	./.:3:3,0:31:-0.00,-2.47,-17.13	0/0:9:9,0:40:-0.00,-4.27,-46.64	0/0:14:14,0:40:-0.00,-5.78,-71.23	0/0:5:5,0:37:-0.00,-3.07,-26.96	0/0:9:9,0:40:-0.00,-4.27,-46.64	./.:3:3,0:31:-0.00,-2.47,-17.13	0/0:6:6,0:40:-0.00,-3.37,-31.88	0/0:5:5,0:37:-0.00,-3.07,-26.96
scaffold10983	7822	4872:12:-	C	T	.	PASS	NS=236;AF=0.015	GT:DP:AD:GQ:GL	0/0:19:18,1:25:-0.00,-1.97,-90.62	0/0:22:22,0:40:-0.00,-8.06,-116.56	0/0:17:17,0:40:-0.00,-6.55,-90.61	0/0:6:6,0:39:-0.00,-3.24,-33.51	0/0:9:9,0:40:-0.00,-4.14,-49.08	0/0:7:7,0:40:-0.00,-3.54,-38.70	0/0:14:14,0:40:-0.00,-5.65,-75.04	0/0:18:18,0:40:-0.00,-6.85,-95.80	0/0:26:26,0:40:-0.00,-9.26,-137.33	0/0:21:21,0:40:-0.00,-7.76,-111.37	0/1:11:7,4:40:-16.02,0.00,-33.96	0/0:14:14,0:40:-0.00,-5.65,-75.04	0/0:12:12,0:40:-0.00,-5.05,-64.66	0/0:20:20,0:40:-0.00,-7.46,-106.18	0/0:14:14,0:40:-0.00,-5.65,-75.04	0/0:22:22,0:40:-0.00,-8.06,-116.56	0/0:16:16,0:40:-0.00,-6.25,-85.42	0/0:21:21,0:40:-0.00,-7.76,-111.37	0/0:17:17,0:40:-0.00,-6.55,-90.61	0/0:16:16,0:40:-0.00,-6.25,-85.42	0/0:8:8,0:40:-0.00,-3.84,-43.89	0/0:5:5,0:36:-0.00,-2.94,-28.32	0/0:18:18,0:40:-0.00,-6.85,-95.80	./.:3:3,0:29:-0.00,-2.34,-17.94	0/0:20:20,0:40:-0.00,-7.46,-106.18	0/0:10:10,0:40:-0.00,-4.44,-54.28	0/0:15:15,0:40:-0.00,-5.95,-80.23	0/0:10:10,0:40:-0.00,-4.44,-54.28	0/0:20:20,0:40:-0.00,-7.46,-106.18	0/0:5:5,0:36:-0.00,-2.94,-28.32	0/1:11:4,7:40:-31.59,0.00,-18.39	0/0:7:7,0:40:-0.00,-3.54,-38.70	0/0:7:7,0:40:-0.00,-3.54,-38.70	0/0:8:8,0:40:-0.00,-3.84,-43.89	0/0:13:13,0:40:-0.00,-5.35,-69.85	0/0:28:28,0:40:-0.00,-9.86,-147.71	0/0:28:28,0:40:-0.00,-9.86,-147.71	0/0:14:14,0:40:-0.00,-5.65,-75.04	0/0:15:15,0:40:-0.00,-5.95,-80.23	0/0:15:15,0:40:-0.00,-5.95,-80.23	0/0:13:13,0:40:-0.00,-5.35,-69.85
scaffold41850	12904	4933:38:+	G	A	.	PASS	NS=234;AF=0.083	GT:DP:AD:GQ:GL	0/0:11:11,0:40:-0.00,-3.99,-42.06	0/1:15:8,7:40:-20.49,0.00,-25.85	0/0:8:8,0:37:-0.00,-3.09,-31.05	0/0:14:14,0:40:-0.00,-4.90,-53.06	./.:4:4,0:24:-0.01,-1.89,-16.38	0/0:14:14,0:40:-0.00,-4.90,-53.06	0/0:15:15,0:40:-0.00,-5.20,-56.73	./.:.:.:.:.	0/0:13:13,0:40:-0.00,-4.59,-49.39	0/0:17:17,0:40:-0.00,-5.80,-64.07	0/0:11:11,0:40:-0.00,-3.99,-42.06	0/0:6:6,0:31:-0.00,-2.49,-23.71	0/0:10:10,0:40:-0.00,-3.69,-38.39	0/0:20:20,0:40:-0.00,-6.70,-75.08	./.:4:4,0:24:-0.01,-1.89,-16.38	0/0:11:11,0:40:-0.00,-3.99,-42.06	0/0:16:16,0:40:-0.00,-5.50,-60.40	0/0:12:12,0:40:-0.00,-4.29,-45.73	0/0:20:20,0:40:-0.00,-6.70,-75.08	./.:.:.:.:.	0/0:13:13,0:40:-0.00,-4.59,-49.39	0/0:11:11,0:40:-0.00,-3.99,-42.06	0/0:20:20,0:40:-0.00,-6.70,-75.08	0/1:15:10,5:40:-13.15,-0.00,-33.19	0/0:10:10,0:40:-0.00,-3.69,-38.39	0/0:12:12,0:40:-0.00,-4.29,-45.73	0/1:19:11,8:40:-22.95,0.00,-35.66	0/0:5:5,0:28:-0.00,-2.19,-20.04	0/0:17:17,0:40:-0.00,-5.80,-64.07	./.:.:.:.:.	0/0:27:27,0:40:-0.00,-8.81,-100.76	0/1:10:4,6:40:-18.32,-0.00,-12.68	./.:3:3,0:21:-0.01,-1.60,-12.71	./.:4:4,0:24:-0.01,-1.89,-16.38	0/0:10:10,0:40:-0.00,-3.69,-38.39	0/0:49:49,0:40:-0.00,-15.43,-181.49	./.:.:.:.:.	0/0:16:16,0:40:-0.00,-5.50,-60.40	0/0:15:15,0:40:-0.00,-5.20,-56.73	0/0:13:13,0:40:-0.00,-4.59,-49.39	0/0:19:19,0:40:-0.00,-6.40,-71.41
scaffold6259	5721	4943:18:-	A	C	.	PASS	NS=232;AF=0.024	GT:DP:AD:GQ:GL	0/0:9:9,0:40:-0.00,-4.03,-34.58	./.:.:.:.:.	./.:3:3,0:28:-0.00,-2.23,-12.90	0/0:6:6,0:38:-0.00,-3.13,-23.74	0/0:6:6,0:38:-0.00,-3.13,-23.74	./.:3:3,0:28:-0.00,-2.23,-12.90	0/0:7:7,0:40:-0.00,-3.43,-27.35	0/0:6:6,0:38:-0.00,-3.13,-23.74	0/0:9:9,0:40:-0.00,-4.03,-34.58	./.:4:4,0:31:-0.00,-2.53,-16.51	./.:4:4,0:31:-0.00,-2.53,-16.51	0/0:5:5,0:35:-0.00,-2.83,-20.13	./.:2:2,0:25:-0.01,-1.93,-9.29	./.:3:3,0:28:-0.00,-2.23,-12.90	0/0:7:7,0:40:-0.00,-3.43,-27.35	0/0:6:6,0:38:-0.00,-3.13,-23.74	0/0:13:13,0:40:-0.00,-5.24,-49.03	0/0:15:15,0:40:-0.00,-5.84,-56.26	0/0:8:8,0:40:-0.00,-3.73,-30.97	0/0:8:8,0:40:-0.00,-3.73,-30.97	./.:4:4,0:31:-0.00,-2.53,-16.51	0/0:8:8,0:40:-0.00,-3.73,-30.97	0/0:5:5,0:35:-0.00,-2.83,-20.13	./.:1:1,0:22:-0.01,-1.64,-5.68	0/0:11:11,0:40:-0.00,-4.63,-41.80	./.:3:3,0:28:-0.00,-2.23,-12.90	0/0:8:8,0:40:-0.00,-3.73,-30.97	0/0:8:8,0:40:-0.00,-3.73,-30.97	0/0:11:11,0:40:-0.00,-4.63,-41.80	./.:2:2,0:25:-0.01,-1.93,-9.29	0/0:6:6,0:38:-0.00,-3.13,-23.74	0/0:5:5,0:35:-0.00,-2.83,-20.13	./.:1:1,0:22:-0.01,-1.64,-5.68	./.:4:4,0:31:-0.00,-2.53,-16.51	0/0:12:12,0:40:-0.00,-4.94,-45.42	0/0:8:8,0:40:-0.00,-3.73,-30.97	0/0:7:7,0:40:-0.00,-3.43,-27.35	0/0:11:11,0:40:-0.00,-4.63,-41.80	0/0:5:5,0:35:-0.00,-2.83,-20.13	0/0:10:10,0:40:-0.00,-4.33,-38.19	0/0:12:12,0:40:-0.00,-4.94,-45.42
scaffold18779	3012	5142:55:+	C	T	.	PASS	NS=237;AF=0.015	GT:DP:AD:GQ:GL	0/0:14:14,0:40:-0.00,-5.66,-74.44	0/0:18:18,0:40:-0.00,-6.87,-95.03	./.:4:4,0:33:-0.00,-2.65,-22.96	0/0:9:9,0:40:-0.00,-4.16,-48.70	0/0:10:10,0:40:-0.00,-4.46,-53.85	0/0:16:16,0:40:-0.00,-6.26,-84.74	0/0:6:6,0:39:-0.00,-3.25,-33.26	0/0:20:20,0:40:-0.00,-7.47,-105.33	0/0:21:21,0:40:-0.00,-7.77,-110.48	0/0:14:14,0:40:-0.00,-5.66,-74.44	0/0:7:7,0:40:-0.00,-3.56,-38.41	0/0:21:21,0:40:-0.00,-7.77,-110.48	0/0:8:8,0:40:-0.00,-3.86,-43.55	0/0:15:15,0:40:-0.00,-5.96,-79.59	0/0:11:11,0:40:-0.00,-4.76,-59.00	0/0:29:29,0:40:-0.00,-10.18,-151.66	0/0:19:19,0:40:-0.00,-7.17,-100.18	0/0:20:20,0:40:-0.00,-7.47,-105.33	0/0:13:13,0:40:-0.00,-5.36,-69.29	0/0:16:16,0:40:-0.00,-6.26,-84.74	0/0:9:9,0:40:-0.00,-4.16,-48.70	0/0:9:9,0:40:-0.00,-4.16,-48.70	0/0:17:17,0:40:-0.00,-6.57,-89.89	0/0:11:11,0:40:-0.00,-4.76,-59.00	0/0:20:20,0:40:-0.00,-7.47,-105.33	0/0:8:8,0:40:-0.00,-3.86,-43.55	0/0:21:21,0:40:-0.00,-7.77,-110.48	0/0:11:11,0:40:-0.00,-4.76,-59.00	0/0:17:17,0:40:-0.00,-6.57,-89.89	0/0:5:5,0:36:-0.00,-2.95,-28.11	0/1:22:11,11:40:-48.56,0.00,-50.93	0/0:12:12,0:40:-0.00,-5.06,-64.15	0/0:14:14,0:40:-0.00,-5.66,-74.44	0/0:7:7,0:40:-0.00,-3.56,-38.41	0/0:13:13,0:40:-0.00,-5.36,-69.29	0/0:34:34,0:40:-0.00,-11.68,-177.40	0/0:7:7,0:40:-0.00,-3.56,-38.41	0/0:17:17,0:40:-0.00,-6.57,-89.89	0/0:17:17,0:40:-0.00,-6.57,-89.89	0/0:10:10,0:40:-0.00,-4.46,-53.85	0/0:14:14,0:40:-0.00,-5.66,-74.44
scaffold22098	6103	5197:81:+	C	A	.	PASS	NS=227;AF=0.020	GT:DP:AD:GQ:GL	0/0:8:8,0:40:-0.00,-3.48,-36.58	0/0:32:32,0:40:-0.00,-10.71,-139.26	./.:.:.:.:.	0/0:18:18,0:40:-0.00,-6.49,-79.36	0/0:18:18,0:40:-0.00,-6.49,-79.36	0/0:16:16,0:40:-0.00,-5.89,-70.80	0/0:13:13,0:40:-0.00,-4.99,-57.97	0/0:30:30,0:40:-0.00,-10.10,-130.70	0/0:31:31,0:40:-0.00,-10.40,-134.98	0/0:8:8,0:40:-0.00,-3.48,-36.58	0/0:11:11,0:40:-0.00,-4.38,-49.41	0/0:32:32,0:40:-0.00,-10.71,-139.26	0/0:11:11,0:40:-0.00,-4.38,-49.41	0/0:12:12,0:40:-0.00,-4.69,-53.69	0/0:14:14,0:40:-0.00,-5.29,-62.25	0/0:12:12,0:40:-0.00,-4.69,-53.69	0/0:26:26,0:40:-0.00,-8.90,-113.59	0/0:19:19,0:40:-0.00,-6.79,-83.64	0/0:23:23,0:40:-0.00,-8.00,-100.75	0/0:18:18,0:40:-0.00,-6.49,-79.36	0/0:7:7,0:38:-0.00,-3.18,-32.30	0/0:11:11,0:40:-0.00,-4.38,-49.41	0/0:17:17,0:40:-0.00,-6.19,-75.08	0/0:13:13,0:40:-0.00,-4.99,-57.97	0/0:13:13,0:40:-0.00,-4.99,-57.97	0/0:5:5,0:32:-0.00,-2.58,-23.74	0/0:25:25,0:40:-0.00,-8.60,-109.31	0/0:13:13,0:40:-0.00,-4.99,-57.97	./.:.:.:.:.	0/0:7:7,0:38:-0.00,-3.18,-32.30	0/0:19:19,0:40:-0.00,-6.79,-83.64	0/0:16:16,0:40:-0.00,-5.89,-70.80	./.:.:.:.:.	0/1:12:10,2:40:-3.87,-0.00,-40.45	0/0:17:17,0:40:-0.00,-6.19,-75.08	0/0:53:53,0:40:0.00,-17.03,-229.10	0/0:13:13,0:40:-0.00,-4.99,-57.97	0/1:22:17,5:40:-13.70,-0.00,-67.39	0/0:13:13,0:40:-0.00,-4.99,-57.97	0/0:31:31,0:40:-0.00,-10.40,-134.98	0/0:32:32,0:40:-0.00,-10.71,-139.26
scaffold6877	11260	5289:9:+	C	T	.	PASS	NS=233;AF=0.077	GT:DP:AD:GQ:GL	0/0:14:14,0:40:-0.00,-5.00,-58.18	0/0:13:13,0:40:-0.00,-4.70,-54.15	0/0:8:8,0:39:-0.00,-3.19,-33.98	0/0:5:5,0:29:-0.00,-2.29,-21.88	0/0:6:6,0:32:-0.00,-2.59,-25.91	0/0:17:17,0:40:-0.00,-5.90,-70.28	0/0:15:15,0:40:-0.00,-5.30,-62.21	0/0:12:12,0:40:-0.00,-4.40,-50.11	0/1:16:7,9:40:-30.70,0.00,-24.34	0/0:17:17,0:40:-0.00,-5.90,-70.28	0/0:9:9,0:40:-0.00,-3.50,-38.01	./.:4:4,0:26:-0.00,-2.00,-17.85	0/0:10:10,0:40:-0.00,-3.80,-42.05	0/1:8:4,4:40:-12.94,-0.00,-14.65	0/0:8:8,0:39:-0.00,-3.19,-33.98	0/1:12:9,3:40:-7.70,-0.00,-33.61	0/0:7:7,0:35:-0.00,-2.89,-29.95	0/0:15:15,0:40:-0.00,-5.30,-62.21	0/0:9:9,0:40:-0.00,-3.50,-38.01	0/0:8:8,0:39:-0.00,-3.19,-33.98	0/1:6:3,3:40:-9.51,-0.00,-11.22	0/0:12:12,0:40:-0.00,-4.40,-50.11	0/0:10:10,0:40:-0.00,-3.80,-42.05	0/0:5:5,0:29:-0.00,-2.29,-21.88	0/0:14:14,0:40:-0.00,-5.00,-58.18	./.:.:.:.:.	0/1:12:8,4:40:-11.74,-0.00,-29.58	0/1:11:4,7:40:-24.14,-0.00,-13.75	0/1:15:10,5:40:-14.87,0.00,-36.74	./.:4:4,0:26:-0.00,-2.00,-17.85	0/0:13:13,0:40:-0.00,-4.70,-54.15	0/0:5:5,0:29:-0.00,-2.29,-21.88	./.:3:3,0:22:-0.01,-1.70,-13.82	0/0:6:6,0:32:-0.00,-2.59,-25.91	0/0:7:7,0:35:-0.00,-2.89,-29.95	0/0:19:19,0:40:-0.00,-6.51,-78.35	0/0:16:16,0:40:-0.00,-5.60,-66.25	0/0:16:16,0:40:-0.00,-5.60,-66.25	0/0:8:8,0:39:-0.00,-3.19,-33.98	0/0:5:5,0:29:-0.00,-2.29,-21.88	0/0:11:11,0:40:-0.00,-4.10,-46.08
scaffold20272	9707	5306:33:-	A	T	.	PASS	NS=233;AF=0.041	GT:DP:AD:GQ:GL	0/0:6:6,0:35:-0.00,-2.83,-32.18	0/1:11:6,5:40:-20.53,0.00,-27.84	./.:1:1,0:18:-0.02,-1.35,-7.34	0/0:8:8,0:40:-0.00,-3.44,-42.13	0/0:6:6,0:35:-0.00,-2.83,-32.18	0/0:9:9,0:40:-0.00,-3.74,-47.10	0/0:7:7,0:38:-0.00,-3.14,-37.16	0/1:16:8,8:40:-33.94,0.00,-36.29	0/0:9:9,0:40:-0.00,-3.74,-47.10	0/0:5:5,0:31:-0.00,-2.53,-27.21	./.:4:4,0:28:-0.00,-2.23,-22.24	0/0:11:11,0:40:-0.00,-4.34,-57.05	0/0:5:5,0:31:-0.00,-2.53,-27.21	0/0:7:7,0:38:-0.00,-3.14,-37.16	0/0:5:5,0:31:-0.00,-2.53,-27.21	0/0:9:9,0:40:-0.00,-3.74,-47.10	0/0:9:9,0:40:-0.00,-3.74,-47.10	0/0:9:9,0:40:-0.00,-3.74,-47.10	0/0:13:13,0:40:-0.00,-4.94,-67.00	0/0:9:9,0:40:-0.00,-3.74,-47.10	0/1:7:4,3:40:-11.78,-0.00,-19.10	0/0:5:5,0:31:-0.00,-2.53,-27.21	0/0:8:8,0:40:-0.00,-3.44,-42.13	./.:.:.:.:.	0/0:9:9,0:40:-0.00,-3.74,-47.10	./.:3:3,0:25:-0.01,-1.94,-17.27	0/0:13:13,0:40:-0.00,-4.94,-67.00	0/0:6:6,0:35:-0.00,-2.83,-32.18	0/0:10:10,0:40:-0.00,-4.04,-52.08	./.:2:2,0:22:-0.01,-1.64,-12.30	0/0:6:6,0:35:-0.00,-2.83,-32.18	0/0:7:7,0:38:-0.00,-3.14,-37.16	./.:1:1,0:18:-0.02,-1.35,-7.34	0/0:5:5,0:31:-0.00,-2.53,-27.21	0/0:12:12,0:40:-0.00,-4.64,-62.02	0/0:9:9,0:40:-0.00,-3.74,-47.10	0/0:10:10,0:40:-0.00,-4.04,-52.08	0/0:7:7,0:38:-0.00,-3.14,-37.16	0/0:9:9,0:40:-0.00,-3.74,-47.10	0/0:5:5,0:31:-0.00,-2.53,-27.21	0/1:11:9,2:40:-5.61,-0.00,-42.76
scaffold8424	5020	5376:40:+	A	T	.	PASS	NS=223;AF=0.043	GT:DP:AD:GQ:GL	0/0:11:11,0:40:-0.00,-4.37,-42.91	0/0:18:18,0:40:-0.00,-6.48,-69.11	0/0:5:5,0:32:-0.00,-2.57,-20.45	0/0:7:7,0:38:-0.00,-3.17,-27.94	0/0:8:8,0:40:-0.00,-3.47,-31.68	0/0:15:15,0:40:-0.00,-5.58,-57.88	0/0:17:17,0:40:-0.00,-6.18,-65.36	0/0:16:16,0:40:-0.00,-5.88,-61.62	0/0:24:24,0:40:-0.00,-8.29,-91.56	0/0:12:12,0:40:-0.00,-4.68,-46.65	./.:3:3,0:25:-0.00,-1.97,-12.97	0/0:7:7,0:38:-0.00,-3.17,-27.94	0/1:10:4,6:40:-18.38,-0.00,-12.64	0/0:8:8,0:40:-0.00,-3.47,-31.68	./.:3:3,0:25:-0.00,-1.97,-12.97	0/0:15:15,0:40:-0.00,-5.58,-57.88	0/0:12:12,0:40:-0.00,-4.68,-46.65	0/0:18:18,0:40:-0.00,-6.48,-69.11	0/0:12:12,0:40:-0.00,-4.68,-46.65	0/0:9:9,0:40:-0.00,-3.77,-35.42	0/0:11:11,0:40:-0.00,-4.37,-42.91	0/0:6:6,0:35:-0.00,-2.87,-24.20	0/0:5:5,0:32:-0.00,-2.57,-20.45	0/0:5:5,0:32:-0.00,-2.57,-20.45	0/0:15:15,0:40:-0.00,-5.58,-57.88	0/1:11:3,8:40:-25.57,-0.00,-8.59	0/0:10:10,0:40:-0.00,-4.07,-39.17	0/0:6:6,0:35:-0.00,-2.87,-24.20	0/0:20:20,0:40:-0.00,-7.08,-76.59	./.:3:3,0:25:-0.00,-1.97,-12.97	0/0:28:28,0:40:-0.00,-9.49,-106.53	0/0:13:13,0:40:-0.00,-4.98,-50.39	0/0:6:6,0:35:-0.00,-2.87,-24.20	./.:3:3,0:25:-0.00,-1.97,-12.97	0/0:11:11,0:40:-0.00,-4.37,-42.91	0/0:17:17,0:40:-0.00,-6.18,-65.36	0/0:14:14,0:40:-0.00,-5.28,-54.14	0/0:13:13,0:40:-0.00,-4.98,-50.39	0/0:18:18,0:40:-0.00,-6.48,-69.11	0/0:8:8,0:40:-0.00,-3.47,-31.68	0/0:17:17,0:40:-0.00,-6.18,-65.36
scaffold21337	5393	5405:56:+	T	A	.	PASS	NS=223;AF=0.186	GT:DP:AD:GQ:GL	0/0:14:14,0:40:-0.00,-4.71,-58.06	1/1:11:0,11:35:-43.93,-2.85,-0.00	./.:4:4,0:22:-0.01,-1.70,-17.28	0/0:7:7,0:32:-0.00,-2.60,-29.51	0/0:5:5,0:26:-0.00,-2.00,-21.35	0/0:14:14,0:40:-0.00,-4.71,-58.06	0/0:15:15,0:40:-0.00,-5.01,-62.14	0/0:33:33,0:40:-0.00,-10.42,-135.58	0/0:30:30,0:40:-0.00,-9.52,-123.34	0/0:20:20,0:40:-0.00,-6.51,-82.54	./.:4:3,1:30:-2.39,-0.00,-11.50	0/0:9:9,0:39:-0.00,-3.20,-37.67	0/0:7:7,0:32:-0.00,-2.60,-29.51	0/0:12:12,0:40:-0.00,-4.10,-49.91	1/1:6:0,6:18:-23.55,-1.37,-0.02	0/1:18:9,9:40:-30.81,0.00,-31.76	0/0:7:7,0:32:-0.00,-2.60,-29.51	0/0:14:14,0:40:-0.00,-4.71,-58.06	0/0:7:7,0:32:-0.00,-2.60,-29.51	0/0:24:24,0:40:-0.00,-7.72,-98.86	0/0:11:11,0:40:-0.00,-3.80,-45.83	0/0:10:10,0:40:-0.00,-3.50,-41.75	0/1:14:12,2:40:-3.45,-0.00,-45.20	0/0:7:7,0:32:-0.00,-2.60,-29.51	0/0:22:22,0:40:-0.00,-7.11,-90.70	./.:3:1,2:40:-6.76,-0.00,-3.64	0/0:11:11,0:40:-0.00,-3.80,-45.83	0/0:11:11,0:40:-0.00,-3.80,-45.83	0/0:17:17,0:40:-0.00,-5.61,-70.30	0/0:9:9,0:39:-0.00,-3.20,-37.67	0/0:5:5,0:26:-0.00,-2.00,-21.35	./.:.:.:.:.	0/1:6:4,2:40:-5.86,-0.00,-14.97	./.:2:2,0:16:-0.03,-1.13,-9.14	0/0:12:12,0:40:-0.00,-4.10,-49.91	0/0:31:31,0:40:-0.00,-9.82,-127.42	0/1:8:3,5:40:-17.50,-0.00,-10.29	0/0:24:24,0:40:-0.00,-7.72,-98.86	0/0:6:6,0:29:-0.00,-2.30,-25.43	0/1:17:10,7:40:-22.95,0.00,-36.14	0/1:14:10,4:40:-11.61,-0.00,-37.04
scaffold9827	5156	5442:7:+	C	G	.	PASS	NS=238;AF=0.038	GT:DP:AD:GQ:GL	0/0:16:16,0:40:-0.00,-5.93,-67.55	0/0:15:15,0:40:-0.00,-5.63,-63.45	0/0:8:8,0:40:-0.00,-3.53,-34.80	0/0:11:11,0:40:-0.00,-4.43,-47.08	0/0:17:17,0:40:-0.00,-6.23,-71.64	0/0:13:13,0:40:-0.00,-5.03,-55.27	0/0:6:6,0:36:-0.00,-2.92,-26.61	0/0:19:19,0:40:-0.00,-6.84,-79.83	0/0:14:14,0:40:-0.00,-5.33,-59.36	0/0:11:11,0:40:-0.00,-4.43,-47.08	0/0:7:7,0:39:-0.00,-3.22,-30.70	0/0:13:13,0:40:-0.00,-5.03,-55.27	./.:3:3,0:26:-0.00,-2.02,-14.33	0/0:7:7,0:39:-0.00,-3.22,-30.70	0/0:12:12,0:40:-0.00,-4.73,-51.17	0/0:5:5,0:32:-0.00,-2.62,-22.52	0/0:11:11,0:40:-0.00,-4.43,-47.08	0/0:24:24,0:40:-0.00,-8.34,-100.29	0/0:10:10,0:40:-0.00,-4.13,-42.98	0/0:17:17,0:40:-0.00,-6.23,-71.64	0/0:11:11,0:40:-0.00,-4.43,-47.08	0/0:11:11,0:40:-0.00,-4.43,-47.08	0/0:10:10,0:40:-0.00,-4.13,-42.98	0/0:7:7,0:39:-0.00,-3.22,-30.70	0/0:13:13,0:40:-0.00,-5.03,-55.27	0/0:8:8,0:40:-0.00,-3.53,-34.80	0/0:17:17,0:40:-0.00,-6.23,-71.64	0/0:9:9,0:40:-0.00,-3.83,-38.89	0/0:18:18,0:40:-0.00,-6.53,-75.73	0/0:7:7,0:39:-0.00,-3.22,-30.70	0/0:13:13,0:40:-0.00,-5.03,-55.27	0/0:9:9,0:40:-0.00,-3.83,-38.89	0/0:9:9,0:40:-0.00,-3.83,-38.89	0/0:5:5,0:32:-0.00,-2.62,-22.52	0/0:19:19,0:40:-0.00,-6.84,-79.83	0/0:12:12,0:40:-0.00,-4.73,-51.17	0/0:11:11,0:40:-0.00,-4.43,-47.08	0/0:17:17,0:40:-0.00,-6.23,-71.64	0/0:11:11,0:40:-0.00,-4.43,-47.08	0/0:14:14,0:40:-0.00,-5.33,-59.36	0/0:13:13,0:40:-0.00,-5.03,-55.27
scaffold16221	10382	5467:34:-	A	C	.	PASS	NS=237;AF=0.032	GT:DP:AD:GQ:GL	0/0:10:10,0:40:-0.00,-4.20,-42.12	0/0:17:17,0:40:-0.00,-6.31,-70.17	0/0:9:9,0:40:-0.00,-3.90,-38.11	0/0:11:11,0:40:-0.00,-4.50,-46.13	0/0:9:9,0:40:-0.00,-3.90,-38.11	0/0:13:13,0:40:-0.00,-5.10,-54.14	0/0:14:14,0:40:-0.00,-5.40,-58.15	0/0:14:14,0:40:-0.00,-5.40,-58.15	0/0:18:18,0:40:-0.00,-6.61,-74.17	0/0:7:7,0:40:-0.00,-3.30,-30.10	0/0:10:10,0:40:-0.00,-4.20,-42.12	0/1:13:11,2:36:-2.91,-0.00,-41.03	0/0:9:9,0:40:-0.00,-3.90,-38.11	0/0:16:16,0:40:-0.00,-6.00,-66.16	0/0:15:15,0:40:-0.00,-5.70,-62.15	0/0:20:20,0:40:-0.00,-7.21,-82.19	0/0:14:14,0:40:-0.00,-5.40,-58.15	0/0:14:14,0:40:-0.00,-5.40,-58.15	0/0:13:13,0:40:-0.00,-5.10,-54.14	0/0:8:8,0:40:-0.00,-3.60,-34.11	0/0:5:5,0:33:-0.00,-2.69,-22.09	0/0:11:11,0:40:-0.00,-4.50,-46.13	0/0:7:7,0:40:-0.00,-3.30,-30.10	0/0:7:7,0:40:-0.00,-3.30,-30.10	0/0:11:11,0:40:-0.00,-4.50,-46.13	0/0:14:14,0:40:-0.00,-5.40,-58.15	0/0:18:18,0:40:-0.00,-6.61,-74.17	0/0:7:7,0:40:-0.00,-3.30,-30.10	0/0:18:18,0:40:-0.00,-6.61,-74.17	0/0:6:6,0:36:-0.00,-2.99,-26.09	0/0:11:11,0:40:-0.00,-4.50,-46.13	0/0:8:8,0:40:-0.00,-3.60,-34.11	0/0:12:12,0:40:-0.00,-4.80,-50.13	0/0:5:5,0:33:-0.00,-2.69,-22.09	0/0:7:7,0:40:-0.00,-3.30,-30.10	0/0:20:20,0:40:-0.00,-7.21,-82.19	0/0:11:11,0:40:-0.00,-4.50,-46.13	0/0:11:11,0:40:-0.00,-4.50,-46.13	0/0:14:14,0:40:-0.00,-5.40,-58.15	0/0:9:9,0:40:-0.00,-3.90,-38.11	0/0:19:19,0:40:-0.00,-6.91,-78.18
scaffold10149	5781	5523:64:-	A	G	.	PASS	NS=235;AF=0.036	GT:DP:AD:GQ:GL	0/0:9:9,0:40:-0.00,-3.77,-45.88	0/0:9:9,0:40:-0.00,-3.77,-45.88	./.:2:2,0:22:-0.01,-1.67,-11.80	0/0:9:9,0:40:-0.00,-3.77,-45.88	0/0:10:10,0:40:-0.00,-4.07,-50.75	0/1:7:6,1:22:-1.71,-0.01,-28.11	./.:2:2,0:22:-0.01,-1.67,-11.80	0/0:10:10,0:40:-0.00,-4.07,-50.75	0/0:11:11,0:40:-0.00,-4.37,-55.62	0/0:10:10,0:40:-0.00,-4.07,-50.75	0/0:6:6,0:35:-0.00,-2.87,-31.27	0/0:11:11,0:40:-0.00,-4.37,-55.62	./.:2:2,0:22:-0.01,-1.67,-11.80	0/0:7:7,0:38:-0.00,-3.17,-36.14	0/0:6:6,0:35:-0.00,-2.87,-31.27	0/0:7:7,0:38:-0.00,-3.17,-36.14	0/0:6:6,0:35:-0.00,-2.87,-31.27	0/1:8:3,5:40:-20.88,-0.00,-13.19	0/0:12:12,0:40:-0.00,-4.67,-60.49	0/0:12:12,0:40:-0.00,-4.67,-60.49	./.:4:4,0:29:-0.00,-2.27,-21.53	0/0:6:6,0:35:-0.00,-2.87,-31.27	0/0:9:9,0:40:-0.00,-3.77,-45.88	0/0:5:5,0:32:-0.00,-2.57,-26.40	0/0:12:12,0:40:-0.00,-4.67,-60.49	0/0:10:10,0:40:-0.00,-4.07,-50.75	0/0:11:11,0:40:-0.00,-4.37,-55.62	0/1:6:3,3:40:-11.74,-0.00,-13.79	0/0:9:9,0:40:-0.00,-3.77,-45.88	./.:3:3,0:25:-0.00,-1.97,-16.66	0/0:12:12,0:40:-0.00,-4.67,-60.49	0/0:5:5,0:32:-0.00,-2.57,-26.40	0/1:10:5,5:40:-20.28,0.00,-22.33	0/0:6:6,0:35:-0.00,-2.87,-31.27	0/0:7:7,0:38:-0.00,-3.17,-36.14	0/0:10:10,0:40:-0.00,-4.07,-50.75	0/0:7:7,0:38:-0.00,-3.17,-36.14	0/0:10:10,0:40:-0.00,-4.07,-50.75	0/0:14:14,0:40:-0.00,-5.28,-70.23	0/0:11:11,0:40:-0.00,-4.37,-55.62	0/0:10:10,0:40:-0.00,-4.07,-50.75
scaffold17704	4025	5567:54:+	A	G	.	PASS	NS=236;AF=0.311	GT:DP:AD:GQ:GL	1/1:16:0,16:40:-67.18,-4.36,-0.00	0/1:21:10,11:40:-40.14,0.00,-36.50	0/1:12:4,8:40:-30.14,-0.00,-13.79	0/0:19:19,0:40:-0.00,-5.86,-81.08	1/1:20:0,20:40:-84.12,-5.56,-0.00	1/1:17:0,17:40:-71.41,-4.66,-0.00	0/0:18:18,0:40:-0.00,-5.56,-76.84	0/0:19:19,0:40:-0.00,-5.86,-81.08	0/1:27:19,8:40:-25.62,0.00,-72.82	0/0:24:24,0:40:-0.00,-7.36,-102.26	1/1:13:0,13:40:-54.47,-3.45,-0.00	0/0:15:15,0:40:-0.00,-4.65,-64.14	0/1:19:6,13:40:-49.21,0.00,-20.16	1/1:22:0,22:40:-92.59,-6.16,-0.00	1/1:20:0,20:40:-84.12,-5.56,-0.00	0/1:24:11,13:40:-47.71,0.00,-39.83	0/1:17:7,10:40:-37.11,0.00,-24.99	0/1:20:12,8:40:-27.73,0.00,-45.27	0/1:14:7,7:40:-25.30,0.00,-25.90	0/1:21:12,9:40:-31.67,0.00,-44.97	0/0:18:18,0:40:-0.00,-5.56,-76.84	0/1:20:10,10:40:-36.20,0.00,-36.80	0/0:15:15,0:40:-0.00,-4.65,-64.14	0/1:18:11,7:40:-24.10,0.00,-41.64	0/1:19:10,9:40:-32.27,0.00,-37.10	0/1:13:4,9:40:-34.07,-0.00,-13.49	0/1:32:10,22:40:-83.42,0.00,-33.19	0/1:15:9,6:40:-20.76,0.00,-34.07	0/0:33:33,0:40:-0.00,-10.07,-140.38	./.:4:1,3:40:-11.37,-0.00,-3.49	0/1:25:14,11:40:-38.93,0.00,-52.24	0/0:21:21,0:40:-0.00,-6.46,-89.55	0/1:12:9,3:40:-8.96,-0.00,-34.97	0/1:12:5,7:40:-25.90,0.00,-18.03	0/1:15:7,8:40:-29.24,0.00,-25.60	0/1:48:25,23:40:-82.84,0.00,-91.91	0/0:34:34,0:40:-0.00,-10.37,-144.62	0/0:27:27,0:40:-0.00,-8.26,-114.97	0/0:15:15,0:40:-0.00,-4.65,-64.14	0/1:17:10,7:40:-24.40,0.00,-37.70	0/0:23:23,0:40:-0.00,-7.06,-98.02
scaffold8953	258	5634:34:+	C	T	.	PASS	NS=237;AF=0.034	GT:DP:AD:GQ:GL	0/0:8:8,0:40:-0.00,-3.56,-28.34	0/0:15:15,0:40:-0.00,-5.67,-51.35	0/0:10:10,0:40:-0.00,-4.16,-34.92	0/0:7:7,0:39:-0.00,-3.26,-25.06	0/0:16:16,0:40:-0.00,-5.97,-54.64	0/0:13:13,0:40:-0.00,-5.07,-44.78	0/0:13:13,0:40:-0.00,-5.07,-44.78	0/0:17:17,0:40:-0.00,-6.27,-57.92	0/0:21:21,0:40:-0.00,-7.47,-71.07	0/0:12:12,0:40:-0.00,-4.76,-41.49	0/0:8:8,0:40:-0.00,-3.56,-28.34	0/0:13:13,0:40:-0.00,-5.07,-44.78	1/1:10:0,10:27:-30.82,-2.11,-0.00	0/0:13:13,0:40:-0.00,-5.07,-44.78	0/0:16:16,0:40:-0.00,-5.97,-54.64	0/0:19:19,0:40:-0.00,-6.87,-64.50	0/0:8:8,0:40:-0.00,-3.56,-28.34	0/1:17:6,11:40:-29.88,0.00,-15.50	0/0:12:12,0:40:-0.00,-4.76,-41.49	0/0:15:15,0:40:-0.00,-5.67,-51.35	0/0:12:12,0:40:-0.00,-4.76,-41.49	0/0:9:9,0:40:-0.00,-3.86,-31.63	0/1:13:5,8:40:-21.23,-0.00,-13.42	0/0:9:9,0:40:-0.00,-3.86,-31.63	0/0:15:15,0:40:-0.00,-5.67,-51.35	0/0:7:7,0:39:-0.00,-3.26,-25.06	0/0:17:17,0:40:-0.00,-6.27,-57.92	0/0:11:11,0:40:-0.00,-4.46,-38.20	0/0:8:8,0:40:-0.00,-3.56,-28.34	0/0:6:6,0:36:-0.00,-2.96,-21.77	0/0:22:22,0:40:-0.00,-7.77,-74.36	0/0:12:12,0:40:-0.00,-4.76,-41.49	0/0:14:14,0:40:-0.00,-5.37,-48.06	0/0:8:8,0:40:-0.00,-3.56,-28.34	0/0:16:16,0:40:-0.00,-5.97,-54.64	0/0:19:19,0:40:-0.00,-6.87,-64.50	0/0:16:16,0:40:-0.00,-5.97,-54.64	0/0:16:16,0:40:-0.00,-5.97,-54.64	0/0:12:12,0:40:-0.00,-4.76,-41.49	0/0:20:20,0:40:-0.00,-7.17,-67.78	0/0:15:15,0:40:-0.00,-5.67,-51.35
scaffold6301	2672	5664:69:+	A	T	.	PASS	NS=231;AF=0.015	GT:DP:AD:GQ:GL	0/0:9:9,0:40:-0.00,-4.08,-24.36	0/0:5:5,0:35:-0.00,-2.89,-14.59	0/0:6:6,0:38:-0.00,-3.19,-17.03	0/0:10:10,0:40:-0.00,-4.38,-26.81	./.:2:2,0:26:-0.00,-1.99,-7.26	0/0:8:8,0:40:-0.00,-3.78,-21.92	0/0:11:11,0:40:-0.00,-4.68,-29.25	0/0:15:15,0:40:-0.00,-5.88,-39.03	0/0:8:8,0:40:-0.00,-3.78,-21.92	0/0:5:5,0:35:-0.00,-2.89,-14.59	0/0:7:7,0:40:-0.00,-3.49,-19.48	0/0:7:7,0:40:-0.00,-3.49,-19.48	0/0:7:7,0:40:-0.00,-3.49,-19.48	0/0:13:13,0:40:-0.00,-5.28,-34.14	0/0:5:5,0:35:-0.00,-2.89,-14.59	0/0:7:7,0:40:-0.00,-3.49,-19.48	0/0:10:10,0:40:-0.00,-4.38,-26.81	0/0:13:13,0:40:-0.00,-5.28,-34.14	0/0:9:9,0:40:-0.00,-4.08,-24.36	0/0:9:9,0:40:-0.00,-4.08,-24.36	0/0:9:9,0:40:-0.00,-4.08,-24.36	0/0:7:7,0:40:-0.00,-3.49,-19.48	0/0:7:7,0:40:-0.00,-3.49,-19.48	./.:4:4,0:32:-0.00,-2.59,-12.14	0/0:12:12,0:40:-0.00,-4.98,-31.70	0/0:5:5,0:35:-0.00,-2.89,-14.59	0/1:7:2,5:40:-8.74,-0.00,-3.77	0/0:8:8,0:40:-0.00,-3.78,-21.92	0/0:10:10,0:40:-0.00,-4.38,-26.81	./.:1:1,0:22:-0.01,-1.70,-4.82	0/0:7:7,0:40:-0.00,-3.49,-19.48	./.:4:4,0:32:-0.00,-2.59,-12.14	./.:3:3,0:29:-0.00,-2.29,-9.70	0/0:6:6,0:38:-0.00,-3.19,-17.03	./.:3:3,0:29:-0.00,-2.29,-9.70	0/0:10:10,0:40:-0.00,-4.38,-26.81	./.:4:4,0:32:-0.00,-2.59,-12.14	0/0:8:8,0:40:-0.00,-3.78,-21.92	./.:3:3,0:29:-0.00,-2.29,-9.70	0/0:12:12,0:40:-0.00,-4.98,-31.70	0/0:7:7,0:40:-0.00,-3.49,-19.48
scaffold13244	6927	5699:13:+	A	G	.	PASS	NS=233;AF=0.009	GT:DP:AD:GQ:GL	0/0:9:9,0:40:-0.00,-4.35,-46.83	0/0:7:7,0:40:-0.00,-3.75,-36.95	0/0:9:9,0:40:-0.00,-4.35,-46.83	0/0:6:6,0:40:-0.00,-3.45,-32.01	0/0:6:6,0:40:-0.00,-3.45,-32.01	0/0:10:10,0:40:-0.00,-4.65,-51.77	0/0:9:9,0:40:-0.00,-4.35,-46.83	0/0:14:14,0:40:-0.00,-5.85,-71.53	0/0:13:13,0:40:-0.00,-5.55,-66.59	0/0:10:10,0:40:-0.00,-4.65,-51.77	0/0:5:5,0:38:-0.00,-3.14,-27.07	0/0:7:7,0:40:-0.00,-3.75,-36.95	./.:2:2,0:28:-0.00,-2.24,-12.26	0/0:5:5,0:38:-0.00,-3.14,-27.07	0/0:11:11,0:40:-0.00,-4.95,-56.71	0/0:10:10,0:40:-0.00,-4.65,-51.77	./.:3:3,0:32:-0.00,-2.54,-17.19	0/0:12:12,0:40:-0.00,-5.25,-61.65	0/0:6:6,0:40:-0.00,-3.45,-32.01	0/0:6:6,0:40:-0.00,-3.45,-32.01	./.:3:3,0:32:-0.00,-2.54,-17.19	./.:4:4,0:35:-0.00,-2.84,-22.13	0/0:9:9,0:40:-0.00,-4.35,-46.83	./.:1:1,0:25:-0.00,-1.95,-7.32	0/0:11:11,0:40:-0.00,-4.95,-56.71	./.:1:1,0:25:-0.00,-1.95,-7.32	0/0:8:8,0:40:-0.00,-4.05,-41.89	./.:3:3,0:32:-0.00,-2.54,-17.19	0/0:13:13,0:40:-0.00,-5.55,-66.59	./.:3:3,0:32:-0.00,-2.54,-17.19	0/0:9:9,0:40:-0.00,-4.35,-46.83	0/0:6:6,0:40:-0.00,-3.45,-32.01	0/0:7:7,0:40:-0.00,-3.75,-36.95	0/0:5:5,0:38:-0.00,-3.14,-27.07	0/0:8:8,0:40:-0.00,-4.05,-41.89	0/0:17:17,0:40:-0.00,-6.76,-86.35	0/0:6:6,0:40:-0.00,-3.45,-32.01	0/0:14:14,0:40:-0.00,-5.85,-71.53	0/0:10:10,0:40:-0.00,-4.65,-51.77	0/0:6:6,0:40:-0.00,-3.45,-32.01	0/0:8:8,0:40:-0.00,-4.05,-41.89
scaffold7638	12620	5751:10:+	C	T	.	PASS	NS=238;AF=0.038	GT:DP:AD:GQ:GL	0/0:8:8,0:40:-0.00,-3.52,-43.23	0/0:26:26,0:40:-0.00,-8.93,-135.89	0/0:9:9,0:40:-0.00,-3.82,-48.38	0/0:9:9,0:40:-0.00,-3.82,-48.38	0/0:11:11,0:40:-0.00,-4.42,-58.68	0/0:7:7,0:39:-0.00,-3.21,-38.08	0/0:12:12,0:40:-0.00,-4.72,-63.82	0/0:13:13,0:40:-0.00,-5.02,-68.97	0/0:16:16,0:40:-0.00,-5.92,-84.42	0/0:12:12,0:40:-0.00,-4.72,-63.82	0/0:8:8,0:40:-0.00,-3.52,-43.23	0/0:17:17,0:40:-0.00,-6.22,-89.56	0/0:7:7,0:39:-0.00,-3.21,-38.08	0/0:13:13,0:40:-0.00,-5.02,-68.97	0/0:9:9,0:40:-0.00,-3.82,-48.38	0/0:22:22,0:40:-0.00,-7.73,-115.30	0/0:22:22,0:40:-0.00,-7.73,-115.30	0/0:27:26,1:40:-0.00,-4.09,-130.75	0/0:17:17,0:40:-0.00,-6.22,-89.56	0/0:10:10,0:40:-0.00,-4.12,-53.53	0/0:22:22,0:40:-0.00,-7.73,-115.30	0/0:9:9,0:40:-0.00,-3.82,-48.38	0/0:12:12,0:40:-0.00,-4.72,-63.82	0/0:9:9,0:40:-0.00,-3.82,-48.38	0/0:14:14,0:40:-0.00,-5.32,-74.12	./.:4:4,0:29:-0.00,-2.31,-22.64	0/0:13:13,0:40:-0.00,-5.02,-68.97	0/0:11:11,0:40:-0.00,-4.42,-58.68	0/0:20:20,0:40:-0.00,-7.13,-105.01	./.:4:4,0:29:-0.00,-2.31,-22.64	0/0:24:24,0:40:-0.00,-8.33,-125.60	0/0:9:9,0:40:-0.00,-3.82,-48.38	0/0:18:18,0:40:-0.00,-6.53,-94.71	./.:4:4,0:29:-0.00,-2.31,-22.64	0/0:15:15,0:40:-0.00,-5.62,-79.27	0/0:20:20,0:40:-0.00,-7.13,-105.01	0/0:17:17,0:40:-0.00,-6.22,-89.56	0/0:12:12,0:40:-0.00,-4.72,-63.82	0/0:10:10,0:40:-0.00,-4.12,-53.53	0/0:13:13,0:40:-0.00,-5.02,-68.97	0/0:12:12,0:40:-0.00,-4.72,-63.82
scaffold9518	1479	5763:106:+	T	A	.	PASS	NS=224;AF=0.013	GT:DP:AD:GQ:GL	0/0:8:8,0:40:-0.00,-3.81,-31.82	0/0:12:12,0:40:-0.00,-5.02,-46.55	0/0:8:8,0:40:-0.00,-3.81,-31.82	0/0:13:13,0:40:-0.00,-5.32,-50.23	./.:4:4,0:32:-0.00,-2.61,-17.10	0/0:5:5,0:36:-0.00,-2.91,-20.78	0/0:5:5,0:36:-0.00,-2.91,-20.78	0/0:13:13,0:40:-0.00,-5.32,-50.23	0/0:13:13,0:40:-0.00,-5.32,-50.23	./.:.:.:.:.	0/0:7:7,0:40:-0.00,-3.51,-28.14	0/0:11:11,0:40:-0.00,-4.72,-42.87	0/0:6:6,0:39:-0.00,-3.21,-24.46	0/0:15:15,0:40:-0.00,-5.92,-57.60	0/0:5:5,0:36:-0.00,-2.91,-20.78	0/0:9:9,0:40:-0.00,-4.11,-35.51	0/0:8:8,0:40:-0.00,-3.81,-31.82	0/0:11:11,0:40:-0.00,-4.72,-42.87	0/0:5:5,0:36:-0.00,-2.91,-20.78	0/0:10:10,0:40:-0.00,-4.42,-39.19	0/0:6:6,0:39:-0.00,-3.21,-24.46	0/0:7:7,0:40:-0.00,-3.51,-28.14	0/0:10:10,0:40:-0.00,-4.42,-39.19	0/0:6:6,0:39:-0.00,-3.21,-24.46	./.:4:4,0:32:-0.00,-2.61,-17.10	./.:4:4,0:32:-0.00,-2.61,-17.10	0/0:23:23,0:40:-0.00,-8.33,-87.06	./.:2:2,0:26:-0.00,-2.01,-9.74	./.:.:.:.:.	./.:1:1,0:22:-0.01,-1.72,-6.06	0/0:16:16,0:40:-0.00,-6.22,-61.28	./.:.:.:.:.	./.:3:1,2:40:-5.06,-0.00,-3.74	0/0:10:10,0:40:-0.00,-4.42,-39.19	0/0:9:9,0:40:-0.00,-4.11,-35.51	0/0:19:19,0:40:-0.00,-7.12,-72.33	./.:.:.:.:.	0/0:11:11,0:40:-0.00,-4.72,-42.87	0/1:8:2,6:40:-18.28,-0.00,-5.92	0/0:14:14,0:40:-0.00,-5.62,-53.92	0/0:5:5,0:36:-0.00,-2.91,-20.78
scaffold80	7087	5781:24:-	G	A	.	PASS	NS=236;AF=0.083	GT:DP:AD:GQ:GL	0/0:11:11,0:40:-0.00,-4.03,-30.23	0/0:17:17,0:40:-0.00,-5.83,-45.72	0/1:7:4,3:40:-4.91,-0.00,-9.32	0/0:12:12,0:40:-0.00,-4.33,-32.81	0/0:13:13,0:40:-0.00,-4.63,-35.39	0/0:9:9,0:40:-0.00,-3.43,-25.07	0/0:14:14,0:40:-0.00,-4.93,-37.98	1/1:10:0,10:25:-23.99,-1.91,-0.01	0/1:13:8,5:40:-8.28,-0.00,-17.85	0/0:11:11,0:40:-0.00,-4.03,-30.23	0/0:12:12,0:40:-0.00,-4.33,-32.81	0/1:11:5,6:40:-11.46,-0.00,-10.71	0/1:10:7,3:40:-4.01,-0.00,-16.17	0/1:10:4,6:40:-11.76,-0.00,-8.42	0/0:10:10,0:40:-0.00,-3.73,-27.65	0/0:10:10,0:40:-0.00,-3.73,-27.65	0/0:11:11,0:40:-0.00,-4.03,-30.23	0/0:17:17,0:40:-0.00,-5.83,-45.72	0/0:13:13,0:40:-0.00,-4.63,-35.39	0/1:12:7,5:40:-8.58,-0.00,-15.57	0/0:15:15,0:40:-0.00,-5.23,-40.56	0/0:14:14,0:40:-0.00,-4.93,-37.98	0/0:8:8,0:38:-0.00,-3.13,-22.48	0/0:5:5,0:28:-0.00,-2.24,-14.74	0/0:11:11,0:40:-0.00,-4.03,-30.23	0/0:6:6,0:31:-0.00,-2.54,-17.32	0/1:18:8,10:40:-19.69,0.00,-16.35	0/1:11:4,7:40:-14.04,-0.00,-8.12	0/0:16:16,0:40:-0.00,-5.53,-43.14	./.:4:1,3:31:-5.81,-0.00,-2.48	0/0:14:14,0:40:-0.00,-4.93,-37.98	0/0:7:7,0:35:-0.00,-2.83,-19.90	0/0:9:9,0:40:-0.00,-3.43,-25.07	./.:3:3,0:22:-0.01,-1.64,-9.59	0/0:9:9,0:40:-0.00,-3.43,-25.07	0/1:8:4,4:40:-7.19,-0.00,-9.02	0/0:10:6,0:31:-0.00,-2.54,-17.32	0/0:11:11,0:40:-0.00,-4.03,-30.23	0/0:11:11,0:40:-0.00,-4.03,-30.23	0/0:11:11,0:40:-0.00,-4.03,-30.23	0/0:20:20,0:40:-0.00,-6.73,-53.47
scaffold10812	2610	5799:16:-	A	T	.	PASS	NS=236;AF=0.015	GT:DP:AD:GQ:GL	0/0:17:17,0:40:-0.00,-6.56,-90.10	0/0:24:24,0:40:-0.00,-8.67,-126.22	0/0:8:8,0:40:-0.00,-3.85,-43.65	0/0:10:10,0:40:-0.00,-4.46,-53.97	0/0:7:7,0:40:-0.00,-3.55,-38.49	0/0:12:12,0:40:-0.00,-5.06,-64.29	0/0:9:9,0:40:-0.00,-4.15,-48.81	0/0:19:19,0:40:-0.00,-7.16,-100.42	0/0:19:19,0:40:-0.00,-7.16,-100.42	0/0:14:14,0:40:-0.00,-5.66,-74.61	0/0:5:5,0:36:-0.00,-2.95,-28.17	0/0:18:18,0:40:-0.00,-6.86,-95.26	0/0:14:14,0:40:-0.00,-5.66,-74.61	0/0:15:15,0:40:-0.00,-5.96,-79.77	0/0:12:12,0:40:-0.00,-5.06,-64.29	0/0:22:22,0:40:-0.00,-8.07,-115.90	0/0:15:15,0:40:-0.00,-5.96,-79.77	0/0:15:15,0:40:-0.00,-5.96,-79.77	0/0:14:14,0:40:-0.00,-5.66,-74.61	0/0:14:14,0:40:-0.00,-5.66,-74.61	0/0:11:11,0:40:-0.00,-4.76,-59.13	0/0:14:14,0:40:-0.00,-5.66,-74.61	0/0:10:10,0:40:-0.00,-4.46,-53.97	0/0:6:6,0:39:-0.00,-3.25,-33.33	0/0:15:15,0:40:-0.00,-5.96,-79.77	./.:2:2,0:26:-0.00,-2.05,-12.69	0/0:15:15,0:40:-0.00,-5.96,-79.77	0/0:8:8,0:40:-0.00,-3.85,-43.65	0/0:18:18,0:40:-0.00,-6.86,-95.26	./.:3:3,0:29:-0.00,-2.35,-17.85	0/0:14:14,0:40:-0.00,-5.66,-74.61	0/0:13:13,0:40:-0.00,-5.36,-69.45	./.:2:2,0:26:-0.00,-2.05,-12.69	0/0:11:11,0:40:-0.00,-4.76,-59.13	0/0:16:16,0:40:-0.00,-6.26,-84.93	0/0:27:27,0:40:-0.00,-9.57,-141.70	0/0:18:18,0:40:-0.00,-6.86,-95.26	0/0:10:10,0:40:-0.00,-4.46,-53.97	0/0:12:12,0:40:-0.00,-5.06,-64.29	0/0:13:13,0:40:-0.00,-5.36,-69.45	0/0:15:15,0:40:-0.00,-5.96,-79.77
scaffold34162	2238	5813:20:-	T	C	.	PASS	NS=219;AF=0.128	GT:DP:AD:GQ:GL	0/1:17:9,8:40:-34.40,0.00,-40.73	0/0:18:18,0:40:-0.00,-6.00,-91.54	0/0:6:6,0:30:-0.00,-2.39,-31.39	0/1:11:3,8:40:-36.21,-0.00,-12.46	0/0:11:11,0:40:-0.00,-3.89,-56.45	0/0:8:8,0:36:-0.00,-2.99,-41.41	0/0:5:5,0:27:-0.00,-2.09,-26.38	1/1:6:0,6:15:-28.80,-1.11,-0.04	0/0:6:6,0:30:-0.00,-2.39,-31.39	0/1:8:3,5:40:-22.07,-0.00,-13.36	1/1:7:0,7:19:-33.79,-1.39,-0.02	0/0:17:17,0:40:-0.00,-5.70,-86.52	0/1:18:12,6:40:-24.07,0.00,-55.46	0/0:20:20,0:40:-0.00,-6.60,-101.56	0/0:9:9,0:40:-0.00,-3.29,-46.43	0/1:13:5,8:40:-35.60,0.00,-21.88	0/0:5:5,0:27:-0.00,-2.09,-26.38	1/1:15:0,15:40:-73.87,-3.78,-0.00	0/1:11:3,8:40:-36.21,-0.00,-12.46	0/0:16:16,0:40:-0.00,-5.40,-81.51	0/0:8:8,0:36:-0.00,-2.99,-41.41	0/0:14:14,0:40:-0.00,-4.80,-71.49	0/0:11:11,0:40:-0.00,-3.89,-56.45	./.:3:2,1:40:-3.53,-0.00,-9.85	0/0:10:10,0:40:-0.00,-3.59,-51.44	0/1:13:9,4:40:-15.55,0.00,-41.93	0/1:17:9,8:40:-34.40,0.00,-40.73	0/0:7:7,0:33:-0.00,-2.69,-36.40	0/0:33:33,0:40:-0.00,-10.52,-166.72	./.:2:2,0:17:-0.03,-1.21,-11.37	0/0:20:20,0:40:-0.00,-6.60,-101.56	0/0:10:10,0:40:-0.00,-3.59,-51.44	0/0:10:10,0:40:-0.00,-3.59,-51.44	./.:2:1,1:40:-3.83,-0.00,-5.14	0/0:13:13,0:40:-0.00,-4.50,-66.47	0/0:21:21,0:40:-0.00,-6.90,-106.57	0/1:10:4,6:40:-26.48,0.00,-17.77	0/0:6:6,0:30:-0.00,-2.39,-31.39	0/0:11:11,0:40:-0.00,-3.89,-56.45	0/0:13:13,0:40:-0.00,-4.50,-66.47	0/0:10:10,0:40:-0.00,-3.59,-51.44
scaffold31821	5278	5921:21:-	C	T	.	PASS	NS=231;AF=0.201	GT:DP:AD:GQ:GL	0/1:13:10,3:40:-10.96,-0.00,-47.40	0/0:10:10,0:40:-0.00,-3.35,-51.65	./.:3:3,0:17:-0.02,-1.26,-16.19	0/0:12:12,0:40:-0.00,-3.95,-61.79	0/0:8:8,0:34:-0.00,-2.75,-41.51	0/0:7:7,0:30:-0.00,-2.45,-36.45	0/1:11:6,5:40:-21.70,0.00,-27.73	0/0:14:14,0:40:-0.00,-4.55,-71.93	0/0:13:13,0:40:-0.00,-4.25,-66.86	0/1:12:4,8:40:-36.61,0.00,-17.29	0/1:9:5,4:40:-17.23,0.00,-23.26	0/1:13:7,6:40:-26.17,0.00,-32.19	0/1:12:4,8:40:-36.61,0.00,-17.29	0/0:8:8,0:34:-0.00,-2.75,-41.51	0/0:7:7,0:30:-0.00,-2.45,-36.45	0/1:12:6,6:40:-26.47,0.00,-27.43	0/1:13:8,5:40:-21.10,0.00,-37.26	0/0:10:10,0:40:-0.00,-3.35,-51.65	0/1:7:5,2:40:-7.69,-0.00,-23.86	0/0:15:15,0:40:-0.00,-4.85,-77.00	0/1:14:5,9:40:-41.07,0.00,-21.75	0/0:13:13,0:40:-0.00,-4.25,-66.86	0/0:15:15,0:40:-0.00,-4.85,-77.00	0/0:7:7,0:30:-0.00,-2.45,-36.45	0/0:14:14,0:40:-0.00,-4.55,-71.93	0/0:7:7,0:30:-0.00,-2.45,-36.45	0/0:8:8,0:34:-0.00,-2.75,-41.51	0/0:12:12,0:40:-0.00,-3.95,-61.79	0/0:20:20,0:40:-0.00,-6.36,-102.35	0/0:5:5,0:24:-0.01,-1.85,-26.31	0/1:19:7,12:40:-54.78,0.00,-30.39	0/0:15:15,0:40:-0.00,-4.85,-77.00	0/0:7:7,0:30:-0.00,-2.45,-36.45	0/1:5:4,1:39:-3.23,-0.00,-19.40	0/0:14:14,0:40:-0.00,-4.55,-71.93	1/1:20:0,20:40:-100.43,-5.40,-0.00	0/0:15:15,0:40:-0.00,-4.85,-77.00	1/1:9:0,9:27:-44.67,-2.09,-0.00	0/0:8:8,0:34:-0.00,-2.75,-41.51	0/1:15:10,5:40:-20.49,0.00,-46.80	0/1:13:7,6:40:-26.17,0.00,-32.19
scaffold32731	8416	5961:8:-	T	G	.	PASS	NS=237;AF=0.099	GT:DP:AD:GQ:GL	0/0:22:22,0:40:-0.00,-7.24,-90.79	0/0:30:30,0:40:-0.00,-9.65,-123.09	0/1:12:5,7:40:-24.02,0.00,-17.94	0/0:16:16,0:40:-0.00,-5.44,-66.57	0/0:19:19,0:40:-0.00,-6.34,-78.68	0/0:24:24,0:40:-0.00,-7.85,-98.87	0/0:24:24,0:40:-0.00,-7.85,-98.87	0/1:36:19,17:40:-57.17,0.00,-67.23	0/0:29:29,0:40:-0.00,-9.35,-119.05	0/1:18:11,7:40:-22.22,0.00,-40.35	0/1:14:6,8:40:-27.46,0.00,-21.37	0/0:30:30,0:40:-0.00,-9.65,-123.09	0/1:31:14,17:40:-58.67,0.00,-48.55	0/1:28:13,15:40:-51.50,0.00,-45.42	0/1:26:14,12:40:-39.99,0.00,-50.05	0/1:33:17,16:40:-54.03,0.00,-60.06	0/0:28:28,0:40:-0.00,-9.05,-115.01	0/0:37:37,0:40:-0.00,-11.76,-151.34	0/0:26:26,0:40:-0.00,-8.45,-106.94	0/0:31:31,0:40:-0.00,-9.95,-127.12	0/1:32:15,17:40:-58.37,0.00,-52.28	0/0:20:20,0:40:-0.00,-6.64,-82.72	0/0:12:12,0:40:-0.00,-4.23,-50.43	0/0:11:11,0:40:-0.00,-3.93,-46.39	0/0:40:40,0:40:-0.00,-12.66,-163.45	0/0:15:15,0:40:-0.00,-5.14,-62.54	0/0:37:37,0:40:-0.00,-11.76,-151.34	0/1:16:9,7:40:-22.82,0.00,-32.88	0/0:48:48,0:40:-0.00,-15.07,-195.75	0/1:6:1,5:40:-17.76,-0.00,-3.60	0/1:33:12,21:40:-74.22,0.00,-39.87	0/0:17:17,0:40:-0.00,-5.74,-70.61	0/0:26:26,0:40:-0.00,-8.45,-106.94	0/0:10:10,0:40:-0.00,-3.63,-42.35	0/0:21:21,0:40:-0.00,-6.94,-86.76	0/0:21:21,0:40:-0.00,-6.94,-86.76	0/1:31:13,18:40:-62.71,0.00,-44.51	0/0:26:26,0:40:-0.00,-8.45,-106.94	0/0:16:16,0:40:-0.00,-5.44,-66.57	0/0:18:18,0:40:-0.00,-6.04,-74.65	0/0:35:35,0:40:-0.00,-11.16,-143.27
scaffold11179	2865	6009:63:+	C	A	.	PASS	NS=234;AF=0.073	GT:DP:AD:GQ:GL	0/0:20:20,0:40:-0.00,-6.99,-77.04	0/0:24:24,0:40:-0.00,-8.20,-92.16	0/1:6:2,4:40:-12.34,-0.00,-6.20	0/0:10:10,0:40:-0.00,-3.99,-39.23	0/1:11:3,8:40:-25.96,-0.00,-8.48	0/0:12:12,0:40:-0.00,-4.59,-46.79	0/0:12:12,0:40:-0.00,-4.59,-46.79	0/0:13:13,0:40:-0.00,-4.89,-50.57	0/0:9:9,0:40:-0.00,-3.68,-35.45	0/0:14:14,0:40:-0.00,-5.19,-54.35	0/0:5:5,0:31:-0.00,-2.48,-20.33	0/0:14:14,0:40:-0.00,-5.19,-54.35	0/0:5:5,0:31:-0.00,-2.48,-20.33	0/0:10:10,0:40:-0.00,-3.99,-39.23	0/0:15:15,0:40:-0.00,-5.49,-58.14	0/0:20:20,0:40:-0.00,-6.99,-77.04	0/0:11:11,0:40:-0.00,-4.29,-43.01	0/0:18:18,0:40:-0.00,-6.39,-69.48	0/0:9:9,0:40:-0.00,-3.68,-35.45	0/0:11:11,0:40:-0.00,-4.29,-43.01	0/0:16:16,0:40:-0.00,-5.79,-61.92	0/0:11:11,0:40:-0.00,-4.29,-43.01	0/0:8:8,0:40:-0.00,-3.38,-31.67	0/0:9:9,0:40:-0.00,-3.68,-35.45	0/0:21:21,0:40:-0.00,-7.30,-80.82	./.:2:2,0:21:-0.01,-1.59,-9.00	0/0:7:7,0:37:-0.00,-3.08,-27.89	0/0:15:15,0:40:-0.00,-5.49,-58.14	0/0:12:12,0:40:-0.00,-4.59,-46.79	./.:2:2,0:21:-0.01,-1.59,-9.00	0/0:19:19,0:40:-0.00,-6.69,-73.26	./.:3:3,0:24:-0.01,-1.88,-12.77	0/0:9:9,0:40:-0.00,-3.68,-35.45	0/0:7:7,0:37:-0.00,-3.08,-27.89	0/0:6:6,0:34:-0.00,-2.78,-24.11	0/0:32:32,0:40:-0.00,-10.61,-122.41	0/0:16:16,0:40:-0.00,-5.79,-61.92	0/0:17:17,0:40:-0.00,-6.09,-65.70	0/0:14:14,0:40:-0.00,-5.19,-54.35	0/0:13:13,0:40:-0.00,-4.89,-50.57	0/0:22:22,0:40:-0.00,-7.60,-84.60
scaffold5024	4168	6037:7:-	G	A	.	PASS	NS=229;AF=0.020	GT:DP:AD:GQ:GL	0/0:21:21,0:40:-0.00,-7.74,-113.72	0/0:28:28,0:40:-0.00,-9.85,-150.94	0/0:18:18,0:40:-0.00,-6.83,-97.77	0/0:21:21,0:40:-0.00,-7.74,-113.72	0/0:13:13,0:40:-0.00,-5.33,-71.18	0/0:17:17,0:40:-0.00,-6.53,-92.45	0/0:19:19,0:40:-0.00,-7.14,-103.08	0/0:28:28,0:40:-0.00,-9.85,-150.94	0/1:24:10,14:40:-65.79,0.00,-46.59	0/0:15:15,0:40:-0.00,-5.93,-81.82	0/0:14:14,0:40:-0.00,-5.63,-76.50	0/0:25:25,0:40:-0.00,-8.94,-134.98	0/0:22:22,0:40:-0.00,-8.04,-119.03	0/0:20:20,0:40:-0.00,-7.44,-108.40	0/0:20:20,0:40:-0.00,-7.44,-108.40	0/0:30:30,0:40:-0.00,-10.45,-161.57	0/0:15:15,0:40:-0.00,-5.93,-81.82	0/0:28:28,0:40:-0.00,-9.85,-150.94	0/0:21:21,0:40:-0.00,-7.74,-113.72	0/0:19:19,0:40:-0.00,-7.14,-103.08	0/0:13:13,0:40:-0.00,-5.33,-71.18	0/1:22:11,11:40:-50.45,0.00,-52.51	0/0:21:21,0:40:-0.00,-7.74,-113.72	0/0:8:8,0:40:-0.00,-3.82,-44.60	0/0:23:23,0:40:-0.00,-8.34,-124.35	0/0:19:19,0:40:-0.00,-7.14,-103.08	0/1:38:15,23:40:-109.43,0.00,-68.96	0/0:9:9,0:40:-0.00,-4.13,-49.92	0/0:26:26,0:40:-0.00,-9.24,-140.30	0/0:5:5,0:36:-0.00,-2.92,-28.65	0/0:41:41,0:40:-0.00,-13.76,-220.05	0/0:12:12,0:40:-0.00,-5.03,-65.87	0/0:27:27,0:40:-0.00,-9.54,-145.62	0/0:10:10,0:40:-0.00,-4.43,-55.23	0/0:24:24,0:40:-0.00,-8.64,-129.67	0/0:47:47,0:40:-0.00,-15.56,-251.95	0/1:19:7,12:40:-56.67,0.00,-32.15	0/0:34:34,0:40:-0.00,-11.65,-182.84	0/0:19:19,0:40:-0.00,-7.14,-103.08	0/0:28:28,0:40:-0.00,-9.85,-150.94	0/0:20:20,0:40:-0.00,-7.44,-108.40
scaffold48467	10821	6074:10:+	C	T	.	PASS	NS=234;AF=0.009	GT:DP:AD:GQ:GL	0/0:6:6,0:40:-0.00,-3.49,-26.09	0/0:13:13,0:40:-0.00,-5.60,-53.76	0/0:6:6,0:40:-0.00,-3.49,-26.09	0/0:11:11,0:40:-0.00,-5.00,-45.85	./.:4:4,0:35:-0.00,-2.89,-18.18	0/1:6:1,5:35:-16.27,-0.00,-2.83	0/0:7:7,0:40:-0.00,-3.79,-30.04	0/0:13:13,0:40:-0.00,-5.60,-53.76	0/0:15:14,1:28:-0.00,-2.25,-53.76	0/0:9:9,0:40:-0.00,-4.40,-37.95	./.:2:2,0:29:-0.00,-2.29,-10.28	0/0:11:11,0:40:-0.00,-5.00,-45.85	0/0:13:13,0:40:-0.00,-5.60,-53.76	0/0:15:15,0:40:-0.00,-6.20,-61.66	0/0:6:6,0:40:-0.00,-3.49,-26.09	0/0:11:11,0:40:-0.00,-5.00,-45.85	0/0:11:11,0:40:-0.00,-5.00,-45.85	0/0:10:10,0:40:-0.00,-4.70,-41.90	0/0:6:6,0:40:-0.00,-3.49,-26.09	./.:3:3,0:32:-0.00,-2.59,-14.23	0/0:6:6,0:40:-0.00,-3.49,-26.09	./.:4:4,0:35:-0.00,-2.89,-18.18	0/0:5:5,0:38:-0.00,-3.19,-22.14	./.:2:2,0:29:-0.00,-2.29,-10.28	0/0:11:11,0:40:-0.00,-5.00,-45.85	./.:3:3,0:32:-0.00,-2.59,-14.23	0/0:8:8,0:40:-0.00,-4.10,-33.99	0/0:8:8,0:40:-0.00,-4.10,-33.99	./.:4:4,0:35:-0.00,-2.89,-18.18	./.:1:1,0:26:-0.00,-1.99,-6.33	0/0:23:23,0:40:-0.00,-8.61,-93.28	0/0:6:6,0:40:-0.00,-3.49,-26.09	0/0:11:11,0:40:-0.00,-5.00,-45.85	0/0:6:6,0:40:-0.00,-3.49,-26.09	0/0:7:7,0:40:-0.00,-3.79,-30.04	0/0:14:14,0:40:-0.00,-5.90,-57.71	0/0:17:17,0:40:-0.00,-6.80,-69.56	0/0:8:8,0:40:-0.00,-4.10,-33.99	0/0:5:5,0:38:-0.00,-3.19,-22.14	0/0:5:5,0:38:-0.00,-3.19,-22.14	0/0:13:13,0:40:-0.00,-5.60,-53.76
scaffold7375	8672	6204:106:+	T	A	.	PASS	NS=238;AF=0.019	GT:DP:AD:GQ:GL	0/0:10:10,0:40:-0.00,-4.29,-27.70	0/0:12:12,0:40:-0.00,-4.89,-32.77	0/0:7:7,0:40:-0.00,-3.39,-20.10	0/0:9:9,0:40:-0.00,-3.99,-25.17	0/0:6:6,0:37:-0.00,-3.09,-17.56	0/0:10:10,0:40:-0.00,-4.29,-27.70	0/0:10:10,0:40:-0.00,-4.29,-27.70	0/0:15:15,0:40:-0.00,-5.79,-40.37	0/0:9:9,0:40:-0.00,-3.99,-25.17	0/0:10:10,0:40:-0.00,-4.29,-27.70	0/0:7:7,0:40:-0.00,-3.39,-20.10	0/0:6:6,0:37:-0.00,-3.09,-17.56	0/0:6:6,0:37:-0.00,-3.09,-17.56	0/0:8:8,0:40:-0.00,-3.69,-22.63	0/1:12:5,7:40:-12.85,-0.00,-10.14	0/0:13:7,0:40:-0.00,-3.39,-20.10	./.:3:3,0:28:-0.00,-2.19,-9.97	0/0:14:14,0:40:-0.00,-5.49,-37.83	./.:2:2,0:24:-0.01,-1.89,-7.44	0/0:13:13,0:40:-0.00,-5.19,-35.30	./.:3:1,2:33:-2.88,-0.00,-2.71	0/0:13:13,0:40:-0.00,-5.19,-35.30	0/0:13:13,0:40:-0.00,-5.19,-35.30	./.:2:2,0:24:-0.01,-1.89,-7.44	0/0:7:7,0:40:-0.00,-3.39,-20.10	0/0:6:6,0:37:-0.00,-3.09,-17.56	0/1:15:3,12:40:-24.62,-0.00,-4.18	0/0:6:6,0:37:-0.00,-3.09,-17.56	0/0:10:5,0:34:-0.00,-2.79,-15.03	./.:1:1,0:21:-0.01,-1.60,-4.91	0/0:10:10,0:40:-0.00,-4.29,-27.70	0/0:5:5,0:34:-0.00,-2.79,-15.03	./.:2:2,0:24:-0.01,-1.89,-7.44	0/0:5:5,0:34:-0.00,-2.79,-15.03	./.:4:4,0:31:-0.00,-2.49,-12.50	0/0:17:17,0:40:-0.00,-6.39,-45.44	0/0:5:5,0:34:-0.00,-2.79,-15.03	0/0:17:17,0:40:-0.00,-6.39,-45.44	0/0:8:8,0:40:-0.00,-3.69,-22.63	0/0:5:5,0:34:-0.00,-2.79,-15.03	0/0:9:9,0:40:-0.00,-3.99,-25.17
scaffold11649	8894	6246:27:+	C	T	.	PASS	NS=239;AF=0.075	GT:DP:AD:GQ:GL	0/0:13:13,0:40:-0.00,-4.70,-69.43	0/1:15:9,6:40:-25.89,0.00,-43.32	0/0:5:5,0:29:-0.00,-2.30,-27.84	0/0:14:14,0:40:-0.00,-5.01,-74.62	0/0:16:16,0:40:-0.00,-5.61,-85.02	0/0:13:13,0:40:-0.00,-4.70,-69.43	0/0:19:19,0:40:-0.00,-6.51,-100.62	0/1:28:16,12:40:-53.17,0.00,-75.80	0/0:18:18,0:40:-0.00,-6.21,-95.42	0/0:18:18,0:40:-0.00,-6.21,-95.42	0/0:6:6,0:32:-0.00,-2.60,-33.03	0/0:16:16,0:40:-0.00,-5.61,-85.02	0/0:13:13,0:40:-0.00,-4.70,-69.43	0/0:11:11,0:40:-0.00,-4.10,-59.03	0/0:8:8,0:39:-0.00,-3.20,-43.43	0/0:29:29,0:40:-0.00,-9.52,-152.61	0/1:12:7,5:40:-21.59,0.00,-33.83	0/0:27:27,0:40:-0.00,-8.92,-142.21	0/0:15:15,0:40:-0.00,-5.31,-79.82	0/0:17:17,0:40:-0.00,-5.91,-90.22	./.:3:3,0:22:-0.01,-1.70,-17.44	0/0:16:16,0:40:-0.00,-5.61,-85.02	0/0:13:13,0:40:-0.00,-4.70,-69.43	0/0:9:9,0:40:-0.00,-3.50,-48.63	0/0:24:24,0:40:-0.00,-8.02,-126.61	0/0:13:13,0:40:-0.00,-4.70,-69.43	0/0:17:17,0:40:-0.00,-5.91,-90.22	0/0:6:6,0:32:-0.00,-2.60,-33.03	0/1:24:11,13:40:-59.57,0.00,-51.01	./.:3:3,0:22:-0.01,-1.70,-17.44	0/1:19:9,10:40:-45.48,0.00,-42.12	0/0:8:8,0:39:-0.00,-3.20,-43.43	0/0:11:11,0:40:-0.00,-4.10,-59.03	./.:4:4,0:26:-0.00,-2.00,-22.64	0/0:24:24,0:40:-0.00,-8.02,-126.61	0/0:30:30,0:40:-0.00,-9.82,-157.81	0/0:13:13,0:40:-0.00,-4.70,-69.43	0/1:16:8,8:40:-35.98,0.00,-37.82	0/0:20:20,0:40:-0.00,-6.81,-105.82	0/0:8:8,0:39:-0.00,-3.20,-43.43	0/0:11:11,0:40:-0.00,-4.10,-59.03
scaffold20052	1361	6320:34:+	A	T	.	PASS	NS=229;AF=0.011	GT:DP:AD:GQ:GL	0/0:5:5,0:37:-0.00,-3.09,-27.24	0/1:14:8,6:40:-24.04,0.00,-36.36	0/0:7:7,0:40:-0.00,-3.69,-37.19	0/0:8:8,0:40:-0.00,-4.00,-42.16	0/0:13:13,0:40:-0.00,-5.50,-67.03	0/0:11:11,0:40:-0.00,-4.90,-57.08	0/0:12:12,0:40:-0.00,-5.20,-62.06	0/0:17:17,0:40:-0.00,-6.70,-86.93	0/0:21:21,0:40:-0.00,-7.91,-106.82	0/0:10:10,0:40:-0.00,-4.60,-52.11	0/0:5:5,0:37:-0.00,-3.09,-27.24	0/0:8:8,0:40:-0.00,-4.00,-42.16	0/0:6:6,0:40:-0.00,-3.39,-32.22	0/0:20:20,0:40:-0.00,-7.61,-101.85	0/0:5:5,0:37:-0.00,-3.09,-27.24	0/0:13:13,0:40:-0.00,-5.50,-67.03	0/0:11:11,0:40:-0.00,-4.90,-57.08	0/0:21:21,0:40:-0.00,-7.91,-106.82	0/0:5:5,0:37:-0.00,-3.09,-27.24	0/0:16:16,0:40:-0.00,-6.40,-81.95	0/0:6:6,0:40:-0.00,-3.39,-32.22	0/0:7:7,0:40:-0.00,-3.69,-37.19	0/0:11:11,0:40:-0.00,-4.90,-57.08	./.:2:2,0:28:-0.00,-2.19,-12.32	0/0:9:9,0:40:-0.00,-4.30,-47.14	0/0:10:10,0:40:-0.00,-4.60,-52.11	0/0:22:22,0:40:-0.00,-8.21,-111.80	0/0:12:12,0:40:-0.00,-5.20,-62.06	./.:.:.:.:.	./.:2:2,0:28:-0.00,-2.19,-12.32	0/0:10:10,0:40:-0.00,-4.60,-52.11	0/0:5:5,0:37:-0.00,-3.09,-27.24	./.:.:.:.:.	./.:2:2,0:28:-0.00,-2.19,-12.32	0/0:5:5,0:37:-0.00,-3.09,-27.24	0/0:17:17,0:40:-0.00,-6.70,-86.93	0/0:9:9,0:40:-0.00,-4.30,-47.14	0/0:6:6,0:40:-0.00,-3.39,-32.22	0/0:6:6,0:40:-0.00,-3.39,-32.22	0/0:8:8,0:40:-0.00,-4.00,-42.16	./.:4:4,0:34:-0.00,-2.79,-22.27
scaffold13997	11659	6398:72:+	G	A	.	PASS	NS=237;AF=0.015	GT:DP:AD:GQ:GL	0/0:7:7,0:40:-0.00,-3.57,-37.79	0/0:11:11,0:40:-0.00,-4.78,-58.03	0/0:7:7,0:40:-0.00,-3.57,-37.79	0/0:11:11,0:40:-0.00,-4.78,-58.03	0/0:13:13,0:40:-0.00,-5.38,-68.15	0/0:12:12,0:40:-0.00,-5.08,-63.09	0/0:16:16,0:40:-0.00,-6.28,-83.33	0/0:16:16,0:40:-0.00,-6.28,-83.33	0/0:12:12,0:40:-0.00,-5.08,-63.09	0/0:9:9,0:40:-0.00,-4.17,-47.91	./.:4:4,0:33:-0.00,-2.67,-22.61	0/0:11:11,0:40:-0.00,-4.78,-58.03	0/0:9:9,0:40:-0.00,-4.17,-47.91	0/0:13:13,0:40:-0.00,-5.38,-68.15	0/0:6:6,0:39:-0.00,-3.27,-32.73	0/0:13:13,0:40:-0.00,-5.38,-68.15	0/0:11:11,0:40:-0.00,-4.78,-58.03	0/0:12:12,0:40:-0.00,-5.08,-63.09	0/0:11:11,0:40:-0.00,-4.78,-58.03	0/0:10:10,0:40:-0.00,-4.48,-52.97	0/0:5:5,0:36:-0.00,-2.97,-27.67	0/0:6:6,0:39:-0.00,-3.27,-32.73	0/0:10:10,0:40:-0.00,-4.48,-52.97	0/0:5:5,0:36:-0.00,-2.97,-27.67	0/0:17:17,0:40:-0.00,-6.58,-88.39	./.:3:1,2:40:-7.75,-0.00,-5.06	0/0:12:12,0:40:-0.00,-5.08,-63.09	./.:4:4,0:33:-0.00,-2.67,-22.61	0/0:13:13,0:40:-0.00,-5.38,-68.15	./.:2:2,0:26:-0.00,-2.07,-12.49	0/0:14:14,0:40:-0.00,-5.68,-73.21	0/0:10:10,0:40:-0.00,-4.48,-52.97	0/0:6:6,0:39:-0.00,-3.27,-32.73	0/0:6:6,0:39:-0.00,-3.27,-32.73	0/0:12:12,0:40:-0.00,-5.08,-63.09	0/0:24:24,0:40:-0.00,-8.69,-123.82	0/0:10:10,0:40:-0.00,-4.48,-52.97	0/0:10:10,0:40:-0.00,-4.48,-52.97	0/0:12:12,0:40:-0.00,-5.08,-63.09	0/0:12:12,0:40:-0.00,-5.08,-63.09	0/0:13:13,0:40:-0.00,-5.38,-68.15
scaffold9006	871	6406:45:-	G	A	.	PASS	NS=231;AF=0.061	GT:DP:AD:GQ:GL	0/1:8:2,6:32:-9.09,-0.00,-2.54	0/1:11:3,8:40:-12.33,-0.00,-3.72	./.:2:2,0:21:-0.01,-1.55,-5.88	0/0:8:8,0:40:-0.00,-3.33,-18.28	./.:2:2,0:21:-0.01,-1.55,-5.88	./.:2:2,0:21:-0.01,-1.55,-5.88	0/0:13:13,0:40:-0.00,-4.81,-28.63	0/0:17:17,0:40:-0.00,-6.00,-36.90	0/0:11:11,0:40:-0.00,-4.22,-24.49	0/0:9:9,0:40:-0.00,-3.62,-20.35	0/0:8:8,0:40:-0.00,-3.33,-18.28	0/0:15:15,0:40:-0.00,-5.41,-32.76	0/0:9:9,0:40:-0.00,-3.62,-20.35	0/1:13:2,11:15:-17.98,-0.04,-1.09	0/0:8:8,0:40:-0.00,-3.33,-18.28	1/1:8:0,8:21:-14.83,-1.61,-0.01	0/0:5:5,0:30:-0.00,-2.44,-12.08	0/0:15:15,0:40:-0.00,-5.41,-32.76	0/0:7:7,0:37:-0.00,-3.03,-16.21	0/0:9:9,0:40:-0.00,-3.62,-20.35	0/0:9:9,0:40:-0.00,-3.62,-20.35	0/0:6:6,0:34:-0.00,-2.73,-14.14	0/0:6:6,0:34:-0.00,-2.73,-14.14	./.:3:3,0:24:-0.01,-1.85,-7.94	0/0:14:14,0:40:-0.00,-5.11,-30.69	./.:1:1,0:17:-0.02,-1.27,-3.82	0/0:7:7,0:37:-0.00,-3.03,-16.21	0/0:6:6,0:34:-0.00,-2.73,-14.14	0/0:11:11,0:40:-0.00,-4.22,-24.49	./.:.:.:.:.	0/0:12:12,0:40:-0.00,-4.52,-26.56	0/0:9:9,0:40:-0.00,-3.62,-20.35	0/0:7:7,0:37:-0.00,-3.03,-16.21	0/1:5:3,2:22:-1.71,-0.01,-5.51	0/0:9:9,0:40:-0.00,-3.62,-20.35	0/0:11:4,0:27:-0.00,-2.14,-10.01	0/0:9:9,0:40:-0.00,-3.62,-20.35	0/0:8:8,0:40:-0.00,-3.33,-18.28	./.:2:2,0:21:-0.01,-1.55,-5.88	0/0:9:5,0:30:-0.00,-2.44,-12.08	0/1:10:5,5:40:-6.42,-0.00,-8.15
scaffold2505	13927	6641:31:-	G	A	.	PASS	NS=234;AF=0.111	GT:DP:AD:GQ:GL	0/0:11:11,0:40:-0.00,-3.89,-57.86	0/0:20:20,0:40:-0.00,-6.60,-103.91	0/1:14:6,8:40:-36.14,0.00,-27.48	0/0:9:9,0:40:-0.00,-3.29,-47.63	0/0:10:10,0:40:-0.00,-3.59,-52.74	0/0:13:13,0:40:-0.00,-4.50,-68.09	0/0:12:12,0:40:-0.00,-4.20,-62.98	0/0:16:16,0:40:-0.00,-5.40,-83.44	0/0:19:19,0:40:-0.00,-6.30,-98.79	0/0:14:14,0:40:-0.00,-4.80,-73.21	0/0:5:5,0:27:-0.00,-2.09,-27.16	0/0:11:11,0:40:-0.00,-3.89,-57.86	0/0:15:15,0:40:-0.00,-5.10,-78.33	0/0:9:9,0:40:-0.00,-3.29,-47.63	0/0:13:13,0:40:-0.00,-4.50,-68.09	0/0:15:15,0:40:-0.00,-5.10,-78.33	0/0:15:15,0:40:-0.00,-5.10,-78.33	0/0:25:25,0:40:-0.00,-8.11,-129.49	0/0:9:9,0:40:-0.00,-3.29,-47.63	0/1:10:6,4:40:-16.87,0.00,-28.68	0/0:7:7,0:33:-0.00,-2.69,-37.39	0/0:14:14,0:40:-0.00,-4.80,-73.21	0/0:11:11,0:40:-0.00,-3.89,-57.86	./.:4:4,0:23:-0.01,-1.79,-22.05	0/0:14:14,0:40:-0.00,-4.80,-73.21	0/1:11:3,8:40:-37.04,-0.00,-13.03	0/0:15:15,0:40:-0.00,-5.10,-78.33	0/1:11:6,5:40:-21.69,0.00,-28.38	0/0:23:23,0:40:-0.00,-7.51,-119.26	./.:4:2,2:40:-8.45,-0.00,-10.02	0/0:16:16,0:40:-0.00,-5.40,-83.44	0/1:9:3,6:40:-27.41,-0.00,-13.63	0/1:5:4,1:37:-3.03,-0.00,-19.96	./.:1:1,0:13:-0.05,-0.94,-6.75	0/1:9:4,5:40:-22.29,0.00,-18.75	0/1:27:14,13:40:-57.81,-0.00,-64.50	0/0:16:16,0:40:-0.00,-5.40,-83.44	0/0:11:11,0:40:-0.00,-3.89,-57.86	0/1:8:4,4:40:-17.47,0.00,-19.05	0/0:15:15,0:40:-0.00,-5.10,-78.33	0/0:16:16,0:40:-0.00,-5.40,-83.44
scaffold3625	4349	6696:92:+	C	G	.	PASS	NS=234;AF=0.015	GT:DP:AD:GQ:GL	0/0:8:8,0:40:-0.00,-3.86,-43.80	0/0:18:18,0:40:-0.00,-6.87,-95.58	0/0:10:10,0:40:-0.00,-4.46,-54.15	0/0:8:8,0:40:-0.00,-3.86,-43.80	0/0:12:12,0:40:-0.00,-5.06,-64.51	0/0:9:9,0:40:-0.00,-4.16,-48.97	0/0:11:11,0:40:-0.00,-4.76,-59.33	0/0:28:28,0:40:-0.00,-9.88,-147.36	0/0:23:23,0:40:-0.00,-8.37,-121.47	0/0:9:9,0:40:-0.00,-4.16,-48.97	0/0:13:13,0:40:-0.00,-5.36,-69.69	0/0:16:16,0:40:-0.00,-6.27,-85.22	0/0:12:12,0:40:-0.00,-5.06,-64.51	0/0:13:13,0:40:-0.00,-5.36,-69.69	0/0:18:18,0:40:-0.00,-6.87,-95.58	0/0:21:21,0:40:-0.00,-7.77,-111.12	0/0:17:17,0:40:-0.00,-6.57,-90.40	0/0:21:21,0:40:-0.00,-7.77,-111.12	0/0:9:9,0:40:-0.00,-4.16,-48.97	0/0:16:16,0:40:-0.00,-6.27,-85.22	0/0:13:13,0:40:-0.00,-5.36,-69.69	0/0:18:18,0:40:-0.00,-6.87,-95.58	0/0:13:13,0:40:-0.00,-5.36,-69.69	0/0:9:9,0:40:-0.00,-4.16,-48.97	0/0:21:21,0:40:-0.00,-7.77,-111.12	./.:3:3,0:30:-0.00,-2.36,-17.91	0/0:22:22,0:40:-0.00,-8.07,-116.29	0/0:11:11,0:40:-0.00,-4.76,-59.33	0/0:16:16,0:40:-0.00,-6.27,-85.22	0/0:5:5,0:36:-0.00,-2.96,-28.26	0/0:19:19,0:40:-0.00,-7.17,-100.76	0/0:10:10,0:40:-0.00,-4.46,-54.15	0/0:11:11,0:40:-0.00,-4.76,-59.33	./.:2:2,0:26:-0.00,-2.06,-12.73	0/0:17:17,0:40:-0.00,-6.57,-90.40	0/0:41:41,0:40:-0.00,-13.79,-214.68	0/0:15:15,0:40:-0.00,-5.97,-80.04	0/0:13:13,0:40:-0.00,-5.36,-69.69	0/0:10:10,0:40:-0.00,-4.46,-54.15	0/0:15:15,0:40:-0.00,-5.97,-80.04	0/0:18:18,0:40:-0.00,-6.87,-95.58
scaffold5532	940	6749:22:+	G	A	.	PASS	NS=237;AF=0.023	GT:DP:AD:GQ:GL	0/0:12:12,0:40:-0.00,-4.97,-63.47	0/0:10:10,0:40:-0.00,-4.37,-53.23	0/0:5:5,0:35:-0.00,-2.87,-27.65	0/0:8:8,0:40:-0.00,-3.77,-43.00	0/0:14:14,0:40:-0.00,-5.57,-73.70	0/0:14:14,0:40:-0.00,-5.57,-73.70	0/0:21:21,0:40:-0.00,-7.68,-109.52	0/0:16:16,0:40:-0.00,-6.18,-83.93	0/0:6:6,0:38:-0.00,-3.17,-32.76	0/0:12:12,0:40:-0.00,-4.97,-63.47	0/0:13:13,0:40:-0.00,-5.27,-68.58	0/0:14:14,0:40:-0.00,-5.57,-73.70	0/0:16:16,0:40:-0.00,-6.18,-83.93	0/0:18:18,0:40:-0.00,-6.78,-94.17	0/1:13:8,5:40:-20.31,0.00,-37.72	0/0:9:9,0:40:-0.00,-4.07,-48.11	0/0:18:18,0:40:-0.00,-6.78,-94.17	0/0:32:32,0:40:-0.00,-10.99,-165.80	0/0:14:14,0:40:-0.00,-5.57,-73.70	1/1:17:0,17:40:-84.93,-4.42,-0.00	0/0:16:16,0:40:-0.00,-6.18,-83.93	0/0:7:7,0:40:-0.00,-3.47,-37.88	0/0:13:13,0:40:-0.00,-5.27,-68.58	0/0:12:12,0:40:-0.00,-4.97,-63.47	0/0:20:20,0:40:-0.00,-7.38,-104.40	0/0:11:11,0:40:-0.00,-4.67,-58.35	0/0:20:20,0:40:-0.00,-7.38,-104.40	0/0:7:7,0:40:-0.00,-3.47,-37.88	0/0:13:13,0:40:-0.00,-5.27,-68.58	./.:2:2,0:25:-0.00,-1.97,-12.30	0/0:12:12,0:40:-0.00,-4.97,-63.47	0/0:7:7,0:40:-0.00,-3.47,-37.88	0/0:15:15,0:40:-0.00,-5.88,-78.82	0/0:5:5,0:35:-0.00,-2.87,-27.65	0/1:20:8,12:40:-54.02,0.00,-35.62	0/0:16:16,0:40:-0.00,-6.18,-83.93	0/0:13:13,0:40:-0.00,-5.27,-68.58	0/0:16:16,0:40:-0.00,-6.18,-83.93	0/0:16:16,0:40:-0.00,-6.18,-83.93	0/0:21:21,0:40:-0.00,-7.68,-109.52	0/0:21:21,0:40:-0.00,-7.68,-109.52
scaffold8874	7509	6804:22:-	C	T	.	PASS	NS=201;AF=0.050	GT:DP:AD:GQ:GL	0/0:39:39,0:40:-0.00,-12.38,-163.95	0/0:9:9,0:40:-0.00,-3.36,-39.60	0/0:22:22,0:40:-0.00,-7.27,-93.48	0/1:25:11,13:40:-46.01,0.00,-40.02	0/0:37:36,1:40:-0.00,-7.64,-147.37	0/0:45:45,0:40:-0.00,-14.19,-188.82	0/0:17:17,0:40:-0.00,-5.76,-72.76	0/0:14:14,0:40:-0.00,-4.86,-60.32	0/0:60:60,0:40:0.00,-18.71,-250.99	0/1:19:6,13:40:-47.52,0.00,-20.80	./.:.:.:.:.	0/0:16:16,0:40:-0.00,-5.46,-68.61	0/0:47:47,0:40:-0.00,-14.79,-197.10	0/0:15:15,0:40:-0.00,-5.16,-64.47	0/0:33:33,0:40:-0.00,-10.58,-139.08	0/0:19:19,0:40:-0.00,-6.36,-81.05	0/0:12:12,0:40:-0.00,-4.26,-52.03	0/0:60:60,0:40:0.00,-18.71,-250.99	./.:.:.:.:.	0/0:31:31,0:40:-0.00,-9.98,-130.79	0/0:42:42,0:40:-0.00,-13.29,-176.38	./.:.:.:.:.	0/0:21:21,0:40:-0.00,-6.97,-89.34	0/0:9:9,0:40:-0.00,-3.36,-39.60	0/0:10:10,0:40:-0.00,-3.66,-43.74	0/1:28:18,10:40:-32.38,0.00,-67.83	0/0:53:53,0:40:0.00,-16.60,-221.97	0/1:31:8,23:40:-85.36,0.00,-25.48	0/0:79:79,0:40:-0.00,-24.42,-329.74	0/0:12:12,0:40:-0.00,-4.26,-52.03	0/0:46:46,0:40:-0.00,-14.49,-192.96	./.:.:.:.:.	./.:.:.:.:.	0/0:27:27,0:40:-0.00,-8.77,-114.21	./.:.:.:.:.	./.:.:.:.:.	0/0:9:9,0:40:-0.00,-3.36,-39.60	0/0:18:18,0:40:-0.00,-6.06,-76.90	0/0:28:28,0:40:-0.00,-9.07,-118.35	0/0:17:17,0:40:-0.00,-5.76,-72.76	./.:.:.:.:.
scaffold45520	10712	7005:12:-	C	A	.	PASS	NS=233;AF=0.021	GT:DP:AD:GQ:GL	0/0:19:19,0:40:-0.00,-7.01,-94.67	0/0:23:23,0:40:-0.00,-8.21,-114.11	0/0:8:8,0:40:-0.00,-3.70,-41.23	0/0:10:10,0:40:-0.00,-4.30,-50.95	0/0:14:14,0:40:-0.00,-5.50,-70.38	0/0:15:15,0:40:-0.00,-5.80,-75.24	0/0:7:7,0:40:-0.00,-3.40,-36.37	0/0:19:19,0:40:-0.00,-7.01,-94.67	0/0:14:14,0:40:-0.00,-5.50,-70.38	0/0:15:15,0:40:-0.00,-5.80,-75.24	0/0:10:10,0:40:-0.00,-4.30,-50.95	0/0:17:17,0:40:-0.00,-6.41,-84.96	0/0:9:9,0:40:-0.00,-4.00,-46.09	0/0:16:16,0:40:-0.00,-6.11,-80.10	0/0:12:12,0:40:-0.00,-4.90,-60.66	0/0:6:6,0:37:-0.00,-3.10,-31.51	0/1:21:9,12:40:-50.69,0.00,-38.48	0/0:10:10,0:40:-0.00,-4.30,-50.95	0/0:13:13,0:40:-0.00,-5.20,-65.52	0/0:6:6,0:37:-0.00,-3.10,-31.51	./.:.:.:.:.	0/0:13:13,0:40:-0.00,-5.20,-65.52	0/0:6:6,0:37:-0.00,-3.10,-31.51	0/0:12:12,0:40:-0.00,-4.90,-60.66	0/0:18:18,0:40:-0.00,-6.71,-89.82	0/0:12:12,0:40:-0.00,-4.90,-60.66	0/0:15:15,0:40:-0.00,-5.80,-75.24	0/0:12:12,0:40:-0.00,-4.90,-60.66	0/1:16:7,9:40:-37.62,0.00,-30.27	0/0:7:7,0:40:-0.00,-3.40,-36.37	0/0:14:14,0:40:-0.00,-5.50,-70.38	0/1:5:3,2:40:-6.92,-0.00,-14.14	0/0:10:10,0:40:-0.00,-4.30,-50.95	0/0:5:5,0:34:-0.00,-2.79,-26.66	0/0:13:13,0:40:-0.00,-5.20,-65.52	0/0:28:28,0:40:-0.00,-9.72,-138.40	0/0:9:9,0:40:-0.00,-4.00,-46.09	0/0:7:7,0:40:-0.00,-3.40,-36.37	0/0:15:15,0:40:-0.00,-5.80,-75.24	0/0:14:14,0:40:-0.00,-5.50,-70.38	./.:.:.:.:.
scaffold14021	11429	7039:32:+	C	T	.	PASS	NS=232;AF=0.062	GT:DP:AD:GQ:GL	0/0:5:5,0:30:-0.00,-2.39,-27.08	0/0:10:10,0:40:-0.00,-3.89,-52.30	0/0:13:13,0:40:-0.00,-4.79,-67.43	0/0:12:12,0:40:-0.00,-4.49,-62.39	0/0:7:7,0:36:-0.00,-2.99,-37.16	0/0:8:8,0:40:-0.00,-3.29,-42.21	0/0:19:19,0:40:-0.00,-6.60,-97.70	0/0:14:14,0:40:-0.00,-5.09,-72.48	0/0:23:23,0:40:-0.00,-7.80,-117.88	0/0:6:6,0:33:-0.00,-2.69,-32.12	0/0:7:7,0:36:-0.00,-2.99,-37.16	0/0:13:13,0:40:-0.00,-4.79,-67.43	0/1:9:3,6:40:-26.68,-0.00,-13.39	0/0:11:11,0:40:-0.00,-4.19,-57.34	0/0:6:6,0:33:-0.00,-2.69,-32.12	0/0:6:6,0:33:-0.00,-2.69,-32.12	0/0:14:14,0:40:-0.00,-5.09,-72.48	0/0:13:13,0:40:-0.00,-4.79,-67.43	0/0:6:6,0:33:-0.00,-2.69,-32.12	0/0:7:7,0:36:-0.00,-2.99,-37.16	0/0:9:9,0:40:-0.00,-3.59,-47.25	0/0:8:8,0:40:-0.00,-3.29,-42.21	0/0:10:10,0:40:-0.00,-3.89,-52.30	0/0:7:7,0:36:-0.00,-2.99,-37.16	0/0:16:16,0:40:-0.00,-5.70,-82.57	0/0:8:8,0:40:-0.00,-3.29,-42.21	0/0:9:9,0:40:-0.00,-3.59,-47.25	0/1:9:6,3:40:-11.54,-0.00,-28.53	0/0:10:10,0:40:-0.00,-3.89,-52.30	./.:2:2,0:20:-0.01,-1.50,-11.95	1/1:9:0,9:23:-43.56,-1.75,-0.01	./.:3:3,0:23:-0.01,-1.79,-16.99	0/0:7:7,0:36:-0.00,-2.99,-37.16	0/0:7:7,0:36:-0.00,-2.99,-37.16	0/0:7:7,0:36:-0.00,-2.99,-37.16	0/0:17:17,0:40:-0.00,-6.00,-87.61	0/0:6:6,0:33:-0.00,-2.69,-32.12	0/0:9:9,0:40:-0.00,-3.59,-47.25	0/0:7:7,0:36:-0.00,-2.99,-37.16	0/0:9:9,0:40:-0.00,-3.59,-47.25	0/0:7:7,0:36:-0.00,-2.99,-37.16
scaffold36765	9711	7072:8:+	G	A	.	PASS	NS=236;AF=0.015	GT:DP:AD:GQ:GL	0/0:7:7,0:40:-0.00,-3.54,-28.32	0/0:15:15,0:40:-0.00,-5.95,-57.99	0/0:6:6,0:39:-0.00,-3.24,-24.62	0/0:5:5,0:36:-0.00,-2.94,-20.91	./.:3:3,0:29:-0.00,-2.34,-13.49	0/0:5:5,0:36:-0.00,-2.94,-20.91	0/0:8:8,0:40:-0.00,-3.84,-32.03	0/0:6:6,0:39:-0.00,-3.24,-24.62	0/0:11:11,0:40:-0.00,-4.75,-43.16	0/0:8:8,0:40:-0.00,-3.84,-32.03	./.:2:2,0:26:-0.00,-2.04,-9.79	0/0:7:7,0:40:-0.00,-3.54,-28.32	0/0:5:5,0:36:-0.00,-2.94,-20.91	0/0:6:6,0:39:-0.00,-3.24,-24.62	0/0:13:13,0:40:-0.00,-5.35,-50.57	0/0:11:11,0:40:-0.00,-4.75,-43.16	0/0:11:11,0:40:-0.00,-4.75,-43.16	0/0:6:6,0:39:-0.00,-3.24,-24.62	0/0:8:8,0:40:-0.00,-3.84,-32.03	0/0:5:5,0:36:-0.00,-2.94,-20.91	0/0:6:6,0:39:-0.00,-3.24,-24.62	0/0:6:6,0:39:-0.00,-3.24,-24.62	./.:4:4,0:33:-0.00,-2.64,-17.20	0/0:5:5,0:36:-0.00,-2.94,-20.91	0/0:10:10,0:40:-0.00,-4.45,-39.45	0/1:6:3,3:40:-7.88,-0.00,-10.25	0/0:8:8,0:40:-0.00,-3.84,-32.03	0/0:8:8,0:40:-0.00,-3.84,-32.03	0/0:8:8,0:40:-0.00,-3.84,-32.03	0/0:5:5,0:36:-0.00,-2.94,-20.91	0/0:11:11,0:40:-0.00,-4.75,-43.16	0/0:9:9,0:40:-0.00,-4.15,-35.74	./.:2:2,0:26:-0.00,-2.04,-9.79	./.:2:2,0:26:-0.00,-2.04,-9.79	0/0:11:11,0:40:-0.00,-4.75,-43.16	0/0:11:11,0:40:-0.00,-4.75,-43.16	0/0:6:6,0:39:-0.00,-3.24,-24.62	0/0:13:13,0:40:-0.00,-5.35,-50.57	0/0:10:10,0:40:-0.00,-4.45,-39.45	0/0:11:11,0:40:-0.00,-4.75,-43.16	0/0:9:9,0:40:-0.00,-4.15,-35.74
scaffold14377	1197	7098:74:-	G	A	.	PASS	NS=234;AF=0.494	GT:DP:AD:GQ:GL	0/0:13:13,0:40:-0.00,-3.69,-69.49	0/0:19:19,0:40:-0.00,-5.49,-101.56	1/1:11:0,11:37:-58.76,-3.06,-0.00	1/1:22:0,22:40:-117.54,-6.37,-0.00	0/0:15:15,0:40:-0.00,-4.29,-80.18	0/1:24:10,14:40:-67.82,0.00,-46.46	0/0:22:22,0:40:-0.00,-6.40,-117.59	0/0:30:30,0:40:-0.00,-8.81,-160.34	0/1:26:17,9:40:-40.49,0.00,-83.27	0/0:27:27,0:40:-0.00,-7.90,-144.31	0/1:23:13,10:40:-46.74,0.00,-62.80	0/1:24:10,14:40:-67.82,0.00,-46.46	0/1:15:9,6:40:-27.77,0.00,-43.83	0/1:24:12,12:40:-57.13,0.00,-57.15	0/0:33:33,0:40:-0.00,-9.71,-176.37	0/1:34:15,19:40:-91.52,0.00,-70.17	0/1:26:11,15:40:-72.56,0.00,-51.20	0/0:36:36,0:40:-0.00,-10.61,-192.40	0/0:21:21,0:40:-0.00,-6.10,-112.25	1/1:20:0,20:40:-106.86,-5.77,-0.00	0/1:15:6,9:40:-43.80,0.00,-27.80	0/1:26:12,14:40:-67.21,0.00,-56.55	0/1:26:10,16:40:-77.90,0.00,-45.86	0/0:9:9,0:31:-0.00,-2.49,-48.12	0/0:30:30,0:40:-0.00,-8.81,-160.34	0/0:14:14,0:40:-0.00,-3.99,-74.84	0/0:31:31,0:40:-0.00,-9.11,-165.68	0/0:18:18,0:40:-0.00,-5.19,-96.21	0/1:43:23,20:40:-94.16,0.00,-110.21	0/1:10:4,6:40:-29.28,0.00,-18.61	0/0:33:33,0:40:-0.00,-9.71,-176.37	0/1:18:9,9:40:-42.90,0.00,-42.92	0/1:27:12,15:40:-72.26,0.00,-56.25	0/0:16:16,0:40:-0.00,-4.59,-85.53	0/1:16:9,7:40:-32.82,0.00,-43.53	0/1:32:18,14:40:-65.41,0.00,-86.81	0/1:25:11,14:40:-67.51,0.00,-51.51	0/1:28:9,19:40:-93.33,0.00,-39.91	0/0:16:16,0:40:-0.00,-4.59,-85.53	1/1:21:0,21:40:-112.20,-6.07,-0.00	0/1:28:14,14:40:-66.61,0.00,-66.63
scaffold13218	6993	7215:45:+	G	A	.	PASS	NS=228;AF=0.022	GT:DP:AD:GQ:GL	0/0:21:21,0:40:-0.00,-7.60,-115.82	0/0:36:36,0:40:-0.00,-12.11,-196.86	0/0:15:15,0:40:-0.00,-5.79,-83.40	0/1:35:19,16:40:-74.63,0.00,-93.20	0/0:29:29,0:40:-0.00,-10.01,-159.04	0/1:22:12,10:40:-46.13,0.00,-59.29	0/0:25:25,0:40:-0.00,-8.80,-137.43	0/1:32:10,22:40:-107.95,0.00,-45.48	0/0:32:32,0:40:-0.00,-10.91,-175.25	0/0:19:19,0:40:-0.00,-7.00,-105.01	0/0:16:16,0:40:-0.00,-6.09,-88.80	0/0:20:20,0:40:-0.00,-7.30,-110.41	0/0:26:26,0:40:-0.00,-9.10,-142.83	0/0:29:29,0:40:-0.00,-10.01,-159.04	0/0:38:38,0:40:-0.00,-12.72,-207.66	0/0:38:38,0:40:-0.00,-12.72,-207.66	0/0:20:20,0:40:-0.00,-7.30,-110.41	0/0:39:39,0:40:-0.00,-13.02,-213.07	0/0:31:31,0:40:-0.00,-10.61,-169.84	0/0:24:24,0:40:-0.00,-8.50,-132.03	0/1:16:10,6:40:-26.32,-0.00,-50.30	0/0:12:12,0:40:-0.00,-4.89,-67.19	0/0:21:21,0:40:-0.00,-7.60,-115.82	0/0:19:19,0:40:-0.00,-7.00,-105.01	0/0:33:33,0:40:-0.00,-11.21,-180.65	0/0:15:15,0:40:-0.00,-5.79,-83.40	0/0:24:24,0:40:-0.00,-8.50,-132.03	0/0:29:29,0:40:-0.00,-10.01,-159.04	0/0:38:38,0:40:-0.00,-12.72,-207.66	0/0:9:9,0:40:-0.00,-3.99,-50.99	0/0:34:34,0:40:-0.00,-11.51,-186.05	0/0:17:17,0:40:-0.00,-6.39,-94.21	0/0:25:25,0:40:-0.00,-8.80,-137.43	0/0:13:13,0:40:-0.00,-5.19,-72.60	0/0:25:25,0:40:-0.00,-8.80,-137.43	0/0:58:58,0:40:0.00,-18.74,-315.72	0/0:35:35,0:40:-0.00,-11.81,-191.45	0/0:42:42,0:40:-0.00,-13.92,-229.27	0/0:19:19,0:40:-0.00,-7.00,-105.01	0/0:22:22,0:40:-0.00,-7.90,-121.22	0/0:26:26,0:40:-0.00,-9.10,-142.83
scaffold9372	11694	7418:18:+	G	A	.	PASS	NS=236;AF=0.316	GT:DP:AD:GQ:GL	0/0:20:20,0:40:-0.00,-6.10,-106.99	0/1:28:14,14:40:-65.95,0.00,-66.57	0/0:18:18,0:40:-0.00,-5.50,-96.36	0/1:25:14,11:40:-50.90,0.00,-67.48	0/0:17:17,0:40:-0.00,-5.20,-91.04	0/0:30:30,0:40:-0.00,-9.11,-160.18	0/0:31:31,0:40:-0.00,-9.41,-165.50	0/1:27:13,14:40:-66.25,0.00,-61.56	0/1:35:25,10:40:-42.57,0.00,-122.97	0/0:7:7,0:28:-0.00,-2.19,-37.85	0/0:13:13,0:40:-0.00,-3.99,-69.76	0/1:35:14,21:40:-101.08,0.00,-64.47	0/0:31:31,0:40:-0.00,-9.41,-165.50	0/0:42:42,0:40:-0.00,-12.72,-224.00	0/0:26:26,0:40:-0.00,-7.91,-138.91	0/0:45:45,0:40:-0.00,-13.63,-239.96	1/1:32:0,32:40:-169.57,-9.09,-0.00	0/1:48:30,18:40:-81.21,0.00,-145.65	0/1:33:21,12:40:-53.81,0.00,-102.30	0/1:31:18,13:40:-59.73,0.00,-86.95	1/1:19:0,19:40:-100.43,-5.18,-0.00	1/1:28:0,28:40:-148.30,-7.89,-0.00	0/1:25:14,11:40:-50.90,0.00,-67.48	0/1:22:9,13:40:-62.44,0.00,-41.79	0/0:25:25,0:40:-0.00,-7.60,-133.59	0/1:12:6,6:40:-28.22,0.00,-28.84	0/1:36:18,18:40:-84.82,0.00,-85.44	1/1:12:0,12:37:-63.20,-3.07,-0.00	0/0:55:55,0:40:-0.00,-16.64,-293.15	./.:4:2,2:40:-9.35,-0.00,-9.98	0/0:40:40,0:40:-0.00,-12.12,-213.37	0/1:19:10,9:40:-42.07,0.00,-48.01	0/1:20:11,9:40:-41.77,0.00,-53.03	0/0:12:12,0:40:-0.00,-3.69,-64.45	0/1:29:16,13:40:-60.33,0.00,-76.91	0/1:28:13,15:40:-71.27,0.00,-61.26	0/1:23:14,9:40:-40.86,0.00,-68.08	0/0:24:24,0:40:-0.00,-7.30,-128.27	0/0:22:22,0:40:-0.00,-6.70,-117.63	0/0:27:27,0:40:-0.00,-8.21,-144.22	0/1:27:15,12:40:-55.62,0.00,-72.19
scaffold4972	2252	7442:37:+	A	T	.	PASS	NS=233;AF=0.073	GT:DP:AD:GQ:GL	0/0:14:14,0:40:-0.00,-5.05,-49.95	0/1:19:6,13:40:-38.32,0.00,-15.78	0/0:9:9,0:40:-0.00,-3.55,-32.69	0/0:12:12,0:40:-0.00,-4.45,-43.05	0/0:14:14,0:40:-0.00,-5.05,-49.95	0/0:13:13,0:40:-0.00,-4.75,-46.50	0/0:8:8,0:39:-0.00,-3.25,-29.24	0/0:8:8,0:39:-0.00,-3.25,-29.24	0/0:16:16,0:40:-0.00,-5.65,-56.86	0/0:13:13,0:40:-0.00,-4.75,-46.50	0/0:6:6,0:33:-0.00,-2.65,-22.33	0/0:13:13,0:40:-0.00,-4.75,-46.50	0/0:9:9,0:40:-0.00,-3.55,-32.69	0/0:14:14,0:40:-0.00,-5.05,-49.95	0/0:18:18,0:40:-0.00,-6.26,-63.76	0/1:19:9,10:40:-27.97,0.00,-26.13	0/0:17:17,0:40:-0.00,-5.95,-60.31	0/0:27:27,0:40:-0.00,-8.96,-94.83	0/1:15:11,4:40:-8.46,-0.00,-34.24	0/0:18:18,0:40:-0.00,-6.26,-63.76	0/0:8:8,0:39:-0.00,-3.25,-29.24	0/0:15:15,0:40:-0.00,-5.35,-53.40	0/0:10:10,0:40:-0.00,-3.85,-36.14	0/0:7:7,0:36:-0.00,-2.95,-25.79	0/0:22:21,0:40:-0.00,-7.16,-74.12	./.:1:1,0:16:-0.03,-1.17,-5.10	0/0:9:9,0:40:-0.00,-3.55,-32.69	0/0:12:12,0:40:-0.00,-4.45,-43.05	0/0:21:21,0:40:-0.00,-7.16,-74.12	./.:1:1,0:16:-0.03,-1.17,-5.10	0/0:22:22,0:40:-0.00,-7.46,-77.57	./.:.:.:.:.	0/0:11:11,0:40:-0.00,-4.15,-39.59	0/0:6:6,0:33:-0.00,-2.65,-22.33	0/1:15:6,9:40:-25.72,0.00,-16.98	0/1:36:18,18:40:-50.47,0.00,-52.09	0/0:13:13,0:40:-0.00,-4.75,-46.50	0/0:11:11,0:40:-0.00,-4.15,-39.59	0/1:11:9,2:34:-2.76,-0.00,-28.54	0/0:15:15,0:40:-0.00,-5.35,-53.40	0/1:12:8,4:40:-9.36,-0.00,-24.79
scaffold15683	7090	7490:19:-	C	G	.	PASS	NS=238;AF=0.015	GT:DP:AD:GQ:GL	0/0:13:13,0:40:-0.00,-5.38,-48.85	0/0:24:24,0:40:-0.00,-8.69,-88.18	0/0:12:12,0:40:-0.00,-5.08,-45.27	0/0:14:14,0:40:-0.00,-5.68,-52.43	0/0:11:11,0:40:-0.00,-4.78,-41.70	0/0:16:16,0:40:-0.00,-6.29,-59.58	0/0:5:5,0:36:-0.00,-2.98,-20.25	0/0:24:24,0:40:-0.00,-8.69,-88.18	0/0:21:21,0:40:-0.00,-7.79,-77.45	0/1:19:9,10:40:-28.57,0.00,-27.36	0/0:12:12,0:40:-0.00,-5.08,-45.27	0/0:19:19,0:40:-0.00,-7.19,-70.30	0/0:13:13,0:40:-0.00,-5.38,-48.85	0/0:27:27,0:40:-0.00,-9.60,-98.91	0/0:20:20,0:40:-0.00,-7.49,-73.88	0/0:28:28,0:40:-0.00,-9.90,-102.48	0/0:14:14,0:40:-0.00,-5.68,-52.43	0/0:19:19,0:40:-0.00,-7.19,-70.30	0/0:18:18,0:40:-0.00,-6.89,-66.73	0/0:10:10,0:40:-0.00,-4.48,-38.12	./.:3:3,0:30:-0.00,-2.38,-13.10	0/0:5:5,0:36:-0.00,-2.98,-20.25	0/0:14:14,0:40:-0.00,-5.68,-52.43	0/0:8:8,0:40:-0.00,-3.88,-30.97	0/0:25:25,0:40:-0.00,-8.99,-91.75	0/0:5:5,0:36:-0.00,-2.98,-20.25	0/0:21:21,0:40:-0.00,-7.79,-77.45	0/0:12:12,0:40:-0.00,-5.08,-45.27	0/0:22:22,0:40:-0.00,-8.09,-81.03	./.:3:3,0:30:-0.00,-2.38,-13.10	0/0:26:26,0:40:-0.00,-9.29,-95.33	./.:4:4,0:33:-0.00,-2.68,-16.67	0/0:6:6,0:39:-0.00,-3.28,-23.82	./.:4:4,0:33:-0.00,-2.68,-16.67	0/0:16:16,0:40:-0.00,-6.29,-59.58	0/0:22:22,0:40:-0.00,-8.09,-81.03	0/0:21:21,0:40:-0.00,-7.79,-77.45	0/0:13:13,0:40:-0.00,-5.38,-48.85	0/0:14:14,0:40:-0.00,-5.68,-52.43	0/0:16:16,0:40:-0.00,-6.29,-59.58	0/0:13:13,0:40:-0.00,-5.38,-48.85
scaffold10472	1281	7515:63:+	C	T	.	PASS	NS=214;AF=0.065	GT:DP:AD:GQ:GL	./.:.:.:.:.	0/0:41:41,0:40:-0.00,-13.14,-228.38	0/0:17:17,0:40:-0.00,-5.92,-96.05	0/0:17:17,0:40:-0.00,-5.92,-96.05	./.:.:.:.:.	./.:.:.:.:.	0/0:21:21,0:40:-0.00,-7.12,-118.11	0/0:17:17,0:40:-0.00,-5.92,-96.05	0/0:7:7,0:35:-0.00,-2.91,-40.92	0/0:21:21,0:40:-0.00,-7.12,-118.11	0/0:8:8,0:39:-0.00,-3.21,-46.43	0/0:14:14,0:40:-0.00,-5.02,-79.51	0/0:24:24,0:40:-0.00,-8.03,-134.65	0/0:13:13,0:40:-0.00,-4.72,-74.00	./.:.:.:.:.	0/0:36:36,0:40:-0.00,-11.64,-200.81	0/0:22:22,0:40:-0.00,-7.42,-123.62	0/0:25:25,0:40:-0.00,-8.33,-140.16	0/0:16:16,0:40:-0.00,-5.62,-90.54	0/0:11:11,0:40:-0.00,-4.11,-62.97	./.:.:.:.:.	0/0:11:11,0:40:-0.00,-4.11,-62.97	0/0:8:8,0:39:-0.00,-3.21,-46.43	0/0:16:16,0:40:-0.00,-5.62,-90.54	./.:.:.:.:.	0/0:14:14,0:40:-0.00,-5.02,-79.51	0/0:18:18,0:40:-0.00,-6.22,-101.57	0/0:9:9,0:40:-0.00,-3.51,-51.94	0/0:21:21,0:40:-0.00,-7.12,-118.11	0/0:11:11,0:40:-0.00,-4.11,-62.97	./.:.:.:.:.	0/0:13:13,0:40:-0.00,-4.72,-74.00	0/0:9:9,0:40:-0.00,-3.51,-51.94	./.:.:.:.:.	0/0:14:14,0:40:-0.00,-5.02,-79.51	0/0:39:39,0:40:-0.00,-12.54,-217.35	0/0:14:14,0:40:-0.00,-5.02,-79.51	0/0:12:12,0:40:-0.00,-4.41,-68.48	0/0:6:6,0:32:-0.00,-2.61,-35.40	0/0:23:23,0:40:-0.00,-7.73,-129.14	0/0:20:20,0:40:-0.00,-6.82,-112.59
scaffold4644	11700	7656:26:+	C	A	.	PASS	NS=224;AF=0.027	GT:DP:AD:GQ:GL	0/0:10:10,0:40:-0.00,-3.97,-44.00	0/0:13:13,0:40:-0.00,-4.88,-56.50	0/0:6:6,0:34:-0.00,-2.77,-27.34	./.:4:4,0:28:-0.00,-2.17,-19.01	0/0:11:11,0:40:-0.00,-4.28,-48.17	0/0:10:10,0:40:-0.00,-3.97,-44.00	0/0:6:6,0:34:-0.00,-2.77,-27.34	0/0:8:8,0:40:-0.00,-3.37,-35.67	0/0:18:18,0:40:-0.00,-6.38,-77.33	0/0:6:6,0:34:-0.00,-2.77,-27.34	0/0:5:5,0:31:-0.00,-2.47,-23.17	0/0:14:14,0:40:-0.00,-5.18,-60.66	0/0:15:15,0:40:-0.00,-5.48,-64.83	0/0:14:14,0:40:-0.00,-5.18,-60.66	0/0:7:7,0:37:-0.00,-3.07,-31.50	0/0:11:11,0:40:-0.00,-4.28,-48.17	0/0:16:16,0:40:-0.00,-5.78,-69.00	0/0:16:16,0:40:-0.00,-5.78,-69.00	0/0:6:6,0:34:-0.00,-2.77,-27.34	0/0:10:10,0:40:-0.00,-3.97,-44.00	0/0:6:6,0:34:-0.00,-2.77,-27.34	0/0:14:13,1:15:-0.04,-1.05,-52.37	0/0:13:13,0:40:-0.00,-4.88,-56.50	0/0:9:9,0:40:-0.00,-3.67,-39.83	0/0:17:17,0:40:-0.00,-6.08,-73.16	0/0:6:6,0:34:-0.00,-2.77,-27.34	0/0:17:17,0:40:-0.00,-6.08,-73.16	0/0:10:10,0:40:-0.00,-3.97,-44.00	0/0:13:13,0:40:-0.00,-4.88,-56.50	./.:.:.:.:.	0/0:27:27,0:40:-0.00,-9.09,-114.82	0/0:10:10,0:40:-0.00,-3.97,-44.00	0/0:5:5,0:31:-0.00,-2.47,-23.17	./.:3:3,0:24:-0.01,-1.87,-14.84	0/0:20:20,0:40:-0.00,-6.98,-85.66	0/0:16:16,0:40:-0.00,-5.78,-69.00	0/0:13:13,0:40:-0.00,-4.88,-56.50	0/0:14:14,0:40:-0.00,-5.18,-60.66	0/0:6:6,0:34:-0.00,-2.77,-27.34	0/0:13:13,0:40:-0.00,-4.88,-56.50	0/0:16:16,0:40:-0.00,-5.78,-69.00
scaffold828	14266	7793:27:-	C	A	.	PASS	NS=232;AF=0.239	GT:DP:AD:GQ:GL	0/1:10:3,7:40:-19.00,-0.00,-7.35	0/0:18:18,0:40:-0.00,-5.59,-58.05	0/0:15:15,0:40:-0.00,-4.68,-48.55	0/0:11:11,0:40:-0.00,-3.48,-35.87	0/1:13:5,8:40:-21.26,-0.00,-12.78	0/1:11:5,6:40:-15.53,-0.00,-13.38	0/0:17:17,0:40:-0.00,-5.29,-54.88	0/0:17:17,0:40:-0.00,-5.29,-54.88	0/0:21:21,0:40:-0.00,-6.49,-67.55	0/0:12:12,0:40:-0.00,-3.78,-39.04	0/0:7:7,0:29:-0.00,-2.28,-23.20	0/1:17:9,8:40:-20.06,0.00,-24.25	0/0:13:13,0:40:-0.00,-4.08,-42.21	0/0:9:9,0:35:-0.00,-2.88,-29.54	0/1:19:13,6:40:-13.12,-0.00,-36.32	0/0:23:23,0:40:-0.00,-7.09,-73.89	0/1:10:4,6:40:-15.83,-0.00,-10.52	0/1:27:12,15:40:-39.23,0.00,-30.75	0/1:16:9,7:40:-17.19,0.00,-24.55	0/0:16:16,0:40:-0.00,-4.98,-51.71	0/0:10:10,0:38:-0.00,-3.18,-32.71	0/1:18:5,13:40:-35.60,-0.00,-11.28	0/0:10:9,0:35:-0.00,-2.88,-29.54	0/0:8:8,0:32:-0.00,-2.58,-26.37	0/1:17:12,5:40:-10.55,-0.00,-33.76	0/0:6:6,0:25:-0.00,-1.98,-20.04	1/1:18:0,18:40:-56.00,-4.56,-0.00	0/0:10:10,0:38:-0.00,-3.18,-32.71	0/0:15:15,0:40:-0.00,-4.68,-48.55	./.:2:1,1:30:-2.40,-0.00,-3.42	0/0:14:14,0:40:-0.00,-4.38,-45.38	0/0:16:16,0:40:-0.00,-4.98,-51.71	0/1:8:4,4:40:-10.09,-0.00,-11.12	./.:4:3,1:23:-1.80,-0.01,-9.16	0/1:12:6,6:40:-15.23,0.00,-16.25	0/0:29:29,0:40:-0.00,-8.89,-92.90	0/1:20:9,11:40:-28.66,0.00,-23.35	0/0:16:16,0:40:-0.00,-4.98,-51.71	0/0:9:9,0:35:-0.00,-2.88,-29.54	0/1:15:12,3:40:-4.82,-0.00,-34.36	0/0:13:13,0:40:-0.00,-4.08,-42.21
scaffold4990	13020	7850:62:+	G	A	.	PASS	NS=227;AF=0.249	GT:DP:AD:GQ:GL	0/1:11:8,3:40:-4.98,-0.00,-19.98	0/1:22:9,13:40:-30.20,0.00,-19.53	0/1:11:6,5:40:-10.69,-0.00,-14.27	0/1:18:8,10:40:-22.85,0.00,-17.88	0/0:10:10,0:39:-0.00,-3.27,-29.25	0/0:23:23,0:40:-0.00,-7.18,-66.33	0/0:15:15,0:40:-0.00,-4.77,-43.51	0/1:12:7,5:40:-10.39,-0.00,-16.83	0/0:22:22,0:40:-0.00,-6.88,-63.48	0/0:7:7,0:30:-0.00,-2.37,-20.70	0/1:8:5,3:40:-5.89,-0.00,-12.32	0/1:12:7,5:40:-10.39,-0.00,-16.83	0/1:14:5,9:40:-21.20,-0.00,-10.52	0/0:12:12,0:40:-0.00,-3.87,-34.96	0/0:11:11,0:40:-0.00,-3.57,-32.11	0/0:24:24,0:40:-0.00,-7.48,-69.18	0/1:13:4,9:40:-21.50,-0.00,-7.97	0/0:24:24,0:40:-0.00,-7.48,-69.18	0/0:12:12,0:40:-0.00,-3.87,-34.96	0/0:10:10,0:39:-0.00,-3.27,-29.25	0/0:7:7,0:30:-0.00,-2.37,-20.70	0/1:10:5,5:40:-10.99,-0.00,-11.72	0/0:12:12,0:40:-0.00,-3.87,-34.96	0/0:6:6,0:26:-0.00,-2.07,-17.85	0/0:18:18,0:40:-0.00,-5.67,-52.07	./.:4:2,2:40:-4.24,-0.00,-4.97	0/1:20:12,8:40:-16.54,0.00,-28.68	0/0:11:11,0:40:-0.00,-3.57,-32.11	0/0:15:15,0:40:-0.00,-4.77,-43.51	0/0:5:5,0:23:-0.01,-1.78,-15.00	0/0:26:26,0:40:-0.00,-8.08,-74.89	0/0:12:12,0:40:-0.00,-3.87,-34.96	0/0:9:9,0:36:-0.00,-2.97,-26.40	0/1:8:4,4:40:-8.74,-0.00,-9.47	0/1:14:10,4:40:-6.94,-0.00,-24.78	0/1:27:15,12:40:-25.85,0.00,-35.14	0/1:17:9,8:40:-17.44,0.00,-21.03	0/1:18:6,12:40:-28.55,-0.00,-12.17	0/0:10:10,0:39:-0.00,-3.27,-29.25	0/0:15:15,0:40:-0.00,-4.77,-43.51	0/1:13:10,3:40:-4.38,-0.00,-25.08
scaffold12950	2433	7869:35:-	C	T	.	PASS	NS=209;AF=0.019	GT:DP:AD:GQ:GL	0/0:23:23,0:40:-0.00,-7.64,-92.11	0/0:20:20,0:40:-0.00,-6.73,-80.40	0/0:15:15,0:40:-0.00,-5.23,-60.88	0/0:16:16,0:40:-0.00,-5.53,-64.78	0/0:19:19,0:40:-0.00,-6.43,-76.49	0/0:22:22,0:40:-0.00,-7.34,-88.21	./.:.:.:.:.	./.:.:.:.:.	0/0:19:19,0:40:-0.00,-6.43,-76.49	0/0:187:187,0:40:0.00,-57.00,-732.47	0/0:32:32,0:40:-0.00,-10.35,-127.25	0/0:30:30,0:40:-0.00,-9.74,-119.45	0/0:19:19,0:40:-0.00,-6.43,-76.49	0/0:7:7,0:35:-0.00,-2.82,-29.64	./.:.:.:.:.	0/0:128:128,0:40:-0.00,-39.24,-502.10	0/0:27:27,0:40:-0.00,-8.84,-107.73	./.:.:.:.:.	0/0:27:27,0:40:-0.00,-8.84,-107.73	0/0:15:15,0:40:-0.00,-5.23,-60.88	./.:.:.:.:.	0/0:78:77,0:40:0.00,-23.89,-302.96	0/0:44:44,0:40:-0.00,-13.96,-174.11	0/0:14:14,0:40:-0.00,-4.93,-56.97	./.:.:.:.:.	0/0:61:61,0:40:0.00,-19.07,-240.49	0/0:30:30,0:40:-0.00,-9.74,-119.45	0/0:19:19,0:40:-0.00,-6.43,-76.49	0/0:103:103,0:40:0.00,-31.72,-404.48	./.:1:1,0:15:-0.04,-1.06,-6.25	0/0:32:32,0:40:-0.00,-10.35,-127.25	./.:.:.:.:.	0/0:11:11,0:40:-0.00,-4.03,-45.26	0/0:8:8,0:38:-0.00,-3.12,-33.54	0/0:25:25,0:40:-0.00,-8.24,-99.92	0/0:96:96,0:40:0.00,-29.61,-377.15	0/0:31:31,0:40:-0.00,-10.05,-123.35	0/0:21:21,0:40:-0.00,-7.04,-84.30	0/0:29:29,0:40:-0.00,-9.44,-115.54	0/0:35:35,0:40:-0.00,-11.25,-138.97	0/0:18:17,1:28:-0.00,-2.23,-64.78
scaffold43612	18	7895:18:+	G	C	.	PASS	NS=215;AF=0.012	GT:DP:AD:GQ:GL	0/0:22:22,0:40:-0.00,-8.20,-82.70	0/0:23:23,0:40:-0.00,-8.50,-86.35	0/0:23:23,0:40:-0.00,-8.50,-86.35	0/0:19:19,0:40:-0.00,-7.30,-71.75	0/0:15:15,0:40:-0.00,-6.10,-57.14	0/0:23:23,0:40:-0.00,-8.50,-86.35	0/0:19:19,0:40:-0.00,-7.30,-71.75	0/0:33:33,0:40:-0.00,-11.51,-122.87	0/0:30:30,0:40:-0.00,-10.61,-111.91	0/0:26:26,0:40:-0.00,-9.41,-97.31	0/0:12:12,0:40:-0.00,-5.19,-46.19	0/0:25:25,0:40:-0.00,-9.11,-93.66	0/0:15:15,0:40:-0.00,-6.10,-57.14	0/0:23:22,0:40:-0.00,-8.20,-82.70	0/1:16:2,14:39:-44.72,-0.00,-3.28	0/0:30:30,0:40:-0.00,-10.61,-111.91	0/0:19:19,0:40:-0.00,-7.30,-71.75	0/0:36:36,0:40:-0.00,-12.42,-133.82	0/0:27:27,0:40:-0.00,-9.71,-100.96	0/0:27:27,0:40:-0.00,-9.71,-100.96	0/0:22:22,0:40:-0.00,-8.20,-82.70	0/0:17:17,0:40:-0.00,-6.70,-64.45	0/0:19:19,0:40:-0.00,-7.30,-71.75	0/1:13:11,2:24:-1.82,-0.01,-37.05	0/0:27:27,0:40:-0.00,-9.71,-100.96	0/0:12:12,0:40:-0.00,-5.19,-46.19	0/0:34:34,0:40:-0.00,-11.81,-126.52	0/0:10:10,0:40:-0.00,-4.59,-38.89	0/0:32:32,0:40:-0.00,-11.21,-119.22	0/0:11:11,0:40:-0.00,-4.89,-42.54	0/0:28:28,0:40:-0.00,-10.01,-104.61	0/0:7:7,0:40:-0.00,-3.69,-27.93	0/0:14:14,0:40:-0.00,-5.80,-53.49	0/0:9:9,0:40:-0.00,-4.29,-35.23	0/0:25:25,0:40:-0.00,-9.11,-93.66	0/0:47:47,0:40:-0.00,-15.73,-173.99	0/0:26:26,0:40:-0.00,-9.41,-97.31	0/0:31:31,0:40:-0.00,-10.91,-115.57	0/0:14:14,0:40:-0.00,-5.80,-53.49	0/0:21:21,0:40:-0.00,-7.90,-79.05	0/0:24:24,0:40:-0.00,-8.80,-90.01
scaffold5391	2856	7965:74:+	G	A	.	PASS	NS=232;AF=0.069	GT:DP:AD:GQ:GL	0/0:21:21,0:40:-0.00,-7.15,-84.49	0/0:30:30,0:40:-0.00,-9.86,-119.91	0/1:13:6,7:40:-22.81,0.00,-20.71	0/0:26:26,0:40:-0.00,-8.66,-104.17	0/1:30:18,12:40:-37.37,0.00,-62.83	0/0:19:19,0:40:-0.00,-6.55,-76.62	0/0:30:30,0:40:-0.00,-9.86,-119.91	0/0:30:30,0:40:-0.00,-9.86,-119.91	1/1:51:0,51:40:-198.88,-14.34,-0.00	0/1:21:8,13:40:-44.01,0.00,-26.18	0/0:10:10,0:40:-0.00,-3.84,-41.20	0/0:26:25,0:40:-0.00,-8.35,-100.23	0/0:35:35,0:40:-0.00,-11.36,-139.59	0/1:32:20,12:40:-36.77,0.00,-70.09	0/0:24:24,0:40:-0.00,-8.05,-96.30	0/0:41:41,0:40:-0.00,-13.17,-163.20	0/1:37:18,19:40:-62.81,0.00,-60.72	0/1:50:24,26:40:-86.45,0.00,-80.42	0/0:35:35,0:40:-0.00,-11.36,-139.59	0/0:23:23,0:40:-0.00,-7.75,-92.36	0/0:28:28,0:40:-0.00,-9.26,-112.04	0/0:21:21,0:40:-0.00,-7.15,-84.49	0/0:27:27,0:40:-0.00,-8.96,-108.11	0/0:12:12,0:40:-0.00,-4.44,-49.07	0/0:31:31,0:40:-0.00,-10.16,-123.85	0/0:19:19,0:40:-0.00,-6.55,-76.62	0/0:34:34,0:40:-0.00,-11.06,-135.66	0/0:20:20,0:40:-0.00,-6.85,-80.56	0/0:45:45,0:40:-0.00,-14.37,-178.95	0/0:9:9,0:40:-0.00,-3.54,-37.26	0/0:38:38,0:40:-0.00,-12.27,-151.40	0/0:14:14,0:40:-0.00,-5.04,-56.94	0/0:19:19,0:40:-0.00,-6.55,-76.62	0/0:16:16,0:40:-0.00,-5.65,-64.81	0/0:32:32,0:40:-0.00,-10.46,-127.78	0/1:51:32,19:40:-58.60,0.00,-111.60	0/0:37:37,0:40:-0.00,-11.97,-147.46	0/0:29:29,0:40:-0.00,-9.56,-115.98	0/0:18:18,0:40:-0.00,-6.25,-72.68	0/0:24:24,0:40:-0.00,-8.05,-96.30	0/0:30:30,0:40:-0.00,-9.86,-119.91
scaffold11821	9700	8018:8:-	A	G	.	PASS	NS=224;AF=0.208	GT:DP:AD:GQ:GL	0/0:5:5,0:24:-0.01,-1.87,-18.88	0/0:7:7,0:31:-0.00,-2.47,-26.05	0/0:5:5,0:24:-0.01,-1.87,-18.88	0/0:6:6,0:27:-0.00,-2.17,-22.46	0/0:8:8,0:34:-0.00,-2.77,-29.63	0/0:5:5,0:24:-0.01,-1.87,-18.88	0/0:13:13,0:40:-0.00,-4.27,-47.56	0/1:8:6,2:40:-4.41,-0.00,-19.69	0/0:7:7,0:31:-0.00,-2.47,-26.05	0/0:6:6,0:27:-0.00,-2.17,-22.46	0/1:6:3,3:40:-8.59,-0.00,-9.53	0/0:7:7,0:31:-0.00,-2.47,-26.05	0/0:9:9,0:37:-0.00,-3.07,-33.22	0/0:7:7,0:31:-0.00,-2.47,-26.05	./.:4:4,0:21:-0.01,-1.57,-15.30	0/0:6:6,0:27:-0.00,-2.17,-22.46	0/0:11:11,0:40:-0.00,-3.67,-40.39	0/0:9:9,0:37:-0.00,-3.07,-33.22	0/0:9:9,0:37:-0.00,-3.07,-33.22	0/1:9:4,5:40:-14.86,-0.00,-12.22	1/1:7:0,7:20:-24.18,-1.54,-0.01	0/0:9:9,0:37:-0.00,-3.07,-33.22	0/0:14:14,0:40:-0.00,-4.57,-51.15	0/0:7:7,0:31:-0.00,-2.47,-26.05	0/0:10:10,0:40:-0.00,-3.37,-36.80	./.:2:2,0:14:-0.05,-1.01,-8.16	0/1:17:9,8:40:-23.22,0.00,-27.74	0/0:6:6,0:27:-0.00,-2.17,-22.46	0/0:12:12,0:40:-0.00,-3.97,-43.98	./.:.:.:.:.	0/1:10:3,7:40:-21.74,-0.00,-8.33	./.:4:3,1:26:-2.03,-0.00,-10.14	0/0:5:5,0:24:-0.01,-1.87,-18.88	0/0:7:7,0:31:-0.00,-2.47,-26.05	0/0:10:10,0:40:-0.00,-3.37,-36.80	0/0:7:7,0:31:-0.00,-2.47,-26.05	0/1:7:6,1:16:-1.15,-0.03,-20.02	0/0:9:9,0:37:-0.00,-3.07,-33.22	0/0:5:5,0:24:-0.01,-1.87,-18.88	0/0:11:11,0:40:-0.00,-3.67,-40.39	0/1:8:3,5:40:-15.17,-0.00,-8.93
scaffold23407	14283	8032:9:+	T	C	.	PASS	NS=221;AF=0.179	GT:DP:AD:GQ:GL	0/1:10:4,6:40:-26.85,0.00,-17.87	0/0:16:16,0:40:-0.00,-5.22,-81.83	./.:3:3,0:18:-0.02,-1.33,-16.26	0/1:8:5,3:40:-12.32,-0.00,-23.52	0/1:14:6,8:40:-35.74,0.00,-26.75	0/0:10:10,0:40:-0.00,-3.42,-51.56	0/0:13:13,0:40:-0.00,-4.32,-66.69	0/1:15:7,8:40:-35.44,-0.00,-31.50	0/0:15:15,0:40:-0.00,-4.92,-76.78	0/0:11:11,0:40:-0.00,-3.72,-56.60	./.:4:1,3:40:-13.52,-0.00,-4.54	0/0:9:9,0:38:-0.00,-3.12,-46.51	0/1:6:4,2:40:-7.88,-0.00,-19.07	0/0:10:10,0:40:-0.00,-3.42,-51.56	0/1:12:8,4:40:-16.16,0.00,-37.45	0/1:11:6,5:40:-21.51,-0.00,-27.66	0/0:14:14,0:40:-0.00,-4.62,-71.74	0/0:5:5,0:25:-0.01,-1.92,-26.34	0/1:13:5,8:40:-36.04,0.00,-22.01	0/0:12:12,0:40:-0.00,-4.02,-61.65	0/1:9:5,4:40:-17.06,0.00,-23.21	./.:3:2,1:40:-3.73,-0.00,-9.88	0/0:13:13,0:40:-0.00,-4.32,-66.69	0/1:7:3,4:40:-17.67,-0.00,-13.73	0/1:9:6,3:40:-12.02,-0.00,-28.26	0/0:8:8,0:34:-0.00,-2.82,-41.47	./.:4:4,0:21:-0.01,-1.62,-21.30	0/0:5:5,0:25:-0.01,-1.92,-26.34	0/0:15:15,0:40:-0.00,-4.92,-76.78	0/0:6:6,0:28:-0.00,-2.22,-31.38	0/0:5:5,0:25:-0.01,-1.92,-26.34	0/0:5:5,0:25:-0.01,-1.92,-26.34	./.:.:.:.:.	0/0:5:5,0:25:-0.01,-1.92,-26.34	0/0:5:5,0:25:-0.01,-1.92,-26.34	0/0:18:18,0:40:-0.00,-5.83,-91.92	0/0:13:13,0:40:-0.00,-4.32,-66.69	0/0:12:12,0:40:-0.00,-4.02,-61.65	0/0:16:16,0:40:-0.00,-5.22,-81.83	0/0:8:8,0:34:-0.00,-2.82,-41.47	0/0:17:17,0:40:-0.00,-5.52,-86.87
scaffold19993	10677	8097:7:+	A	G	.	PASS	NS=232;AF=0.045	GT:DP:AD:GQ:GL	0/0:6:6,0:34:-0.00,-2.77,-31.09	0/0:11:11,0:40:-0.00,-4.27,-55.30	0/0:8:8,0:40:-0.00,-3.37,-40.77	0/0:5:5,0:31:-0.00,-2.47,-26.25	0/1:7:3,4:40:-16.30,-0.00,-13.49	0/0:5:5,0:31:-0.00,-2.47,-26.25	0/0:7:7,0:37:-0.00,-3.07,-35.93	0/0:9:9,0:40:-0.00,-3.67,-45.61	0/0:8:8,0:40:-0.00,-3.37,-40.77	0/0:9:9,0:40:-0.00,-3.67,-45.61	./.:2:2,0:21:-0.01,-1.58,-11.73	0/0:7:7,0:37:-0.00,-3.07,-35.93	0/0:6:6,0:34:-0.00,-2.77,-31.09	0/0:6:6,0:34:-0.00,-2.77,-31.09	0/0:8:8,0:40:-0.00,-3.37,-40.77	0/0:9:9,0:40:-0.00,-3.67,-45.61	0/0:8:8,0:40:-0.00,-3.37,-40.77	0/0:12:12,0:40:-0.00,-4.57,-60.14	0/0:6:6,0:34:-0.00,-2.77,-31.09	0/0:6:6,0:34:-0.00,-2.77,-31.09	./.:2:2,0:21:-0.01,-1.58,-11.73	0/0:9:9,0:40:-0.00,-3.67,-45.61	1/1:7:0,7:15:-31.90,-1.07,-0.04	0/0:5:5,0:31:-0.00,-2.47,-26.25	0/0:6:6,0:34:-0.00,-2.77,-31.09	./.:3:3,0:24:-0.01,-1.87,-16.57	0/0:13:13,0:40:-0.00,-4.88,-64.98	0/0:5:5,0:31:-0.00,-2.47,-26.25	0/0:10:10,0:40:-0.00,-3.97,-50.45	./.:1:1,0:17:-0.02,-1.29,-6.90	0/0:7:7,0:37:-0.00,-3.07,-35.93	0/0:10:10,0:40:-0.00,-3.97,-50.45	0/0:7:7,0:37:-0.00,-3.07,-35.93	./.:3:3,0:24:-0.01,-1.87,-16.57	0/0:10:10,0:40:-0.00,-3.97,-50.45	0/0:8:8,0:40:-0.00,-3.37,-40.77	0/0:9:9,0:40:-0.00,-3.67,-45.61	0/0:10:10,0:40:-0.00,-3.97,-50.45	0/1:5:2,3:40:-12.06,-0.00,-9.25	0/0:7:7,0:37:-0.00,-3.07,-35.93	0/0:6:6,0:34:-0.00,-2.77,-31.09
scaffold8417	1026	8109:25:-	A	G	.	PASS	NS=233;AF=0.028	GT:DP:AD:GQ:GL	./.:4:4,0:30:-0.00,-2.36,-16.74	0/0:9:9,0:40:-0.00,-3.86,-34.71	./.:2:2,0:23:-0.01,-1.76,-9.55	./.:3:3,0:26:-0.00,-2.06,-13.14	0/0:6:6,0:36:-0.00,-2.96,-23.92	0/0:5:5,0:33:-0.00,-2.66,-20.33	0/0:6:6,0:36:-0.00,-2.96,-23.92	0/0:10:10,0:40:-0.00,-4.16,-38.30	0/0:10:10,0:40:-0.00,-4.16,-38.30	0/0:9:9,0:40:-0.00,-3.86,-34.71	0/0:5:5,0:33:-0.00,-2.66,-20.33	0/0:7:7,0:39:-0.00,-3.26,-27.52	0/0:6:6,0:36:-0.00,-2.96,-23.92	0/0:7:7,0:39:-0.00,-3.26,-27.52	0/0:5:5,0:33:-0.00,-2.66,-20.33	0/0:9:9,0:40:-0.00,-3.86,-34.71	0/0:8:8,0:40:-0.00,-3.56,-31.11	./.:4:4,0:30:-0.00,-2.36,-16.74	./.:4:4,0:30:-0.00,-2.36,-16.74	./.:4:4,0:30:-0.00,-2.36,-16.74	0/0:6:6,0:36:-0.00,-2.96,-23.92	0/0:10:10,0:40:-0.00,-4.16,-38.30	0/0:7:7,0:39:-0.00,-3.26,-27.52	./.:2:2,0:23:-0.01,-1.76,-9.55	0/0:8:8,0:40:-0.00,-3.56,-31.11	0/0:6:6,0:36:-0.00,-2.96,-23.92	0/0:10:10,0:40:-0.00,-4.16,-38.30	0/0:5:5,0:33:-0.00,-2.66,-20.33	0/0:22:22,0:40:-0.00,-7.77,-81.44	./.:2:2,0:23:-0.01,-1.76,-9.55	0/0:9:9,0:40:-0.00,-3.86,-34.71	./.:4:2,2:40:-4.84,-0.00,-7.19	0/0:5:5,0:33:-0.00,-2.66,-20.33	./.:2:2,0:23:-0.01,-1.76,-9.55	0/1:7:3,4:40:-11.12,-0.00,-9.88	0/0:15:15,0:40:-0.00,-5.66,-56.28	0/0:10:10,0:40:-0.00,-4.16,-38.30	0/0:19:19,0:40:-0.00,-6.87,-70.66	0/0:7:7,0:39:-0.00,-3.26,-27.52	0/0:5:5,0:33:-0.00,-2.66,-20.33	0/0:5:5,0:33:-0.00,-2.66,-20.33
scaffold1511	5757	8124:76:+	C	T	.	PASS	NS=233;AF=0.039	GT:DP:AD:GQ:GL	0/0:11:11,0:40:-0.00,-4.41,-43.15	0/0:15:15,0:40:-0.00,-5.61,-58.10	0/0:6:6,0:35:-0.00,-2.91,-24.47	0/0:14:14,0:40:-0.00,-5.31,-54.36	0/0:9:9,0:40:-0.00,-3.81,-35.68	0/0:9:9,0:40:-0.00,-3.81,-35.68	0/0:10:10,0:40:-0.00,-4.11,-39.42	0/0:15:14,0:40:-0.00,-5.31,-54.36	0/0:5:5,0:32:-0.00,-2.60,-20.73	0/0:23:23,0:40:-0.00,-8.02,-88.00	./.:2:2,0:22:-0.01,-1.71,-9.53	0/0:12:12,0:40:-0.00,-4.71,-46.89	./.:4:4,0:29:-0.00,-2.30,-17.00	0/0:16:16,0:40:-0.00,-5.91,-61.84	0/0:16:16,0:40:-0.00,-5.91,-61.84	1/1:11:0,11:30:-39.06,-2.36,-0.00	0/1:14:8,6:40:-17.11,0.00,-26.63	0/1:15:4,11:40:-35.49,-0.00,-11.38	0/0:16:16,0:40:-0.00,-5.91,-61.84	0/0:13:13,0:40:-0.00,-5.01,-50.63	0/0:6:6,0:35:-0.00,-2.91,-24.47	0/0:10:10,0:40:-0.00,-4.11,-39.42	0/0:12:12,0:40:-0.00,-4.71,-46.89	0/0:7:7,0:39:-0.00,-3.21,-28.21	0/0:8:8,0:40:-0.00,-3.51,-31.94	./.:4:4,0:29:-0.00,-2.30,-17.00	0/0:22:22,0:40:-0.00,-7.72,-84.26	0/0:5:5,0:32:-0.00,-2.60,-20.73	0/0:6:6,0:35:-0.00,-2.91,-24.47	./.:2:2,0:22:-0.01,-1.71,-9.53	0/0:11:11,0:40:-0.00,-4.41,-43.15	0/0:9:9,0:40:-0.00,-3.81,-35.68	./.:4:1,3:40:-8.91,-0.00,-3.48	0/0:6:6,0:35:-0.00,-2.91,-24.47	./.:2:2,0:22:-0.01,-1.71,-9.53	0/0:31:31,0:40:-0.00,-10.43,-117.89	0/0:8:8,0:40:-0.00,-3.51,-31.94	0/0:10:10,0:40:-0.00,-4.11,-39.42	0/0:8:8,0:40:-0.00,-3.51,-31.94	0/0:14:14,0:40:-0.00,-5.31,-54.36	0/0:17:17,0:40:-0.00,-6.22,-65.57
scaffold9178	9852	8328:17:+	A	T	.	PASS	NS=236;AF=0.013	GT:DP:AD:GQ:GL	0/0:18:18,0:40:-0.00,-6.85,-69.11	0/0:7:7,0:40:-0.00,-3.54,-28.32	./.:4:4,0:33:-0.00,-2.64,-17.20	0/0:20:20,0:40:-0.00,-7.46,-76.53	0/0:9:9,0:40:-0.00,-4.14,-35.74	0/0:19:19,0:40:-0.00,-7.15,-72.82	0/0:16:16,0:40:-0.00,-6.25,-61.70	0/0:20:20,0:40:-0.00,-7.46,-76.53	0/0:25:25,0:40:-0.00,-8.96,-95.07	0/0:23:23,0:40:-0.00,-8.36,-87.65	0/0:13:13,0:40:-0.00,-5.35,-50.57	0/0:25:25,0:40:-0.00,-8.96,-95.07	0/0:18:18,0:40:-0.00,-6.85,-69.11	0/0:23:23,0:40:-0.00,-8.36,-87.65	0/0:27:27,0:40:-0.00,-9.56,-102.49	0/0:25:25,0:40:-0.00,-8.96,-95.07	0/0:14:14,0:40:-0.00,-5.65,-54.28	0/0:31:31,0:40:-0.00,-10.77,-117.32	0/0:13:13,0:40:-0.00,-5.35,-50.57	0/0:18:18,0:40:-0.00,-6.85,-69.11	0/0:12:12,0:40:-0.00,-5.05,-46.86	0/0:21:21,0:40:-0.00,-7.76,-80.24	0/0:18:18,0:40:-0.00,-6.85,-69.11	0/0:6:6,0:39:-0.00,-3.24,-24.62	0/0:19:19,0:40:-0.00,-7.15,-72.82	0/0:18:18,0:40:-0.00,-6.85,-69.11	0/0:25:25,0:40:-0.00,-8.96,-95.07	0/0:11:11,0:40:-0.00,-4.75,-43.16	0/0:21:21,0:40:-0.00,-7.76,-80.24	./.:2:2,0:26:-0.00,-2.04,-9.79	0/0:15:15,0:40:-0.00,-5.95,-57.99	0/0:11:11,0:40:-0.00,-4.75,-43.16	0/0:14:14,0:40:-0.00,-5.65,-54.28	0/0:12:12,0:40:-0.00,-5.05,-46.86	0/0:25:25,0:40:-0.00,-8.96,-95.07	0/0:21:21,0:40:-0.00,-7.76,-80.24	0/0:9:9,0:40:-0.00,-4.14,-35.74	0/0:7:7,0:40:-0.00,-3.54,-28.32	0/1:16:7,9:40:-27.12,0.00,-22.07	0/0:13:13,0:40:-0.00,-5.35,-50.57	0/0:17:17,0:40:-0.00,-6.55,-65.40
scaffold2800	12279	8344:40:-	C	T	.	PASS	NS=233;AF=0.015	GT:DP:AD:GQ:GL	0/0:8:8,0:40:-0.00,-3.98,-43.65	0/0:18:18,0:40:-0.00,-6.99,-95.61	0/1:15:9,6:40:-25.09,0.00,-42.75	0/0:15:15,0:40:-0.00,-6.09,-80.02	0/0:8:8,0:40:-0.00,-3.98,-43.65	0/0:14:14,0:40:-0.00,-5.79,-74.83	0/0:7:7,0:40:-0.00,-3.68,-38.45	0/0:10:10,0:40:-0.00,-4.59,-54.04	0/0:18:18,0:40:-0.00,-6.99,-95.61	0/0:16:16,0:40:-0.00,-6.39,-85.22	0/0:8:8,0:40:-0.00,-3.98,-43.65	0/0:17:17,0:40:-0.00,-6.69,-90.42	0/0:14:14,0:40:-0.00,-5.79,-74.83	./.:4:4,0:34:-0.00,-2.78,-22.86	0/0:21:21,0:40:-0.00,-7.90,-111.21	0/0:13:13,0:40:-0.00,-5.49,-69.63	./.:3:3,0:31:-0.00,-2.48,-17.66	0/0:36:36,0:40:-0.00,-12.41,-189.16	0/0:10:10,0:40:-0.00,-4.59,-54.04	0/0:18:18,0:40:-0.00,-6.99,-95.61	0/0:10:10,0:40:-0.00,-4.59,-54.04	0/0:14:14,0:40:-0.00,-5.79,-74.83	0/0:15:15,0:40:-0.00,-6.09,-80.02	0/0:5:5,0:37:-0.00,-3.08,-28.05	0/0:12:12,0:40:-0.00,-5.19,-64.43	0/0:5:5,0:37:-0.00,-3.08,-28.05	0/0:19:19,0:40:-0.00,-7.30,-100.81	0/0:10:10,0:40:-0.00,-4.59,-54.04	0/1:12:7,5:40:-20.80,0.00,-33.26	./.:.:.:.:.	0/0:20:20,0:40:-0.00,-7.60,-106.01	./.:4:4,0:34:-0.00,-2.78,-22.86	./.:4:4,0:34:-0.00,-2.78,-22.86	./.:3:3,0:31:-0.00,-2.48,-17.66	0/0:24:24,0:40:-0.00,-8.80,-126.80	0/0:41:41,0:40:-0.00,-13.92,-215.14	0/0:20:20,0:40:-0.00,-7.60,-106.01	0/0:11:11,0:40:-0.00,-4.89,-59.24	0/0:13:13,0:40:-0.00,-5.49,-69.63	0/0:13:13,0:40:-0.00,-5.49,-69.63	0/0:8:8,0:40:-0.00,-3.98,-43.65
scaffold7167	6135	8371:32:-	C	T	.	PASS	NS=238;AF=0.021	GT:DP:AD:GQ:GL	0/0:7:7,0:40:-0.00,-3.41,-29.71	0/0:17:17,0:40:-0.00,-6.42,-68.79	0/0:5:5,0:34:-0.00,-2.81,-21.90	0/0:8:8,0:40:-0.00,-3.71,-33.62	0/0:6:6,0:38:-0.00,-3.11,-25.81	0/0:14:14,0:40:-0.00,-5.52,-57.06	0/0:5:5,0:34:-0.00,-2.81,-21.90	0/0:6:6,0:38:-0.00,-3.11,-25.81	0/1:8:2,6:40:-19.73,-0.00,-6.46	./.:4:4,0:31:-0.00,-2.51,-17.99	0/0:8:8,0:40:-0.00,-3.71,-33.62	0/0:13:13,0:40:-0.00,-5.22,-53.16	0/0:11:11,0:40:-0.00,-4.62,-45.34	0/0:9:9,0:40:-0.00,-4.02,-37.53	0/0:13:13,0:40:-0.00,-5.22,-53.16	0/0:14:14,0:40:-0.00,-5.52,-57.06	0/0:9:9,0:40:-0.00,-4.02,-37.53	0/0:15:15,0:40:-0.00,-5.82,-60.97	0/0:13:13,0:40:-0.00,-5.22,-53.16	0/0:14:14,0:40:-0.00,-5.52,-57.06	0/0:10:10,0:40:-0.00,-4.32,-41.44	0/0:6:6,0:38:-0.00,-3.11,-25.81	0/0:6:6,0:38:-0.00,-3.11,-25.81	0/1:10:5,5:40:-15.22,0.00,-17.58	0/0:9:9,0:40:-0.00,-4.02,-37.53	0/0:9:9,0:40:-0.00,-4.02,-37.53	0/0:16:16,0:40:-0.00,-6.12,-64.88	0/0:6:6,0:38:-0.00,-3.11,-25.81	0/0:10:10,0:40:-0.00,-4.32,-41.44	./.:2:2,0:25:-0.01,-1.91,-10.18	0/0:17:16,0:40:-0.00,-6.12,-64.88	0/1:6:2,4:40:-12.52,-0.00,-7.06	0/0:10:10,0:40:-0.00,-4.32,-41.44	0/0:5:5,0:34:-0.00,-2.81,-21.90	0/0:11:11,0:40:-0.00,-4.62,-45.34	0/0:21:21,0:40:-0.00,-7.63,-84.42	0/1:11:3,8:40:-26.64,-0.00,-9.47	0/0:8:8,0:40:-0.00,-3.71,-33.62	0/0:9:9,0:40:-0.00,-4.02,-37.53	0/0:8:8,0:40:-0.00,-3.71,-33.62	0/0:13:13,0:40:-0.00,-5.22,-53.16
scaffold765	8186	8381:54:+	C	T	.	PASS	NS=233;AF=0.013	GT:DP:AD:GQ:GL	./.:3:3,0:30:-0.00,-2.44,-16.97	0/0:10:10,0:40:-0.00,-4.54,-51.04	0/0:5:5,0:37:-0.00,-3.04,-26.70	0/0:8:8,0:40:-0.00,-3.94,-41.30	./.:3:3,0:30:-0.00,-2.44,-16.97	0/0:6:6,0:40:-0.00,-3.34,-31.57	0/0:5:5,0:37:-0.00,-3.04,-26.70	0/0:13:13,0:40:-0.00,-5.44,-65.64	0/0:7:7,0:40:-0.00,-3.64,-36.44	0/0:7:7,0:40:-0.00,-3.64,-36.44	./.:4:4,0:34:-0.00,-2.74,-21.84	0/0:11:11,0:40:-0.00,-4.84,-55.90	./.:2:2,0:27:-0.00,-2.14,-12.11	./.:2:2,0:27:-0.00,-2.14,-12.11	0/0:11:11,0:40:-0.00,-4.84,-55.90	0/0:6:6,0:40:-0.00,-3.34,-31.57	0/0:5:5,0:37:-0.00,-3.04,-26.70	0/0:20:20,0:40:-0.00,-7.55,-99.70	0/0:13:13,0:40:-0.00,-5.44,-65.64	0/0:7:7,0:40:-0.00,-3.64,-36.44	0/0:9:9,0:40:-0.00,-4.24,-46.17	0/0:7:7,0:40:-0.00,-3.64,-36.44	0/0:11:11,0:40:-0.00,-4.84,-55.90	0/0:5:5,0:37:-0.00,-3.04,-26.70	0/0:12:12,0:40:-0.00,-5.14,-60.77	0/0:9:9,0:40:-0.00,-4.24,-46.17	0/0:10:10,0:40:-0.00,-4.54,-51.04	0/0:8:8,0:40:-0.00,-3.94,-41.30	0/0:12:12,0:40:-0.00,-5.14,-60.77	./.:4:4,0:34:-0.00,-2.74,-21.84	0/0:9:9,0:40:-0.00,-4.24,-46.17	0/0:5:5,0:37:-0.00,-3.04,-26.70	0/0:7:7,0:40:-0.00,-3.64,-36.44	./.:4:4,0:34:-0.00,-2.74,-21.84	0/0:7:7,0:40:-0.00,-3.64,-36.44	0/0:15:15,0:40:-0.00,-6.05,-75.37	./.:4:4,0:34:-0.00,-2.74,-21.84	./.:4:4,0:34:-0.00,-2.74,-21.84	./.:2:2,0:27:-0.00,-2.14,-12.11	0/0:11:11,0:40:-0.00,-4.84,-55.90	0/0:7:7,0:40:-0.00,-3.64,-36.44
scaffold12228	3855	8393:58:+	C	T	.	PASS	NS=234;AF=0.013	GT:DP:AD:GQ:GL	./.:1:1,0:23:-0.01,-1.79,-7.33	0/0:10:10,0:40:-0.00,-4.49,-51.88	0/0:9:9,0:40:-0.00,-4.19,-46.93	0/0:5:5,0:36:-0.00,-2.99,-27.13	0/0:7:7,0:40:-0.00,-3.59,-37.03	0/0:15:15,0:40:-0.00,-6.00,-76.64	0/0:6:6,0:40:-0.00,-3.29,-32.08	0/0:11:11,0:40:-0.00,-4.80,-56.84	0/0:12:12,0:40:-0.00,-5.10,-61.79	0/0:7:7,0:40:-0.00,-3.59,-37.03	0/0:7:7,0:40:-0.00,-3.59,-37.03	0/0:7:7,0:40:-0.00,-3.59,-37.03	0/0:9:9,0:40:-0.00,-4.19,-46.93	0/0:13:13,0:40:-0.00,-5.40,-66.74	0/1:10:7,3:40:-10.36,-0.00,-32.54	0/0:15:15,0:40:-0.00,-6.00,-76.64	0/0:8:8,0:40:-0.00,-3.89,-41.98	0/0:14:14,0:40:-0.00,-5.70,-71.69	0/0:8:8,0:40:-0.00,-3.89,-41.98	0/0:7:7,0:40:-0.00,-3.59,-37.03	./.:4:4,0:33:-0.00,-2.69,-22.18	./.:2:2,0:27:-0.00,-2.09,-12.28	./.:4:4,0:33:-0.00,-2.69,-22.18	./.:3:3,0:30:-0.00,-2.39,-17.23	0/0:11:11,0:40:-0.00,-4.80,-56.84	./.:2:2,0:27:-0.00,-2.09,-12.28	0/1:11:4,7:40:-29.86,0.00,-17.38	./.:2:2,0:27:-0.00,-2.09,-12.28	0/0:8:8,0:40:-0.00,-3.89,-41.98	./.:1:1,0:23:-0.01,-1.79,-7.33	0/0:10:10,0:40:-0.00,-4.49,-51.88	0/0:8:8,0:40:-0.00,-3.89,-41.98	0/0:6:6,0:40:-0.00,-3.29,-32.08	./.:4:4,0:33:-0.00,-2.69,-22.18	0/0:5:5,0:36:-0.00,-2.99,-27.13	0/0:14:14,0:40:-0.00,-5.70,-71.69	./.:4:4,0:33:-0.00,-2.69,-22.18	0/0:9:9,0:40:-0.00,-4.19,-46.93	./.:2:2,0:27:-0.00,-2.09,-12.28	0/0:7:7,0:40:-0.00,-3.59,-37.03	0/0:11:11,0:40:-0.00,-4.80,-56.84
scaffold1171	256	8409:124:-	C	A	.	PASS	NS=232;AF=0.011	GT:DP:AD:GQ:GL	./.:4:4,0:34:-0.00,-2.79,-17.51	0/0:9:9,0:40:-0.00,-4.30,-36.42	0/0:9:9,0:40:-0.00,-4.30,-36.42	./.:2:2,0:28:-0.00,-2.19,-9.94	./.:2:2,0:28:-0.00,-2.19,-9.94	./.:2:2,0:28:-0.00,-2.19,-9.94	0/0:7:7,0:40:-0.00,-3.69,-28.86	0/0:11:11,0:40:-0.00,-4.90,-43.99	0/0:7:7,0:40:-0.00,-3.69,-28.86	0/0:10:10,0:40:-0.00,-4.60,-40.20	0/0:6:6,0:40:-0.00,-3.39,-25.07	0/0:11:11,0:40:-0.00,-4.90,-43.99	./.:4:4,0:34:-0.00,-2.79,-17.51	0/0:9:9,0:40:-0.00,-4.30,-36.42	0/0:7:7,0:40:-0.00,-3.69,-28.86	0/0:9:9,0:40:-0.00,-4.30,-36.42	0/0:10:10,0:40:-0.00,-4.60,-40.20	0/0:8:8,0:40:-0.00,-4.00,-32.64	0/0:5:5,0:37:-0.00,-3.09,-21.29	0/0:5:5,0:37:-0.00,-3.09,-21.29	0/0:8:8,0:40:-0.00,-4.00,-32.64	0/1:6:1,5:34:-15.52,-0.00,-2.76	0/0:8:8,0:40:-0.00,-4.00,-32.64	0/0:5:5,0:37:-0.00,-3.09,-21.29	0/0:7:7,0:40:-0.00,-3.69,-28.86	./.:4:4,0:34:-0.00,-2.79,-17.51	0/0:10:10,0:40:-0.00,-4.60,-40.20	./.:3:3,0:31:-0.00,-2.49,-13.72	0/0:8:8,0:40:-0.00,-4.00,-32.64	./.:3:3,0:31:-0.00,-2.49,-13.72	0/0:10:10,0:40:-0.00,-4.60,-40.20	0/0:6:6,0:40:-0.00,-3.39,-25.07	0/0:5:5,0:37:-0.00,-3.09,-21.29	./.:4:4,0:34:-0.00,-2.79,-17.51	0/0:11:11,0:40:-0.00,-4.90,-43.99	0/0:8:8,0:40:-0.00,-4.00,-32.64	0/0:6:6,0:40:-0.00,-3.39,-25.07	0/0:5:5,0:37:-0.00,-3.09,-21.29	./.:1:1,0:24:-0.01,-1.89,-6.16	0/0:11:11,0:40:-0.00,-4.90,-43.99	0/0:8:8,0:40:-0.00,-4.00,-32.64
scaffold14740	9413	8430:24:+	G	A	.	PASS	NS=237;AF=0.011	GT:DP:AD:GQ:GL	0/0:13:13,0:40:-0.00,-5.48,-54.24	0/0:13:13,0:40:-0.00,-5.48,-54.24	0/0:10:10,0:40:-0.00,-4.58,-42.27	0/0:12:12,0:40:-0.00,-5.18,-50.25	0/0:9:9,0:40:-0.00,-4.28,-38.28	0/0:15:15,0:40:-0.00,-6.08,-62.22	0/0:13:13,0:40:-0.00,-5.48,-54.24	0/0:9:9,0:40:-0.00,-4.28,-38.28	0/0:18:18,0:40:-0.00,-6.99,-74.19	0/0:10:10,0:40:-0.00,-4.58,-42.27	./.:4:4,0:34:-0.00,-2.77,-18.33	0/0:6:6,0:40:-0.00,-3.38,-26.31	0/0:13:13,0:40:-0.00,-5.48,-54.24	0/0:19:19,0:40:-0.00,-7.29,-78.18	0/0:12:12,0:40:-0.00,-5.18,-50.25	0/0:13:13,0:40:-0.00,-5.48,-54.24	0/0:12:12,0:40:-0.00,-5.18,-50.25	0/0:22:22,0:40:-0.00,-8.19,-90.16	0/0:13:13,0:40:-0.00,-5.48,-54.24	0/0:9:9,0:40:-0.00,-4.28,-38.28	0/0:13:13,0:40:-0.00,-5.48,-54.24	0/0:9:9,0:40:-0.00,-4.28,-38.28	0/0:9:9,0:40:-0.00,-4.28,-38.28	0/0:8:8,0:40:-0.00,-3.98,-34.29	0/0:10:10,0:40:-0.00,-4.58,-42.27	0/0:10:10,0:40:-0.00,-4.58,-42.27	0/0:17:17,0:40:-0.00,-6.69,-70.20	0/0:15:15,0:40:-0.00,-6.08,-62.22	0/0:13:13,0:40:-0.00,-5.48,-54.24	./.:.:.:.:.	0/0:13:13,0:40:-0.00,-5.48,-54.24	0/0:13:13,0:40:-0.00,-5.48,-54.24	0/0:9:9,0:40:-0.00,-4.28,-38.28	0/0:5:5,0:37:-0.00,-3.07,-22.32	0/0:18:18,0:40:-0.00,-6.99,-74.19	0/0:20:20,0:40:-0.00,-7.59,-82.17	0/0:13:13,0:40:-0.00,-5.48,-54.24	0/0:15:15,0:40:-0.00,-6.08,-62.22	0/0:6:6,0:40:-0.00,-3.38,-26.31	0/0:14:14,0:40:-0.00,-5.78,-58.23	0/0:12:12,0:40:-0.00,-5.18,-50.25
scaffold11787	2309	8480:13:+	C	G	.	PASS	NS=227;AF=0.482	GT:DP:AD:GQ:GL	0/1:12:6,6:40:-27.96,0.00,-28.02	0/1:24:13,11:40:-50.52,0.00,-61.04	0/1:6:3,3:40:-14.07,-0.00,-14.13	0/0:13:13,0:40:-0.00,-3.74,-68.09	0/1:14:7,7:40:-32.59,0.00,-32.65	0/1:12:3,9:40:-43.66,-0.00,-12.32	0/1:27:13,14:40:-65.32,0.00,-60.14	0/1:20:9,11:40:-51.72,0.00,-41.31	0/1:25:10,15:40:-71.15,0.00,-45.04	0/1:25:11,14:40:-65.92,0.00,-50.27	1/1:5:0,5:18:-26.13,-1.30,-0.02	0/1:16:6,10:40:-47.69,0.00,-26.82	0/0:15:15,0:40:-0.00,-4.34,-78.56	0/1:16:12,4:40:-16.29,0.00,-58.22	0/1:13:8,5:40:-22.43,0.00,-38.19	0/1:15:10,5:40:-21.83,0.00,-48.05	0/1:18:7,11:40:-52.32,0.00,-31.45	0/1:25:15,10:40:-44.98,0.00,-71.21	0/1:18:8,10:40:-47.09,0.00,-36.68	0/0:15:15,0:40:-0.00,-4.34,-78.56	0/1:22:10,12:40:-56.35,0.00,-45.94	1/1:13:0,13:40:-67.98,-3.68,-0.00	0/1:9:4,5:40:-23.63,0.00,-18.46	./.:4:4,0:15:-0.04,-1.07,-21.03	0/1:14:6,8:40:-37.83,0.00,-27.42	1/1:5:0,5:18:-26.13,-1.30,-0.02	0/1:20:8,12:40:-56.96,0.00,-36.08	1/1:9:0,9:31:-47.05,-2.48,-0.00	0/1:23:13,10:40:-45.59,0.00,-61.34	./.:4:4,0:15:-0.04,-1.07,-21.03	0/1:14:8,6:40:-27.36,0.00,-37.88	0/0:13:13,0:40:-0.00,-3.74,-68.09	0/1:5:2,3:40:-14.37,-0.00,-9.19	./.:.:.:.:.	0/1:15:9,6:40:-27.06,0.00,-42.82	1/1:25:0,25:40:-130.78,-7.29,-0.00	0/0:5:5,0:18:-0.02,-1.35,-26.24	0/1:18:11,7:40:-31.39,0.00,-52.38	0/0:13:13,0:40:-0.00,-3.74,-68.09	0/1:19:6,13:40:-62.49,0.00,-25.91	0/1:15:7,8:40:-37.53,0.00,-32.35
scaffold33374	6808	8597:11:-	C	T	.	PASS	NS=234;AF=0.009	GT:DP:AD:GQ:GL	0/1:5:4,1:21:-1.63,-0.01,-18.48	0/0:11:11,0:40:-0.00,-5.01,-55.45	0/0:5:5,0:39:-0.00,-3.21,-26.50	0/0:9:9,0:40:-0.00,-4.41,-45.80	0/0:6:6,0:40:-0.00,-3.51,-31.32	0/0:7:7,0:40:-0.00,-3.81,-36.15	0/0:12:12,0:40:-0.00,-5.31,-60.27	0/0:8:8,0:40:-0.00,-4.11,-40.97	0/0:13:13,0:40:-0.00,-5.61,-65.10	0/0:8:8,0:40:-0.00,-4.11,-40.97	./.:3:3,0:32:-0.00,-2.60,-16.85	0/0:10:10,0:40:-0.00,-4.71,-50.62	./.:3:3,0:32:-0.00,-2.60,-16.85	0/0:8:8,0:40:-0.00,-4.11,-40.97	0/0:5:5,0:39:-0.00,-3.21,-26.50	0/0:9:9,0:40:-0.00,-4.41,-45.80	0/0:7:7,0:40:-0.00,-3.81,-36.15	0/0:9:9,0:40:-0.00,-4.41,-45.80	0/0:7:7,0:40:-0.00,-3.81,-36.15	0/0:11:11,0:40:-0.00,-5.01,-55.45	0/0:7:7,0:40:-0.00,-3.81,-36.15	0/0:12:12,0:40:-0.00,-5.31,-60.27	./.:3:3,0:32:-0.00,-2.60,-16.85	./.:4:4,0:35:-0.00,-2.91,-21.68	0/0:6:6,0:40:-0.00,-3.51,-31.32	0/0:10:10,0:40:-0.00,-4.71,-50.62	0/0:7:7,0:40:-0.00,-3.81,-36.15	0/0:9:9,0:40:-0.00,-4.41,-45.80	0/0:7:7,0:40:-0.00,-3.81,-36.15	./.:3:3,0:32:-0.00,-2.60,-16.85	0/0:8:8,0:40:-0.00,-4.11,-40.97	./.:4:4,0:35:-0.00,-2.91,-21.68	0/0:6:6,0:40:-0.00,-3.51,-31.32	0/0:6:6,0:40:-0.00,-3.51,-31.32	0/0:11:11,0:40:-0.00,-5.01,-55.45	0/0:19:19,0:40:-0.00,-7.42,-94.05	0/0:9:9,0:40:-0.00,-4.41,-45.80	0/0:5:5,0:39:-0.00,-3.21,-26.50	0/0:5:5,0:39:-0.00,-3.21,-26.50	0/0:6:6,0:40:-0.00,-3.51,-31.32	0/0:9:9,0:40:-0.00,-4.41,-45.80
scaffold4514	6633	8663:44:-	A	T	.	PASS	NS=234;AF=0.017	GT:DP:AD:GQ:GL	0/0:16:16,0:40:-0.00,-6.21,-66.59	0/0:42:42,0:40:-0.00,-14.03,-170.95	0/0:17:17,0:40:-0.00,-6.51,-70.60	0/0:25:25,0:40:-0.00,-8.92,-102.71	0/0:11:11,0:40:-0.00,-4.70,-46.52	0/0:20:20,0:40:-0.00,-7.41,-82.64	0/0:24:24,0:40:-0.00,-8.62,-98.70	0/0:23:23,0:40:-0.00,-8.32,-94.69	0/0:23:23,0:40:-0.00,-8.32,-94.69	0/0:33:33,0:40:-0.00,-11.33,-134.83	0/0:10:10,0:40:-0.00,-4.40,-42.51	0/0:27:27,0:40:-0.00,-9.52,-110.74	0/0:19:19,0:40:-0.00,-7.11,-78.63	0/0:22:22,0:40:-0.00,-8.02,-90.67	0/0:27:27,0:40:-0.00,-9.52,-110.74	0/0:31:31,0:40:-0.00,-10.72,-126.80	0/1:35:13,22:40:-76.38,0.00,-42.62	0/0:29:29,0:40:-0.00,-10.12,-118.77	0/0:16:16,0:40:-0.00,-6.21,-66.59	0/0:16:16,0:40:-0.00,-6.21,-66.59	0/0:12:12,0:40:-0.00,-5.01,-50.53	0/0:18:18,0:40:-0.00,-6.81,-74.62	0/0:35:35,0:40:-0.00,-11.93,-142.85	./.:4:4,0:32:-0.00,-2.60,-18.42	0/0:13:13,0:40:-0.00,-5.31,-54.55	0/0:6:6,0:39:-0.00,-3.20,-26.45	0/0:26:26,0:40:-0.00,-9.22,-106.73	0/0:17:17,0:40:-0.00,-6.51,-70.60	0/0:18:18,0:40:-0.00,-6.81,-74.62	0/0:9:9,0:40:-0.00,-4.10,-38.49	0/0:24:24,0:40:-0.00,-8.62,-98.70	0/0:11:11,0:40:-0.00,-4.70,-46.52	0/0:11:11,0:40:-0.00,-4.70,-46.52	0/0:14:14,0:40:-0.00,-5.61,-58.56	0/0:26:26,0:40:-0.00,-9.22,-106.73	0/0:43:43,0:40:-0.00,-14.34,-174.97	0/0:33:33,0:40:-0.00,-11.33,-134.83	0/0:22:22,0:40:-0.00,-8.02,-90.67	0/0:19:19,0:40:-0.00,-7.11,-78.63	0/0:29:29,0:40:-0.00,-10.12,-118.77	0/0:25:25,0:40:-0.00,-8.92,-102.71
scaffold5556	11437	8770:19:+	G	A	.	PASS	NS=228;AF=0.053	GT:DP:AD:GQ:GL	0/0:7:7,0:37:-0.00,-3.08,-35.67	0/0:12:12,0:40:-0.00,-4.58,-59.92	./.:3:3,0:24:-0.01,-1.88,-16.28	0/0:6:6,0:34:-0.00,-2.78,-30.83	0/0:5:5,0:31:-0.00,-2.48,-25.98	0/0:9:9,0:40:-0.00,-3.68,-45.37	0/1:6:5,1:26:-2.08,-0.00,-23.20	0/0:9:9,0:40:-0.00,-3.68,-45.37	0/0:17:17,0:40:-0.00,-6.09,-84.16	0/0:8:8,0:40:-0.00,-3.38,-40.52	./.:3:3,0:24:-0.01,-1.88,-16.28	./.:4:4,0:28:-0.00,-2.18,-21.13	0/0:7:7,0:37:-0.00,-3.08,-35.67	0/0:7:7,0:37:-0.00,-3.08,-35.67	0/0:12:12,0:40:-0.00,-4.58,-59.92	0/0:10:10,0:40:-0.00,-3.98,-50.22	0/0:14:14,0:40:-0.00,-5.18,-69.62	0/0:16:16,0:40:-0.00,-5.79,-79.31	0/0:15:15,0:40:-0.00,-5.49,-74.46	0/0:7:7,0:37:-0.00,-3.08,-35.67	0/1:9:4,5:40:-20.56,0.00,-17.45	1/1:11:0,11:32:-51.61,-2.55,-0.00	0/1:15:7,8:40:-33.31,0.00,-30.19	./.:4:4,0:28:-0.00,-2.18,-21.13	0/1:5:4,1:30:-2.38,-0.00,-18.65	0/0:5:5,0:31:-0.00,-2.48,-25.98	0/0:8:8,0:40:-0.00,-3.38,-40.52	0/0:5:5,0:31:-0.00,-2.48,-25.98	0/1:12:8,4:40:-14.81,-0.00,-35.94	./.:2:2,0:21:-0.01,-1.58,-11.44	0/0:11:11,0:40:-0.00,-4.28,-55.07	0/0:5:5,0:31:-0.00,-2.48,-25.98	./.:4:4,0:28:-0.00,-2.18,-21.13	./.:3:3,0:24:-0.01,-1.88,-16.28	./.:4:4,0:28:-0.00,-2.18,-21.13	0/0:17:17,0:40:-0.00,-6.09,-84.16	0/0:6:6,0:34:-0.00,-2.78,-30.83	0/0:11:11,0:40:-0.00,-4.28,-55.07	0/1:5:4,1:30:-2.38,-0.00,-18.65	0/1:10:5,5:40:-20.26,0.00,-22.00	0/0:14:14,0:40:-0.00,-5.18,-69.62
scaffold5666	9554	8775:11:+	A	T	.	PASS	NS=217;AF=0.028	GT:DP:AD:GQ:GL	0/0:12:12,0:40:-0.00,-4.82,-62.35	./.:.:.:.:.	./.:.:.:.:.	0/0:19:19,0:40:-0.00,-6.93,-97.63	./.:3:3,0:27:-0.00,-2.12,-17.00	./.:.:.:.:.	./.:.:.:.:.	0/0:25:25,0:40:-0.00,-8.73,-127.87	0/0:6:6,0:37:-0.00,-3.02,-32.12	0/0:18:18,0:40:-0.00,-6.63,-92.59	./.:3:3,0:27:-0.00,-2.12,-17.00	1/1:7:0,7:19:-33.42,-1.45,-0.02	0/0:11:11,0:40:-0.00,-4.52,-57.31	0/1:17:10,7:40:-28.95,0.00,-45.95	0/0:16:16,0:40:-0.00,-6.03,-82.51	0/0:15:15,0:40:-0.00,-5.72,-77.47	0/0:21:21,0:40:-0.00,-7.53,-107.71	0/0:11:11,0:40:-0.00,-4.52,-57.31	./.:4:4,0:30:-0.00,-2.41,-22.04	0/0:13:13,0:40:-0.00,-5.12,-67.39	0/0:14:14,0:40:-0.00,-5.42,-72.43	0/0:12:12,0:40:-0.00,-4.82,-62.35	0/1:10:5,5:40:-20.98,0.00,-22.86	./.:4:4,0:30:-0.00,-2.41,-22.04	0/0:8:8,0:40:-0.00,-3.62,-42.20	./.:2:2,0:24:-0.01,-1.82,-11.96	0/0:11:11,0:40:-0.00,-4.52,-57.31	0/1:9:5,4:40:-16.24,0.00,-23.16	0/0:16:16,0:40:-0.00,-6.03,-82.51	./.:3:3,0:27:-0.00,-2.12,-17.00	0/0:6:6,0:37:-0.00,-3.02,-32.12	0/0:7:7,0:40:-0.00,-3.32,-37.16	./.:2:2,0:24:-0.01,-1.82,-11.96	0/0:13:13,0:40:-0.00,-5.12,-67.39	0/0:12:12,0:40:-0.00,-4.82,-62.35	0/0:22:22,0:40:-0.00,-7.83,-112.75	0/0:10:10,0:40:-0.00,-4.22,-52.28	0/0:8:8,0:40:-0.00,-3.62,-42.20	0/0:11:11,0:40:-0.00,-4.52,-57.31	0/0:14:14,0:40:-0.00,-5.42,-72.43	0/0:11:11,0:40:-0.00,-4.52,-57.31
scaffold5276	4559	8782:60:+	T	G	.	PASS	NS=233;AF=0.240	GT:DP:AD:GQ:GL	0/0:15:15,0:40:-0.00,-4.74,-54.92	0/1:23:13,10:40:-28.87,0.00,-40.57	1/1:7:0,7:20:-24.33,-1.46,-0.02	1/1:11:0,11:33:-38.73,-2.65,-0.00	0/0:8:8,0:33:-0.00,-2.64,-29.71	0/1:9:5,4:40:-11.47,-0.00,-15.97	0/0:11:11,0:40:-0.00,-3.54,-40.52	0/1:28:17,11:40:-30.96,0.00,-53.47	1/1:19:0,19:40:-67.54,-5.05,-0.00	0/1:23:13,10:40:-28.87,0.00,-40.57	0/0:10:10,0:39:-0.00,-3.24,-36.92	0/1:9:3,6:40:-18.67,-0.00,-8.76	0/1:11:9,2:40:-3.66,-0.00,-29.77	0/0:14:14,0:40:-0.00,-4.44,-51.32	0/0:17:17,0:40:-0.00,-5.35,-62.13	0/1:13:5,8:40:-24.67,-0.00,-14.76	0/1:17:10,7:40:-19.87,0.00,-31.57	0/0:19:19,0:40:-0.00,-5.95,-69.33	0/1:16:7,9:40:-27.37,0.00,-21.06	0/1:9:4,5:40:-15.07,-0.00,-12.36	0/1:15:6,9:40:-27.67,0.00,-17.76	0/0:13:13,0:40:-0.00,-4.14,-47.72	0/1:15:5,10:40:-31.27,-0.00,-14.16	0/0:8:8,0:33:-0.00,-2.64,-29.71	1/1:22:0,22:40:-78.35,-5.95,-0.00	./.:4:2,2:40:-5.77,-0.00,-6.67	0/0:22:22,0:40:-0.00,-6.85,-80.14	0/0:13:13,0:40:-0.00,-4.14,-47.72	0/1:14:4,10:40:-31.58,-0.00,-10.86	./.:4:4,0:19:-0.02,-1.45,-15.32	0/1:21:10,11:40:-33.07,0.00,-30.37	0/0:9:9,0:36:-0.00,-2.94,-33.31	0/1:12:10,2:40:-3.36,-0.00,-33.07	0/1:5:3,2:40:-5.47,-0.00,-9.97	0/0:19:19,0:40:-0.00,-5.95,-69.33	0/1:31:15,16:40:-48.07,0.00,-45.37	0/0:10:10,0:39:-0.00,-3.24,-36.92	0/0:19:19,0:40:-0.00,-5.95,-69.33	0/0:15:15,0:40:-0.00,-4.74,-54.92	0/1:12:6,6:40:-17.77,0.00,-18.67	0/1:17:7,10:40:-30.67,0.00,-20.76
scaffold35430	3019	9023:10:+	C	T	.	PASS	NS=234;AF=0.021	GT:DP:AD:GQ:GL	0/0:8:8,0:40:-0.00,-3.70,-34.97	0/0:15:15,0:40:-0.00,-5.80,-63.50	./.:4:4,0:31:-0.00,-2.49,-18.67	0/0:8:8,0:40:-0.00,-3.70,-34.97	0/0:8:8,0:40:-0.00,-3.70,-34.97	0/0:9:9,0:40:-0.00,-4.00,-39.04	0/0:10:10,0:40:-0.00,-4.30,-43.12	0/0:11:11,0:40:-0.00,-4.60,-47.20	0/0:13:13,0:40:-0.00,-5.20,-55.35	0/0:15:15,0:40:-0.00,-5.80,-63.50	./.:3:3,0:28:-0.00,-2.19,-14.59	0/0:10:10,0:40:-0.00,-4.30,-43.12	0/0:8:8,0:40:-0.00,-3.70,-34.97	0/0:15:15,0:40:-0.00,-5.80,-63.50	./.:2:2,0:24:-0.01,-1.90,-10.52	0/0:7:7,0:40:-0.00,-3.40,-30.89	0/0:12:12,0:40:-0.00,-4.90,-51.27	0/0:14:14,0:40:-0.00,-5.50,-59.42	0/0:6:6,0:37:-0.00,-3.09,-26.82	0/0:13:13,0:40:-0.00,-5.20,-55.35	0/0:10:10,0:40:-0.00,-4.30,-43.12	0/0:8:8,0:40:-0.00,-3.70,-34.97	0/0:13:13,0:40:-0.00,-5.20,-55.35	0/1:7:4,3:40:-8.83,-0.00,-15.27	0/0:14:14,0:40:-0.00,-5.50,-59.42	0/0:6:6,0:37:-0.00,-3.09,-26.82	0/0:15:15,0:40:-0.00,-5.80,-63.50	0/0:18:18,0:40:-0.00,-6.71,-75.73	0/0:18:18,0:40:-0.00,-6.71,-75.73	./.:3:3,0:28:-0.00,-2.19,-14.59	0/0:11:11,0:40:-0.00,-4.60,-47.20	./.:.:.:.:.	0/0:10:10,0:40:-0.00,-4.30,-43.12	0/0:6:6,0:37:-0.00,-3.09,-26.82	0/1:8:5,3:40:-8.53,-0.00,-19.04	0/0:17:17,0:40:-0.00,-6.41,-71.65	0/0:11:11,0:40:-0.00,-4.60,-47.20	0/0:11:11,0:40:-0.00,-4.60,-47.20	0/0:16:16,0:40:-0.00,-6.10,-67.58	0/0:11:11,0:40:-0.00,-4.60,-47.20	0/0:19:19,0:40:-0.00,-7.01,-79.80
scaffold17227	14612	9219:42:-	C	T	.	PASS	NS=234;AF=0.019	GT:DP:AD:GQ:GL	0/0:5:5,0:34:-0.00,-2.81,-21.31	0/0:14:14,0:40:-0.00,-5.52,-55.41	0/0:6:6,0:38:-0.00,-3.11,-25.10	0/0:6:6,0:38:-0.00,-3.11,-25.10	./.:4:3,1:18:-1.30,-0.02,-11.25	0/0:6:6,0:38:-0.00,-3.11,-25.10	0/0:19:19,0:40:-0.00,-7.02,-74.36	0/0:7:7,0:40:-0.00,-3.41,-28.89	0/0:8:8,0:40:-0.00,-3.71,-32.68	0/0:9:9,0:40:-0.00,-4.01,-36.47	./.:3:3,0:28:-0.00,-2.21,-13.73	0/0:8:8,0:40:-0.00,-3.71,-32.68	./.:4:4,0:31:-0.00,-2.51,-17.52	0/0:7:7,0:40:-0.00,-3.41,-28.89	0/0:10:10,0:40:-0.00,-4.31,-40.26	0/0:7:7,0:40:-0.00,-3.41,-28.89	0/0:5:5,0:34:-0.00,-2.81,-21.31	0/0:15:15,0:40:-0.00,-5.82,-59.20	0/0:5:5,0:34:-0.00,-2.81,-21.31	0/0:8:8,0:40:-0.00,-3.71,-32.68	./.:4:4,0:31:-0.00,-2.51,-17.52	0/0:5:5,0:34:-0.00,-2.81,-21.31	0/0:6:6,0:38:-0.00,-3.11,-25.10	./.:3:3,0:28:-0.00,-2.21,-13.73	0/0:6:6,0:38:-0.00,-3.11,-25.10	./.:4:4,0:31:-0.00,-2.51,-17.52	0/0:14:14,0:40:-0.00,-5.52,-55.41	0/0:5:5,0:34:-0.00,-2.81,-21.31	0/0:10:10,0:40:-0.00,-4.31,-40.26	./.:1:1,0:21:-0.01,-1.62,-6.16	0/0:5:5,0:34:-0.00,-2.81,-21.31	./.:4:2,2:40:-5.07,-0.00,-7.43	0/0:6:6,0:38:-0.00,-3.11,-25.10	./.:3:3,0:28:-0.00,-2.21,-13.73	0/0:8:8,0:40:-0.00,-3.71,-32.68	0/0:14:14,0:40:-0.00,-5.52,-55.41	0/0:9:9,0:40:-0.00,-4.01,-36.47	./.:4:4,0:31:-0.00,-2.51,-17.52	0/0:8:8,0:40:-0.00,-3.71,-32.68	./.:3:2,1:21:-1.59,-0.01,-7.75	0/0:10:10,0:40:-0.00,-4.31,-40.26
scaffold3623	12992	9224:15:+	T	C	.	PASS	NS=233;AF=0.013	GT:DP:AD:GQ:GL	./.:4:4,0:33:-0.00,-2.72,-23.00	./.:3:3,0:30:-0.00,-2.42,-17.84	0/0:6:6,0:40:-0.00,-3.32,-33.31	0/0:5:5,0:37:-0.00,-3.02,-28.16	./.:3:3,0:30:-0.00,-2.42,-17.84	0/0:8:8,0:40:-0.00,-3.92,-43.63	./.:3:3,0:30:-0.00,-2.42,-17.84	0/0:20:20,0:40:-0.00,-7.53,-105.51	0/0:18:18,0:40:-0.00,-6.93,-95.20	0/0:16:16,0:40:-0.00,-6.33,-84.88	./.:2:2,0:27:-0.00,-2.12,-12.69	0/0:18:18,0:40:-0.00,-6.93,-95.20	0/0:6:6,0:40:-0.00,-3.32,-33.31	0/0:18:18,0:40:-0.00,-6.93,-95.20	0/0:9:9,0:40:-0.00,-4.22,-48.78	0/0:15:15,0:40:-0.00,-6.03,-79.73	0/0:16:16,0:40:-0.00,-6.33,-84.88	0/0:12:12,0:40:-0.00,-5.12,-64.26	0/0:5:5,0:37:-0.00,-3.02,-28.16	0/0:9:9,0:40:-0.00,-4.22,-48.78	0/0:8:8,0:40:-0.00,-3.92,-43.63	0/0:12:12,0:40:-0.00,-5.12,-64.26	0/0:15:15,0:40:-0.00,-6.03,-79.73	0/0:6:6,0:40:-0.00,-3.32,-33.31	0/0:13:13,0:40:-0.00,-5.43,-69.41	0/0:9:9,0:40:-0.00,-4.22,-48.78	0/0:15:15,0:40:-0.00,-6.03,-79.73	0/0:10:10,0:40:-0.00,-4.52,-53.94	0/0:6:6,0:40:-0.00,-3.32,-33.31	./.:3:3,0:30:-0.00,-2.42,-17.84	0/0:13:13,0:40:-0.00,-5.43,-69.41	0/0:8:8,0:40:-0.00,-3.92,-43.63	./.:1:1,0:24:-0.01,-1.82,-7.53	0/0:7:7,0:40:-0.00,-3.62,-38.47	0/0:12:12,0:40:-0.00,-5.12,-64.26	0/0:30:30,0:40:-0.00,-10.54,-157.08	./.:.:.:.:.	0/0:5:5,0:37:-0.00,-3.02,-28.16	0/0:19:19,0:40:-0.00,-7.23,-100.36	0/0:12:12,0:40:-0.00,-5.12,-64.26	0/1:11:4,7:40:-31.28,0.00,-18.18
scaffold13640	9353	9250:17:-	C	T	.	PASS	NS=231;AF=0.011	GT:DP:AD:GQ:GL	0/0:13:13,0:40:-0.00,-5.47,-38.93	0/0:15:15,0:40:-0.00,-6.07,-44.55	0/0:10:10,0:40:-0.00,-4.57,-30.49	0/0:16:16,0:40:-0.00,-6.37,-47.37	0/0:11:11,0:40:-0.00,-4.87,-33.30	0/0:8:8,0:40:-0.00,-3.97,-24.87	0/0:15:15,0:40:-0.00,-6.07,-44.55	0/0:20:20,0:40:-0.00,-7.57,-58.61	0/0:16:16,0:40:-0.00,-6.37,-47.37	0/0:14:14,0:40:-0.00,-5.77,-41.74	0/0:6:6,0:40:-0.00,-3.37,-19.24	0/0:16:16,0:40:-0.00,-6.37,-47.37	0/0:5:5,0:37:-0.00,-3.07,-16.43	0/0:18:18,0:40:-0.00,-6.97,-52.99	0/0:9:9,0:40:-0.00,-4.27,-27.68	0/0:23:23,0:40:-0.00,-8.47,-67.05	0/0:9:9,0:40:-0.00,-4.27,-27.68	0/0:7:7,0:40:-0.00,-3.67,-22.06	0/0:17:17,0:40:-0.00,-6.67,-50.18	0/0:10:10,0:40:-0.00,-4.57,-30.49	0/0:9:9,0:40:-0.00,-4.27,-27.68	0/0:14:14,0:40:-0.00,-5.77,-41.74	0/1:11:8,3:40:-3.57,-0.00,-20.00	0/0:10:10,0:40:-0.00,-4.57,-30.49	0/0:9:9,0:40:-0.00,-4.27,-27.68	0/0:5:5,0:37:-0.00,-3.07,-16.43	0/0:16:16,0:40:-0.00,-6.37,-47.37	0/0:16:16,0:40:-0.00,-6.37,-47.37	0/0:19:19,0:40:-0.00,-7.27,-55.80	0/1:7:4,3:40:-4.77,-0.00,-9.95	0/0:17:17,0:40:-0.00,-6.67,-50.18	0/0:7:7,0:40:-0.00,-3.67,-22.06	0/0:10:10,0:40:-0.00,-4.57,-30.49	0/1:9:6,3:40:-4.17,-0.00,-14.98	0/0:11:11,0:40:-0.00,-4.87,-33.30	0/0:23:23,0:40:-0.00,-8.47,-67.05	0/0:11:11,0:40:-0.00,-4.87,-33.30	./.:4:4,0:34:-0.00,-2.77,-13.62	0/0:7:7,0:40:-0.00,-3.67,-22.06	0/0:15:15,0:40:-0.00,-6.07,-44.55	0/0:16:16,0:40:-0.00,-6.37,-47.37
scaffold5899	5665	9266:23:+	G	T	.	PASS	NS=236;AF=0.021	GT:DP:AD:GQ:GL	0/0:11:11,0:40:-0.00,-4.71,-45.71	0/0:20:20,0:40:-0.00,-7.42,-81.42	0/0:10:10,0:40:-0.00,-4.41,-41.74	0/0:14:14,0:40:-0.00,-5.61,-57.61	0/0:14:14,0:40:-0.00,-5.61,-57.61	0/0:8:8,0:40:-0.00,-3.80,-33.80	0/0:9:9,0:40:-0.00,-4.11,-37.77	0/0:16:16,0:40:-0.00,-6.21,-65.55	0/0:16:16,0:40:-0.00,-6.21,-65.55	0/0:6:6,0:39:-0.00,-3.20,-25.87	./.:3:3,0:29:-0.00,-2.30,-13.97	0/0:23:23,0:40:-0.00,-8.32,-93.32	0/0:10:10,0:40:-0.00,-4.41,-41.74	0/1:20:9,11:40:-36.23,0.00,-30.36	0/0:13:13,0:40:-0.00,-5.31,-53.64	0/0:22:22,0:40:-0.00,-8.02,-89.35	0/0:17:17,0:40:-0.00,-6.51,-69.51	0/0:28:28,0:40:-0.00,-9.82,-113.16	0/0:11:11,0:40:-0.00,-4.71,-45.71	0/0:16:16,0:40:-0.00,-6.21,-65.55	0/0:9:9,0:40:-0.00,-4.11,-37.77	0/0:15:15,0:40:-0.00,-5.91,-61.58	0/0:15:15,0:40:-0.00,-5.91,-61.58	0/1:13:7,6:40:-18.50,0.00,-24.53	0/0:8:8,0:40:-0.00,-3.80,-33.80	0/0:9:9,0:40:-0.00,-4.11,-37.77	0/0:22:22,0:40:-0.00,-8.02,-89.35	0/0:8:8,0:40:-0.00,-3.80,-33.80	0/0:36:36,0:40:-0.00,-12.23,-144.90	0/0:5:5,0:35:-0.00,-2.90,-21.90	0/0:18:18,0:40:-0.00,-6.81,-73.48	0/0:18:18,0:40:-0.00,-6.81,-73.48	0/0:15:15,0:40:-0.00,-5.91,-61.58	0/0:19:19,0:40:-0.00,-7.12,-77.45	0/0:15:15,0:40:-0.00,-5.91,-61.58	0/0:6:6,0:39:-0.00,-3.20,-25.87	0/0:12:12,0:40:-0.00,-5.01,-49.67	0/1:11:3,8:40:-27.03,-0.00,-9.26	0/0:14:14,0:40:-0.00,-5.61,-57.61	0/0:18:18,0:40:-0.00,-6.81,-73.48	0/0:21:21,0:40:-0.00,-7.72,-85.38
scaffold18918	4286	9295:9:+	A	G	.	PASS	NS=227;AF=0.496	GT:DP:AD:GQ:GL	0/0:15:15,0:40:-0.00,-4.14,-28.45	0/0:24:24,0:40:-0.00,-6.80,-45.51	1/1:14:0,14:40:-26.52,-3.83,-0.00	0/0:16:16,0:40:-0.00,-4.44,-30.35	0/1:14:8,6:40:-7.53,-0.00,-11.34	0/0:15:11,0:36:-0.00,-2.96,-20.87	0/1:12:8,4:40:-4.33,-0.00,-11.93	0/0:13:13,0:40:-0.00,-3.55,-24.66	1/1:25:0,25:40:-47.37,-7.08,-0.00	0/0:16:16,0:40:-0.00,-4.44,-30.35	0/1:5:3,2:32:-2.61,-0.00,-4.52	0/0:17:17,0:40:-0.00,-4.73,-32.24	0/1:8:2,6:23:-9.31,-0.01,-1.74	0/1:13:8,5:40:-5.93,-0.00,-11.63	0/1:12:7,5:40:-6.22,-0.00,-10.03	0/1:24:7,17:40:-25.42,-0.00,-6.49	0/0:12:12,0:39:-0.00,-3.25,-22.77	0/1:21:9,12:40:-16.83,-0.00,-11.16	0/0:12:12,0:39:-0.00,-3.25,-22.77	0/1:17:10,7:40:-8.54,-0.00,-14.24	1/1:20:0,20:40:-37.89,-5.60,-0.00	0/1:10:6,4:40:-4.92,-0.00,-8.73	0/0:13:13,0:40:-0.00,-3.55,-24.66	0/1:6:2,4:29:-6.10,-0.00,-2.33	0/0:14:14,0:40:-0.00,-3.85,-26.56	0/0:10:6,0:20:-0.01,-1.50,-11.41	0/1:20:9,11:40:-15.23,-0.00,-11.46	0/0:18:18,0:40:-0.00,-5.03,-34.14	0/1:23:12,11:40:-14.35,-0.00,-16.26	./.:.:.:.:.	1/1:18:0,10:33:-18.94,-2.65,-0.00	0/0:13:13,0:40:-0.00,-3.55,-24.66	0/1:9:4,5:40:-7.11,-0.00,-5.23	0/1:6:2,4:29:-6.10,-0.00,-2.33	0/1:18:9,9:40:-12.03,-0.00,-12.05	1/1:30:0,30:40:-56.85,-8.56,-0.00	0/1:11:7,4:40:-4.62,-0.00,-10.33	0/1:16:4,12:38:-18.31,-0.00,-3.16	0/1:13:8,5:40:-5.93,-0.00,-11.63	0/0:14:5,0:17:-0.03,-1.21,-9.52	1/1:26:0,12:39:-22.73,-3.24,-0.00
scaffold2744	11159	9452:39:+	G	C	.	PASS	NS=235;AF=0.011	GT:DP:AD:GQ:GL	0/0:15:15,0:40:-0.00,-6.10,-56.82	0/0:15:15,0:40:-0.00,-6.10,-56.82	./.:4:4,0:34:-0.00,-2.79,-16.89	0/0:8:8,0:40:-0.00,-4.00,-31.41	./.:4:4,0:34:-0.00,-2.79,-16.89	0/0:13:13,0:40:-0.00,-5.50,-49.56	0/0:11:11,0:40:-0.00,-4.90,-42.30	0/0:9:9,0:40:-0.00,-4.30,-35.04	0/0:24:24,0:40:-0.00,-8.81,-89.49	0/0:9:9,0:40:-0.00,-4.30,-35.04	0/0:7:7,0:40:-0.00,-3.70,-27.78	0/0:19:19,0:40:-0.00,-7.31,-71.34	0/1:13:9,4:40:-9.02,-0.00,-29.54	0/0:7:7,0:40:-0.00,-3.70,-27.78	./.:4:4,0:34:-0.00,-2.79,-16.89	0/0:15:15,0:40:-0.00,-6.10,-56.82	0/0:12:12,0:40:-0.00,-5.20,-45.93	0/0:13:13,0:40:-0.00,-5.50,-49.56	0/0:11:11,0:40:-0.00,-4.90,-42.30	0/0:6:6,0:40:-0.00,-3.40,-24.15	0/0:12:12,0:40:-0.00,-5.20,-45.93	0/0:14:14,0:40:-0.00,-5.80,-53.19	0/0:11:11,0:40:-0.00,-4.90,-42.30	./.:1:1,0:24:-0.01,-1.90,-6.01	0/0:15:15,0:40:-0.00,-6.10,-56.82	0/0:8:8,0:40:-0.00,-4.00,-31.41	0/0:17:17,0:40:-0.00,-6.71,-64.08	0/0:8:8,0:40:-0.00,-4.00,-31.41	0/0:18:18,0:40:-0.00,-7.01,-67.71	./.:3:3,0:31:-0.00,-2.49,-13.26	0/0:19:19,0:40:-0.00,-7.31,-71.34	./.:2:2,0:28:-0.00,-2.19,-9.64	0/0:8:8,0:40:-0.00,-4.00,-31.41	./.:1:1,0:24:-0.01,-1.90,-6.01	0/0:8:8,0:40:-0.00,-4.00,-31.41	0/0:16:16,0:40:-0.00,-6.40,-60.45	0/0:8:8,0:40:-0.00,-4.00,-31.41	0/0:16:16,0:40:-0.00,-6.40,-60.45	0/0:8:8,0:40:-0.00,-4.00,-31.41	0/0:11:11,0:40:-0.00,-4.90,-42.30	0/0:12:12,0:40:-0.00,-5.20,-45.93
scaffold6424	2395	9481:13:+	A	C	.	PASS	NS=226;AF=0.241	GT:DP:AD:GQ:GL	0/0:8:8,0:32:-0.00,-2.63,-34.02	0/1:22:6,16:40:-59.36,0.00,-18.90	0/1:7:4,3:40:-10.09,-0.00,-15.14	0/0:12:12,0:40:-0.00,-3.83,-50.57	0/0:10:10,0:39:-0.00,-3.23,-42.30	0/1:14:9,5:40:-16.25,0.00,-33.72	0/1:18:8,10:40:-35.74,0.00,-28.38	0/0:21:21,0:40:-0.00,-6.54,-87.81	0/1:12:6,6:40:-20.99,0.00,-21.91	1/1:18:0,18:40:-73.56,-4.72,-0.00	./.:.:.:.:.	0/0:11:11,0:40:-0.00,-3.53,-46.43	0/1:11:2,9:40:-33.71,-0.00,-5.66	0/0:18:18,0:40:-0.00,-5.64,-75.40	0/1:11:4,7:40:-25.43,-0.00,-13.94	0/0:13:13,0:40:-0.00,-4.13,-54.71	0/1:10:4,6:40:-21.60,-0.00,-14.24	0/0:17:17,0:40:-0.00,-5.34,-71.26	0/0:11:11,0:40:-0.00,-3.53,-46.43	0/0:20:20,0:40:-0.00,-6.24,-83.67	0/1:21:10,11:40:-38.97,0.00,-35.75	0/1:10:3,7:40:-25.73,-0.00,-10.10	0/0:10:10,0:39:-0.00,-3.23,-42.30	1/1:9:0,9:26:-36.32,-2.02,-0.00	0/0:15:15,0:40:-0.00,-4.74,-62.99	0/1:8:2,6:40:-22.20,-0.00,-6.57	0/0:25:25,0:40:-0.00,-7.75,-104.36	0/1:19:10,9:40:-31.30,0.00,-36.36	0/0:21:21,0:40:-0.00,-6.54,-87.81	./.:.:.:.:.	0/0:23:23,0:40:-0.00,-7.14,-96.09	0/0:7:7,0:29:-0.00,-2.33,-29.89	0/0:8:8,0:32:-0.00,-2.63,-34.02	0/1:8:2,6:40:-22.20,-0.00,-6.57	0/1:8:4,4:40:-13.92,-0.00,-14.84	0/1:21:10,11:40:-38.97,0.00,-35.75	0/0:10:10,0:39:-0.00,-3.23,-42.30	0/1:22:10,12:40:-42.81,0.00,-35.45	0/0:11:11,0:40:-0.00,-3.53,-46.43	0/1:19:10,9:40:-31.30,0.00,-36.36	0/0:13:13,0:40:-0.00,-4.13,-54.71
scaffold12168	13159	9496:49:-	C	T	.	PASS	NS=231;AF=0.050	GT:DP:AD:GQ:GL	0/0:5:5,0:31:-0.00,-2.46,-27.21	0/0:14:14,0:40:-0.00,-5.17,-72.52	0/0:8:8,0:40:-0.00,-3.36,-42.31	0/0:9:9,0:40:-0.00,-3.66,-47.35	0/0:5:5,0:31:-0.00,-2.46,-27.21	0/0:6:6,0:34:-0.00,-2.76,-32.24	0/1:11:8,3:40:-10.84,-0.00,-38.05	0/0:15:15,0:40:-0.00,-5.47,-77.55	0/0:14:14,0:40:-0.00,-5.17,-72.52	0/0:14:14,0:40:-0.00,-5.17,-72.52	./.:2:2,0:21:-0.01,-1.57,-12.12	./.:2:2,0:21:-0.01,-1.57,-12.12	0/0:7:7,0:37:-0.00,-3.06,-37.28	0/0:5:5,0:31:-0.00,-2.46,-27.21	0/0:8:8,0:40:-0.00,-3.36,-42.31	0/0:14:14,0:40:-0.00,-5.17,-72.52	0/1:10:4,6:40:-26.25,0.00,-18.21	0/0:10:10,0:40:-0.00,-3.96,-52.38	0/0:10:10,0:40:-0.00,-3.96,-52.38	./.:.:.:.:.	0/0:6:6,0:34:-0.00,-2.76,-32.24	0/0:5:5,0:31:-0.00,-2.46,-27.21	0/0:7:7,0:37:-0.00,-3.06,-37.28	./.:3:3,0:24:-0.01,-1.86,-17.14	0/0:8:8,0:40:-0.00,-3.36,-42.31	./.:3:3,0:24:-0.01,-1.86,-17.14	0/0:15:15,0:40:-0.00,-5.47,-77.55	0/0:11:11,0:40:-0.00,-4.26,-57.41	0/0:10:10,0:40:-0.00,-3.96,-52.38	0/1:6:4,2:40:-7.31,-0.00,-19.42	0/0:13:13,0:40:-0.00,-4.86,-67.48	0/1:6:2,4:40:-17.38,-0.00,-9.35	./.:3:3,0:24:-0.01,-1.86,-17.14	0/0:6:6,0:34:-0.00,-2.76,-32.24	0/0:9:9,0:40:-0.00,-3.66,-47.35	0/0:9:9,0:40:-0.00,-3.66,-47.35	0/0:9:9,0:40:-0.00,-3.66,-47.35	./.:4:4,0:27:-0.00,-2.16,-22.18	0/0:5:5,0:31:-0.00,-2.46,-27.21	0/1:11:5,6:40:-25.95,0.00,-22.95	0/0:9:9,0:40:-0.00,-3.66,-47.35
scaffold14986	3168	9612:13:-	T	A	.	PASS	NS=239;AF=0.013	GT:DP:AD:GQ:GL	0/0:25:25,0:40:-0.00,-9.04,-134.22	0/0:25:25,0:40:-0.00,-9.04,-134.22	0/0:9:9,0:40:-0.00,-4.22,-49.84	0/0:21:21,0:40:-0.00,-7.83,-113.12	0/0:11:11,0:40:-0.00,-4.82,-60.38	0/0:13:13,0:40:-0.00,-5.42,-70.93	0/0:22:22,0:40:-0.00,-8.13,-118.40	0/0:32:32,0:40:-0.00,-11.14,-171.14	0/0:29:29,0:40:-0.00,-10.24,-155.32	0/0:22:22,0:40:-0.00,-8.13,-118.40	0/0:7:7,0:40:-0.00,-3.62,-39.29	0/0:20:20,0:40:-0.00,-7.53,-107.85	0/0:15:15,0:40:-0.00,-6.02,-81.48	0/0:25:25,0:40:-0.00,-9.04,-134.22	0/0:23:23,0:40:-0.00,-8.43,-123.67	0/0:29:29,0:40:-0.00,-10.24,-155.32	0/0:10:10,0:40:-0.00,-4.52,-55.11	0/1:20:10,10:40:-45.21,0.00,-47.58	0/0:30:30,0:40:-0.00,-10.54,-160.59	0/0:26:26,0:40:-0.00,-9.34,-139.49	0/0:16:16,0:40:-0.00,-6.33,-86.75	0/0:20:20,0:40:-0.00,-7.53,-107.85	0/0:12:12,0:40:-0.00,-5.12,-65.66	0/0:17:17,0:40:-0.00,-6.63,-92.03	0/0:21:21,0:40:-0.00,-7.83,-113.12	0/0:13:13,0:40:-0.00,-5.42,-70.93	0/0:40:40,0:40:-0.00,-13.55,-213.33	0/0:13:13,0:40:-0.00,-5.42,-70.93	0/0:33:33,0:40:-0.00,-11.44,-176.41	0/0:8:8,0:40:-0.00,-3.92,-44.56	0/0:26:26,0:40:-0.00,-9.34,-139.49	0/0:18:18,0:40:-0.00,-6.93,-97.30	0/0:23:23,0:40:-0.00,-8.43,-123.67	0/0:8:8,0:40:-0.00,-3.92,-44.56	0/0:20:20,0:40:-0.00,-7.53,-107.85	0/0:24:24,0:40:-0.00,-8.73,-128.95	0/0:18:18,0:40:-0.00,-6.93,-97.30	0/0:24:24,0:40:-0.00,-8.73,-128.95	0/0:16:16,0:40:-0.00,-6.33,-86.75	0/0:17:17,0:40:-0.00,-6.63,-92.03	0/0:20:20,0:40:-0.00,-7.53,-107.85
scaffold15066	531	9781:22:+	C	T	.	PASS	NS=238;AF=0.013	GT:DP:AD:GQ:GL	0/0:8:8,0:40:-0.00,-3.92,-33.02	0/0:24:24,0:40:-0.00,-8.73,-94.32	0/0:6:6,0:40:-0.00,-3.31,-25.36	0/0:9:9,0:40:-0.00,-4.22,-36.85	0/0:21:21,0:40:-0.00,-7.83,-82.83	0/0:8:8,0:40:-0.00,-3.92,-33.02	0/0:19:19,0:40:-0.00,-7.23,-75.16	0/0:17:17,0:40:-0.00,-6.62,-67.50	0/0:23:23,0:40:-0.00,-8.43,-90.49	0/0:13:13,0:40:-0.00,-5.42,-52.18	./.:4:4,0:33:-0.00,-2.71,-17.70	0/0:23:23,0:40:-0.00,-8.43,-90.49	0/0:14:14,0:40:-0.00,-5.72,-56.01	0/0:14:14,0:40:-0.00,-5.72,-56.01	0/0:12:12,0:40:-0.00,-5.12,-48.34	0/0:18:18,0:40:-0.00,-6.93,-71.33	0/0:14:14,0:40:-0.00,-5.72,-56.01	0/0:18:18,0:40:-0.00,-6.93,-71.33	0/0:19:19,0:40:-0.00,-7.23,-75.16	0/0:18:18,0:40:-0.00,-6.93,-71.33	0/0:10:10,0:40:-0.00,-4.52,-40.68	0/0:20:20,0:40:-0.00,-7.53,-78.99	0/0:18:18,0:40:-0.00,-6.93,-71.33	0/0:5:5,0:37:-0.00,-3.01,-21.53	0/0:23:23,0:40:-0.00,-8.43,-90.49	0/0:8:8,0:40:-0.00,-3.92,-33.02	0/0:23:23,0:40:-0.00,-8.43,-90.49	0/0:10:10,0:40:-0.00,-4.52,-40.68	0/0:28:28,0:40:-0.00,-9.93,-109.64	0/0:5:5,0:37:-0.00,-3.01,-21.53	0/0:15:15,0:40:-0.00,-6.02,-59.84	0/0:13:13,0:40:-0.00,-5.42,-52.18	0/0:14:14,0:40:-0.00,-5.72,-56.01	0/0:5:5,0:37:-0.00,-3.01,-21.53	0/0:17:17,0:40:-0.00,-6.62,-67.50	0/1:21:11,10:40:-30.48,0.00,-36.69	0/0:14:14,0:40:-0.00,-5.72,-56.01	0/0:15:15,0:40:-0.00,-6.02,-59.84	0/0:16:16,0:40:-0.00,-6.32,-63.67	0/0:16:16,0:40:-0.00,-6.32,-63.67	0/0:20:20,0:40:-0.00,-7.53,-78.99
scaffold18532	11104	9792:6:-	G	A	.	PASS	NS=222;AF=0.018	GT:DP:AD:GQ:GL	0/0:14:14,0:40:-0.00,-5.54,-72.37	0/0:21:21,0:40:-0.00,-7.65,-107.38	0/0:15:15,0:40:-0.00,-5.84,-77.38	0/0:13:13,0:40:-0.00,-5.24,-67.37	0/0:6:6,0:38:-0.00,-3.13,-32.37	0/0:7:7,0:40:-0.00,-3.43,-37.37	0/0:14:14,0:40:-0.00,-5.54,-72.37	0/0:19:19,0:40:-0.00,-7.04,-97.38	0/0:17:17,0:40:-0.00,-6.44,-87.38	0/1:15:7,8:40:-34.17,0.00,-31.53	./.:4:4,0:31:-0.00,-2.53,-22.37	0/0:5:5,0:35:-0.00,-2.83,-27.37	./.:2:2,0:25:-0.01,-1.93,-12.37	0/0:20:20,0:40:-0.00,-7.34,-102.38	0/0:15:15,0:40:-0.00,-5.84,-77.38	0/0:7:7,0:40:-0.00,-3.43,-37.37	0/0:14:14,0:40:-0.00,-5.54,-72.37	0/0:8:8,0:40:-0.00,-3.73,-42.37	0/0:11:11,0:40:-0.00,-4.64,-57.37	0/0:8:8,0:40:-0.00,-3.73,-42.37	./.:3:3,0:28:-0.00,-2.23,-17.37	./.:3:3,0:28:-0.00,-2.23,-17.37	0/0:9:9,0:40:-0.00,-4.03,-47.37	0/0:9:9,0:40:-0.00,-4.03,-47.37	0/0:11:11,0:40:-0.00,-4.64,-57.37	0/0:7:7,0:40:-0.00,-3.43,-37.37	0/0:21:21,0:40:-0.00,-7.65,-107.38	0/0:12:12,0:40:-0.00,-4.94,-62.37	0/0:19:19,0:40:-0.00,-7.04,-97.38	./.:.:.:.:.	0/0:23:23,0:40:-0.00,-8.25,-117.38	0/1:7:4,3:40:-11.57,-0.00,-18.94	0/0:9:9,0:40:-0.00,-4.03,-47.37	./.:4:4,0:31:-0.00,-2.53,-22.37	0/0:7:7,0:40:-0.00,-3.43,-37.37	0/0:14:14,0:40:-0.00,-5.54,-72.37	0/0:9:9,0:40:-0.00,-4.03,-47.37	./.:.:.:.:.	0/0:14:14,0:40:-0.00,-5.54,-72.37	0/0:9:9,0:40:-0.00,-4.03,-47.37	0/0:19:19,0:40:-0.00,-7.04,-97.38
scaffold8599	9546	9946:15:+	C	T	.	PASS	NS=226;AF=0.029	GT:DP:AD:GQ:GL	0/0:7:7,0:40:-0.00,-3.35,-30.14	0/0:19:19,0:40:-0.00,-6.96,-78.29	0/0:7:7,0:40:-0.00,-3.35,-30.14	0/0:11:11,0:40:-0.00,-4.55,-46.19	./.:4:4,0:30:-0.00,-2.45,-18.11	0/0:7:7,0:40:-0.00,-3.35,-30.14	0/0:8:8,0:40:-0.00,-3.65,-34.16	0/0:12:12,0:40:-0.00,-4.85,-50.21	0/0:13:13,0:40:-0.00,-5.15,-54.22	./.:3:3,0:27:-0.00,-2.15,-14.10	./.:2:2,0:24:-0.01,-1.85,-10.09	0/0:11:11,0:40:-0.00,-4.55,-46.19	0/0:7:7,0:40:-0.00,-3.35,-30.14	./.:3:3,0:27:-0.00,-2.15,-14.10	0/0:12:12,0:40:-0.00,-4.85,-50.21	./.:3:3,0:27:-0.00,-2.15,-14.10	0/0:14:14,0:40:-0.00,-5.45,-58.23	0/1:15:8,7:40:-22.33,0.00,-28.40	0/0:7:7,0:40:-0.00,-3.35,-30.14	0/0:13:13,0:40:-0.00,-5.15,-54.22	0/0:5:5,0:34:-0.00,-2.75,-22.12	0/0:15:15,0:40:-0.00,-5.75,-62.24	0/0:11:11,0:40:-0.00,-4.55,-46.19	0/0:5:5,0:34:-0.00,-2.75,-22.12	0/1:11:8,3:40:-7.49,-0.00,-29.61	0/0:6:6,0:37:-0.00,-3.05,-26.13	0/0:8:8,0:40:-0.00,-3.65,-34.16	0/0:9:9,0:40:-0.00,-3.95,-38.17	0/0:13:13,0:40:-0.00,-5.15,-54.22	./.:1:1,0:21:-0.01,-1.55,-6.08	0/0:14:14,0:40:-0.00,-5.45,-58.23	0/0:12:12,0:40:-0.00,-4.85,-50.21	0/0:14:14,0:40:-0.00,-5.45,-58.23	./.:4:4,0:30:-0.00,-2.45,-18.11	0/0:13:13,0:40:-0.00,-5.15,-54.22	0/0:18:18,0:40:-0.00,-6.66,-74.28	0/0:6:6,0:37:-0.00,-3.05,-26.13	0/0:11:11,0:40:-0.00,-4.55,-46.19	0/0:7:7,0:40:-0.00,-3.35,-30.14	0/0:11:11,0:40:-0.00,-4.55,-46.19	0/1:12:7,5:40:-15.21,-0.00,-25.29
scaffold232	5615	10009:54:+	C	T	.	PASS	NS=216;AF=0.016	GT:DP:AD:GQ:GL	0/0:12:12,0:40:-0.00,-5.02,-44.43	0/0:5:5,0:35:-0.00,-2.91,-19.89	./.:4:4,0:32:-0.00,-2.61,-16.39	0/0:6:6,0:39:-0.00,-3.21,-23.40	0/0:8:8,0:40:-0.00,-3.81,-30.41	0/0:5:5,0:35:-0.00,-2.91,-19.89	0/0:8:8,0:40:-0.00,-3.81,-30.41	0/0:12:12,0:40:-0.00,-5.02,-44.43	0/0:10:10,0:40:-0.00,-4.41,-37.42	0/0:5:5,0:35:-0.00,-2.91,-19.89	0/0:8:8,0:40:-0.00,-3.81,-30.41	0/0:9:9,0:40:-0.00,-4.11,-33.91	0/0:5:5,0:35:-0.00,-2.91,-19.89	0/0:10:10,0:40:-0.00,-4.41,-37.42	./.:.:.:.:.	0/0:18:17,0:40:-0.00,-6.52,-61.95	./.:1:1,0:22:-0.01,-1.72,-5.88	0/0:8:8,0:40:-0.00,-3.81,-30.41	0/0:16:16,0:40:-0.00,-6.22,-58.45	0/0:12:12,0:40:-0.00,-5.02,-44.43	0/0:9:9,0:40:-0.00,-4.11,-33.91	0/0:13:13,0:40:-0.00,-5.32,-47.93	0/0:14:14,0:40:-0.00,-5.62,-51.44	./.:4:4,0:32:-0.00,-2.61,-16.39	0/0:15:15,0:40:-0.00,-5.92,-54.94	0/0:9:9,0:40:-0.00,-4.11,-33.91	0/0:13:13,0:40:-0.00,-5.32,-47.93	./.:2:2,0:26:-0.00,-2.01,-9.38	0/0:14:14,0:40:-0.00,-5.62,-51.44	./.:2:2,0:26:-0.00,-2.01,-9.38	0/0:19:19,0:40:-0.00,-7.12,-68.96	0/0:14:14,0:40:-0.00,-5.62,-51.44	0/0:7:7,0:40:-0.00,-3.51,-26.90	./.:4:4,0:32:-0.00,-2.61,-16.39	0/0:13:13,0:40:-0.00,-5.32,-47.93	0/0:14:14,0:40:-0.00,-5.62,-51.44	0/0:16:16,0:40:-0.00,-6.22,-58.45	0/0:10:10,0:40:-0.00,-4.41,-37.42	0/0:7:7,0:40:-0.00,-3.51,-26.90	0/0:8:8,0:40:-0.00,-3.81,-30.41	./.:4:4,0:32:-0.00,-2.61,-16.39
scaffold4945	10417	10044:49:-	G	A	.	PASS	NS=236;AF=0.013	GT:DP:AD:GQ:GL	0/0:6:6,0:40:-0.00,-3.31,-33.92	0/0:16:16,0:40:-0.00,-6.32,-86.50	0/0:9:9,0:40:-0.00,-4.21,-49.69	0/0:9:9,0:40:-0.00,-4.21,-49.69	0/0:11:11,0:40:-0.00,-4.81,-60.21	0/0:18:18,0:40:-0.00,-6.92,-97.02	0/0:18:18,0:40:-0.00,-6.92,-97.02	0/0:23:23,0:40:-0.00,-8.42,-123.31	0/0:26:26,0:40:-0.00,-9.33,-139.08	0/0:19:19,0:40:-0.00,-7.22,-102.28	0/0:11:11,0:40:-0.00,-4.81,-60.21	0/0:24:24,0:40:-0.00,-8.73,-128.57	0/0:15:15,0:40:-0.00,-6.02,-81.24	0/0:18:18,0:40:-0.00,-6.92,-97.02	0/0:18:18,0:40:-0.00,-6.92,-97.02	0/0:20:20,0:40:-0.00,-7.52,-107.53	0/0:17:17,0:40:-0.00,-6.62,-91.76	0/0:26:26,0:40:-0.00,-9.33,-139.08	0/0:17:17,0:40:-0.00,-6.62,-91.76	0/0:10:10,0:40:-0.00,-4.51,-54.95	0/0:9:9,0:40:-0.00,-4.21,-49.69	0/0:17:17,0:40:-0.00,-6.62,-91.76	0/0:13:13,0:40:-0.00,-5.41,-70.73	0/0:7:7,0:40:-0.00,-3.61,-39.18	0/0:18:18,0:40:-0.00,-6.92,-97.02	0/0:5:5,0:37:-0.00,-3.01,-28.66	0/0:25:25,0:40:-0.00,-9.03,-133.83	0/0:7:7,0:40:-0.00,-3.61,-39.18	0/0:10:10,0:40:-0.00,-4.51,-54.95	./.:3:3,0:30:-0.00,-2.41,-18.15	0/0:21:21,0:40:-0.00,-7.82,-112.79	0/0:11:11,0:40:-0.00,-4.81,-60.21	0/0:5:5,0:37:-0.00,-3.01,-28.66	0/0:14:14,0:40:-0.00,-5.72,-75.99	0/0:18:18,0:40:-0.00,-6.92,-97.02	0/0:38:38,0:40:-0.00,-12.94,-202.18	0/0:21:21,0:40:-0.00,-7.82,-112.79	0/0:19:19,0:40:-0.00,-7.22,-102.28	0/0:14:14,0:40:-0.00,-5.72,-75.99	0/0:19:19,0:40:-0.00,-7.22,-102.28	0/0:19:19,0:40:-0.00,-7.22,-102.28
scaffold14180	15378	10117:119:+	C	T	.	PASS	NS=223;AF=0.009	GT:DP:AD:GQ:GL	0/0:15:15,0:40:-0.00,-5.69,-53.43	0/0:12:12,0:40:-0.00,-4.78,-43.22	0/0:13:13,0:40:-0.00,-5.09,-46.62	0/0:18:18,0:40:-0.00,-6.59,-63.65	0/0:12:12,0:40:-0.00,-4.78,-43.22	0/0:7:7,0:39:-0.00,-3.28,-26.19	0/0:15:15,0:40:-0.00,-5.69,-53.43	0/0:25:25,0:40:-0.00,-8.70,-87.48	0/0:18:16,1:35:-0.00,-2.88,-53.43	0/0:15:15,0:40:-0.00,-5.69,-53.43	0/0:6:6,0:36:-0.00,-2.98,-22.79	0/0:13:13,0:40:-0.00,-5.09,-46.62	0/0:13:13,0:40:-0.00,-5.09,-46.62	0/0:25:25,0:40:-0.00,-8.70,-87.48	0/0:13:13,0:40:-0.00,-5.09,-46.62	0/0:13:13,0:40:-0.00,-5.09,-46.62	0/0:10:10,0:40:-0.00,-4.18,-36.41	0/0:14:14,0:40:-0.00,-5.39,-50.03	0/1:13:10,3:40:-5.13,-0.00,-31.32	./.:2:2,0:23:-0.01,-1.78,-9.17	0/0:19:19,0:40:-0.00,-6.89,-67.05	0/0:12:12,0:40:-0.00,-4.78,-43.22	0/0:9:9,0:40:-0.00,-3.88,-33.00	./.:2:2,0:23:-0.01,-1.78,-9.17	./.:.:.:.:.	./.:.:.:.:.	0/0:16:16,0:40:-0.00,-5.99,-56.84	0/0:7:7,0:39:-0.00,-3.28,-26.19	0/0:19:18,0:40:-0.00,-6.59,-63.65	./.:1:1,0:20:-0.01,-1.49,-5.78	0/0:17:17,0:40:-0.00,-6.29,-60.24	0/0:5:5,0:33:-0.00,-2.68,-19.38	0/0:12:12,0:40:-0.00,-4.78,-43.22	0/0:7:7,0:39:-0.00,-3.28,-26.19	0/0:7:7,0:39:-0.00,-3.28,-26.19	0/0:9:9,0:40:-0.00,-3.88,-33.00	./.:3:3,0:27:-0.00,-2.08,-12.57	0/0:20:19,0:40:-0.00,-6.89,-67.05	0/0:7:7,0:39:-0.00,-3.28,-26.19	0/0:17:17,0:40:-0.00,-6.29,-60.24	0/0:7:7,0:39:-0.00,-3.28,-26.19
scaffold5055	816	10223:10:-	T	A	.	PASS	NS=235;AF=0.021	GT:DP:AD:GQ:GL	0/0:11:11,0:40:-0.00,-4.62,-40.72	0/1:12:6,6:40:-16.00,0.00,-18.36	./.:4:3,1:14:-1.01,-0.04,-10.35	0/0:16:16,0:40:-0.00,-6.13,-58.15	0/0:6:6,0:38:-0.00,-3.12,-23.29	0/0:6:6,0:38:-0.00,-3.12,-23.29	0/0:10:10,0:40:-0.00,-4.32,-37.23	0/0:13:13,0:40:-0.00,-5.22,-47.69	0/0:17:17,0:40:-0.00,-6.43,-61.64	0/0:10:10,0:40:-0.00,-4.32,-37.23	0/0:18:18,0:40:-0.00,-6.73,-65.13	./.:4:4,0:31:-0.00,-2.52,-16.31	0/0:12:12,0:40:-0.00,-4.92,-44.21	0/0:6:6,0:38:-0.00,-3.12,-23.29	0/0:5:5,0:35:-0.00,-2.82,-19.80	0/0:15:15,0:40:-0.00,-5.83,-54.67	0/1:10:6,4:40:-9.63,-0.00,-18.96	0/0:11:11,0:40:-0.00,-4.62,-40.72	0/1:14:10,4:40:-8.42,-0.00,-31.71	0/0:18:18,0:40:-0.00,-6.73,-65.13	0/0:5:5,0:35:-0.00,-2.82,-19.80	0/0:10:10,0:40:-0.00,-4.32,-37.23	0/0:14:14,0:40:-0.00,-5.53,-51.18	./.:2:2,0:25:-0.01,-1.92,-9.34	0/0:8:8,0:40:-0.00,-3.72,-30.26	./.:4:4,0:31:-0.00,-2.52,-16.31	0/0:15:15,0:40:-0.00,-5.83,-54.67	0/0:11:11,0:40:-0.00,-4.62,-40.72	0/0:14:14,0:40:-0.00,-5.53,-51.18	./.:2:2,0:25:-0.01,-1.92,-9.34	0/0:9:9,0:40:-0.00,-4.02,-33.75	./.:4:4,0:31:-0.00,-2.52,-16.31	0/0:8:8,0:40:-0.00,-3.72,-30.26	0/0:7:7,0:40:-0.00,-3.42,-26.77	0/0:8:8,0:40:-0.00,-3.72,-30.26	0/0:16:16,0:40:-0.00,-6.13,-58.15	0/0:9:9,0:40:-0.00,-4.02,-33.75	0/0:16:16,0:40:-0.00,-6.13,-58.15	./.:4:1,3:40:-7.94,-0.00,-3.33	0/0:5:5,0:35:-0.00,-2.82,-19.80	0/0:8:8,0:40:-0.00,-3.72,-30.26
scaffold1566	11703	10397:41:-	G	A	.	PASS	NS=230;AF=0.057	GT:DP:AD:GQ:GL	0/0:5:5,0:30:-0.00,-2.36,-18.89	0/0:10:10,0:40:-0.00,-3.86,-35.46	0/0:5:5,0:30:-0.00,-2.36,-18.89	./.:2:2,0:20:-0.02,-1.47,-8.97	0/0:7:7,0:36:-0.00,-2.96,-25.52	./.:1:1,0:16:-0.03,-1.18,-5.67	0/0:13:13,0:40:-0.00,-4.76,-45.40	0/0:7:7,0:36:-0.00,-2.96,-25.52	0/1:9:5,4:40:-9.70,-0.00,-15.33	0/0:11:11,0:40:-0.00,-4.16,-38.77	./.:1:1,0:16:-0.03,-1.18,-5.67	0/0:8:8,0:39:-0.00,-3.26,-28.83	0/0:8:8,0:39:-0.00,-3.26,-28.83	./.:2:2,0:20:-0.02,-1.47,-8.97	0/0:8:8,0:39:-0.00,-3.26,-28.83	0/0:16:16,0:40:-0.00,-5.66,-55.34	0/0:12:12,0:40:-0.00,-4.46,-42.08	0/0:14:14,0:40:-0.00,-5.06,-48.71	0/0:12:12,0:40:-0.00,-4.46,-42.08	./.:4:4,0:26:-0.00,-2.06,-15.58	0/0:6:6,0:33:-0.00,-2.66,-22.21	0/1:11:6,5:40:-12.41,-0.00,-18.05	0/0:9:9,0:40:-0.00,-3.56,-32.14	0/0:7:7,0:36:-0.00,-2.96,-25.52	0/0:8:8,0:39:-0.00,-3.26,-28.83	./.:4:4,0:26:-0.00,-2.06,-15.58	0/0:6:6,0:33:-0.00,-2.66,-22.21	0/1:8:3,5:40:-13.31,-0.00,-9.01	0/0:10:10,0:40:-0.00,-3.86,-35.46	./.:3:3,0:23:-0.01,-1.76,-12.27	0/0:9:9,0:40:-0.00,-3.56,-32.14	./.:4:4,0:26:-0.00,-2.06,-15.58	0/0:5:5,0:30:-0.00,-2.36,-18.89	./.:1:1,0:16:-0.03,-1.18,-5.67	0/0:17:17,0:40:-0.00,-5.96,-58.65	0/0:12:12,0:40:-0.00,-4.46,-42.08	./.:2:2,0:20:-0.02,-1.47,-8.97	0/0:19:19,0:40:-0.00,-6.57,-65.28	0/0:12:12,0:40:-0.00,-4.46,-42.08	0/0:12:12,0:40:-0.00,-4.46,-42.08	0/0:12:12,0:40:-0.00,-4.46,-42.08
scaffold6799	7075	10414:69:-	A	C	.	PASS	NS=233;AF=0.024	GT:DP:AD:GQ:GL	./.:4:4,0:31:-0.00,-2.47,-17.00	0/0:19:19,0:40:-0.00,-6.98,-71.91	./.:3:3,0:28:-0.00,-2.17,-13.34	0/0:5:5,0:34:-0.00,-2.77,-20.66	0/0:9:9,0:40:-0.00,-3.97,-35.30	0/0:10:10,0:40:-0.00,-4.27,-38.96	0/0:11:11,0:40:-0.00,-4.57,-42.62	0/0:16:16,0:40:-0.00,-6.08,-60.93	0/0:16:16,0:40:-0.00,-6.08,-60.93	0/0:11:11,0:40:-0.00,-4.57,-42.62	0/0:6:6,0:37:-0.00,-3.07,-24.32	0/0:10:10,0:40:-0.00,-4.27,-38.96	0/0:12:12,0:40:-0.00,-4.88,-46.28	0/0:14:14,0:40:-0.00,-5.48,-53.61	0/0:11:11,0:40:-0.00,-4.57,-42.62	0/0:12:12,0:40:-0.00,-4.88,-46.28	0/0:12:12,0:40:-0.00,-4.88,-46.28	0/0:16:16,0:40:-0.00,-6.08,-60.93	0/1:8:4,4:40:-10.97,-0.00,-13.33	0/0:6:6,0:37:-0.00,-3.07,-24.32	0/1:9:3,6:40:-17.99,-0.00,-9.37	0/0:5:5,0:34:-0.00,-2.77,-20.66	0/0:12:12,0:40:-0.00,-4.88,-46.28	./.:3:3,0:28:-0.00,-2.17,-13.34	0/0:11:11,0:40:-0.00,-4.57,-42.62	0/0:8:8,0:40:-0.00,-3.67,-31.64	0/0:17:17,0:40:-0.00,-6.38,-64.59	0/0:6:6,0:37:-0.00,-3.07,-24.32	0/0:15:15,0:40:-0.00,-5.78,-57.27	./.:3:3,0:28:-0.00,-2.17,-13.34	0/0:13:13,0:40:-0.00,-5.18,-49.94	0/0:7:7,0:40:-0.00,-3.37,-27.98	0/0:7:7,0:40:-0.00,-3.37,-27.98	0/0:9:9,0:40:-0.00,-3.97,-35.30	0/0:8:8,0:40:-0.00,-3.67,-31.64	0/0:22:22,0:40:-0.00,-7.88,-82.89	0/0:8:8,0:40:-0.00,-3.67,-31.64	0/0:9:9,0:40:-0.00,-3.97,-35.30	0/0:9:9,0:40:-0.00,-3.97,-35.30	0/0:14:14,0:40:-0.00,-5.48,-53.61	0/0:8:8,0:40:-0.00,-3.67,-31.64
scaffold2952	10832	10436:36:-	C	T	.	PASS	NS=234;AF=0.049	GT:DP:AD:GQ:GL	0/0:8:8,0:40:-0.00,-3.44,-43.43	0/0:30:30,0:40:-0.00,-10.06,-158.10	0/0:9:9,0:40:-0.00,-3.74,-48.64	0/0:15:15,0:40:-0.00,-5.55,-79.92	0/0:9:9,0:40:-0.00,-3.74,-48.64	0/0:7:7,0:38:-0.00,-3.14,-38.22	0/0:21:21,0:40:-0.00,-7.35,-111.19	0/0:10:10,0:40:-0.00,-4.04,-53.86	0/0:16:16,0:40:-0.00,-5.85,-85.13	0/0:8:8,0:40:-0.00,-3.44,-43.43	0/0:11:11,0:40:-0.00,-4.34,-59.07	0/0:24:24,0:40:-0.00,-8.25,-126.82	0/0:18:18,0:40:-0.00,-6.45,-95.55	0/0:8:8,0:40:-0.00,-3.44,-43.43	0/0:24:24,0:40:-0.00,-8.25,-126.82	0/0:29:29,0:40:-0.00,-9.76,-152.88	0/0:10:10,0:40:-0.00,-4.04,-53.86	0/0:5:5,0:31:-0.00,-2.54,-27.80	0/0:25:25,0:40:-0.00,-8.56,-132.04	0/0:22:22,0:40:-0.00,-7.65,-116.40	0/1:19:9,10:40:-45.37,0.00,-41.90	0/0:14:14,0:40:-0.00,-5.24,-74.70	0/0:10:10,0:40:-0.00,-4.04,-53.86	./.:2:2,0:22:-0.01,-1.64,-12.17	0/0:10:10,0:40:-0.00,-4.04,-53.86	0/0:11:11,0:40:-0.00,-4.34,-59.07	0/1:21:15,6:40:-23.92,0.00,-72.56	0/0:5:5,0:31:-0.00,-2.54,-27.80	./.:.:.:.:.	./.:4:1,3:40:-13.40,-0.00,-4.72	0/0:13:13,0:40:-0.00,-4.94,-69.49	0/0:18:18,0:40:-0.00,-6.45,-95.55	0/0:7:7,0:38:-0.00,-3.14,-38.22	0/0:8:8,0:40:-0.00,-3.44,-43.43	0/0:20:20,0:40:-0.00,-7.05,-105.98	0/0:35:35,0:40:-0.00,-11.57,-184.15	0/0:12:12,0:40:-0.00,-4.64,-64.28	0/0:14:14,0:40:-0.00,-5.24,-74.70	0/0:11:11,0:40:-0.00,-4.34,-59.07	0/0:21:21,0:40:-0.00,-7.35,-111.19	0/0:17:17,0:40:-0.00,-6.15,-90.34
scaffold2575	406	10481:58:+	A	C	.	PASS	NS=236;AF=0.023	GT:DP:AD:GQ:GL	0/0:24:24,0:40:-0.00,-8.57,-85.70	0/1:19:11,8:40:-20.81,0.00,-33.33	0/0:10:10,0:40:-0.00,-4.36,-36.91	0/0:11:11,0:40:-0.00,-4.66,-40.40	0/0:17:17,0:40:-0.00,-6.47,-61.31	0/0:15:15,0:40:-0.00,-5.87,-54.34	0/0:18:18,0:40:-0.00,-6.77,-64.79	0/0:21:21,0:40:-0.00,-7.67,-75.25	0/0:20:20,0:40:-0.00,-7.37,-71.76	0/0:11:11,0:40:-0.00,-4.66,-40.40	0/0:7:7,0:40:-0.00,-3.46,-26.46	0/0:17:16,0:40:-0.00,-6.17,-57.82	0/0:12:12,0:40:-0.00,-4.96,-43.88	0/0:17:17,0:40:-0.00,-6.47,-61.31	0/0:20:20,0:40:-0.00,-7.37,-71.76	0/0:28:28,0:40:-0.00,-9.78,-99.64	0/0:22:22,0:40:-0.00,-7.97,-78.73	0/0:25:25,0:40:-0.00,-8.87,-89.19	0/0:18:18,0:40:-0.00,-6.77,-64.79	0/0:16:16,0:40:-0.00,-6.17,-57.82	0/0:14:14,0:40:-0.00,-5.56,-50.85	0/0:15:15,0:40:-0.00,-5.87,-54.34	0/0:13:13,0:40:-0.00,-5.26,-47.37	0/0:11:11,0:40:-0.00,-4.66,-40.40	0/0:20:20,0:40:-0.00,-7.37,-71.76	0/0:10:10,0:40:-0.00,-4.36,-36.91	0/0:29:29,0:40:-0.00,-10.08,-103.12	0/0:12:12,0:40:-0.00,-4.96,-43.88	0/0:30:30,0:40:-0.00,-10.38,-106.61	./.:4:4,0:32:-0.00,-2.56,-16.00	0/0:19:19,0:40:-0.00,-7.07,-68.28	0/0:11:11,0:40:-0.00,-4.66,-40.40	0/0:9:9,0:40:-0.00,-4.06,-33.43	0/0:8:8,0:40:-0.00,-3.76,-29.94	0/1:15:8,7:40:-18.53,-0.00,-24.08	0/0:38:38,0:40:-0.00,-12.79,-134.49	0/1:10:5,5:40:-13.06,-0.00,-15.13	0/0:13:13,0:40:-0.00,-5.26,-47.37	0/0:13:13,0:40:-0.00,-5.26,-47.37	0/0:16:16,0:40:-0.00,-6.17,-57.82	0/0:22:22,0:40:-0.00,-7.97,-78.73
scaffold8368	360	10619:101:+	G	T	.	PASS	NS=230;AF=0.017	GT:DP:AD:GQ:GL	./.:4:4,0:32:-0.00,-2.56,-11.98	0/0:5:5,0:35:-0.00,-2.86,-14.45	./.:3:3,0:29:-0.00,-2.26,-9.50	0/0:6:6,0:38:-0.00,-3.16,-16.93	./.:1:1,0:22:-0.01,-1.67,-4.55	0/0:10:10,0:40:-0.00,-4.36,-26.84	0/0:5:5,0:35:-0.00,-2.86,-14.45	0/1:6:4,2:23:-1.80,-0.01,-8.82	0/0:6:6,0:38:-0.00,-3.16,-16.93	./.:2:2,0:25:-0.00,-1.97,-7.02	./.:1:1,0:22:-0.01,-1.67,-4.55	0/0:5:5,0:35:-0.00,-2.86,-14.45	0/0:15:11,0:40:-0.00,-4.66,-29.32	0/0:9:9,0:40:-0.00,-4.06,-24.36	0/0:6:6,0:38:-0.00,-3.16,-16.93	0/0:21:21,0:40:-0.00,-7.65,-54.10	0/0:9:9,0:40:-0.00,-4.06,-24.36	0/0:12:12,0:40:-0.00,-4.96,-31.80	0/1:7:3,3:40:-4.28,-0.00,-6.34	0/0:14:14,0:40:-0.00,-5.56,-36.76	0/0:8:8,0:40:-0.00,-3.76,-21.89	0/0:7:7,0:40:-0.00,-3.46,-19.41	0/0:8:8,0:40:-0.00,-3.76,-21.89	0/0:8:8,0:40:-0.00,-3.76,-21.89	0/0:10:9,0:40:-0.00,-4.06,-24.36	0/0:6:6,0:38:-0.00,-3.16,-16.93	0/0:14:14,0:40:-0.00,-5.56,-36.76	0/0:5:5,0:35:-0.00,-2.86,-14.45	0/0:21:21,0:40:-0.00,-7.65,-54.10	./.:3:3,0:29:-0.00,-2.26,-9.50	0/0:19:19,0:40:-0.00,-7.05,-49.15	0/0:7:7,0:40:-0.00,-3.46,-19.41	0/0:6:6,0:38:-0.00,-3.16,-16.93	./.:.:.:.:.	0/0:9:9,0:40:-0.00,-4.06,-24.36	0/0:12:12,0:40:-0.00,-4.96,-31.80	0/0:8:8,0:40:-0.00,-3.76,-21.89	0/0:9:9,0:40:-0.00,-4.06,-24.36	0/0:8:8,0:40:-0.00,-3.76,-21.89	./.:4:4,0:32:-0.00,-2.56,-11.98	0/0:11:11,0:40:-0.00,-4.66,-29.32
scaffold8892	8247	10653:20:-	T	C	.	PASS	NS=235;AF=0.023	GT:DP:AD:GQ:GL	0/0:6:6,0:37:-0.00,-3.06,-31.74	0/0:11:11,0:40:-0.00,-4.57,-56.23	./.:3:3,0:27:-0.00,-2.16,-17.05	0/0:6:6,0:37:-0.00,-3.06,-31.74	0/0:12:12,0:40:-0.00,-4.87,-61.13	0/0:12:12,0:40:-0.00,-4.87,-61.13	0/0:14:14,0:40:-0.00,-5.47,-70.92	0/0:12:12,0:40:-0.00,-4.87,-61.13	0/0:10:10,0:40:-0.00,-4.27,-51.33	./.:4:4,0:31:-0.00,-2.46,-21.95	0/0:10:10,0:40:-0.00,-4.27,-51.33	0/1:13:8,5:40:-19.32,0.00,-36.37	0/0:14:14,0:40:-0.00,-5.47,-70.92	0/0:6:6,0:37:-0.00,-3.06,-31.74	0/0:10:10,0:40:-0.00,-4.27,-51.33	0/0:9:9,0:40:-0.00,-3.97,-46.44	0/0:7:7,0:40:-0.00,-3.36,-36.64	0/0:16:16,0:40:-0.00,-6.07,-80.72	0/0:14:14,0:40:-0.00,-5.47,-70.92	0/0:13:13,0:40:-0.00,-5.17,-66.02	0/1:11:5,6:40:-24.82,0.00,-22.28	0/0:6:6,0:37:-0.00,-3.06,-31.74	0/1:14:9,5:40:-19.02,0.00,-40.96	0/0:6:6,0:37:-0.00,-3.06,-31.74	./.:1:1,0:21:-0.01,-1.57,-7.27	0/0:6:6,0:37:-0.00,-3.06,-31.74	0/0:16:16,0:40:-0.00,-6.07,-80.72	0/0:8:8,0:40:-0.00,-3.66,-41.54	0/0:13:13,0:40:-0.00,-5.17,-66.02	0/0:5:5,0:34:-0.00,-2.76,-26.85	0/1:14:10,4:40:-14.12,-0.00,-45.86	0/0:5:5,0:34:-0.00,-2.76,-26.85	0/0:9:9,0:40:-0.00,-3.97,-46.44	0/0:7:7,0:40:-0.00,-3.36,-36.64	0/0:9:9,0:40:-0.00,-3.97,-46.44	0/0:15:15,0:40:-0.00,-5.77,-75.82	./.:3:3,0:27:-0.00,-2.16,-17.05	0/0:21:21,0:40:-0.00,-7.58,-105.20	0/0:6:6,0:37:-0.00,-3.06,-31.74	0/0:14:14,0:40:-0.00,-5.47,-70.92	0/0:8:8,0:40:-0.00,-3.66,-41.54
scaffold8123	16057	10704:74:-	G	A	.	PASS	NS=209;AF=0.010	GT:DP:AD:GQ:GL	0/0:7:7,0:40:-0.00,-3.73,-36.90	0/0:18:18,0:40:-0.00,-7.04,-91.15	0/1:5:1,4:40:-16.61,-0.00,-4.18	0/0:7:7,0:40:-0.00,-3.73,-36.90	0/0:6:6,0:40:-0.00,-3.42,-31.97	./.:3:3,0:31:-0.00,-2.52,-17.17	0/0:7:7,0:40:-0.00,-3.73,-36.90	0/0:12:12,0:40:-0.00,-5.23,-61.56	0/0:10:10,0:40:-0.00,-4.63,-51.70	0/0:9:9,0:40:-0.00,-4.33,-46.76	./.:.:.:.:.	0/0:12:12,0:40:-0.00,-5.23,-61.56	0/0:9:9,0:40:-0.00,-4.33,-46.76	0/0:13:13,0:40:-0.00,-5.53,-66.49	0/0:7:7,0:40:-0.00,-3.73,-36.90	0/0:13:13,0:40:-0.00,-5.53,-66.49	0/0:8:8,0:40:-0.00,-4.03,-41.83	0/0:15:15,0:40:-0.00,-6.13,-76.36	0/0:5:5,0:38:-0.00,-3.12,-27.04	0/0:9:9,0:40:-0.00,-4.33,-46.76	0/0:8:8,0:40:-0.00,-4.03,-41.83	0/0:10:10,0:40:-0.00,-4.63,-51.70	./.:4:4,0:35:-0.00,-2.82,-22.10	./.:3:3,0:31:-0.00,-2.52,-17.17	0/0:10:10,0:40:-0.00,-4.63,-51.70	0/0:9:9,0:40:-0.00,-4.33,-46.76	0/0:13:13,0:40:-0.00,-5.53,-66.49	0/0:10:10,0:40:-0.00,-4.63,-51.70	0/0:20:20,0:40:-0.00,-7.64,-101.02	./.:2:2,0:28:-0.00,-2.22,-12.24	0/0:8:8,0:40:-0.00,-4.03,-41.83	./.:3:3,0:31:-0.00,-2.52,-17.17	./.:2:2,0:28:-0.00,-2.22,-12.24	0/0:5:5,0:38:-0.00,-3.12,-27.04	0/0:12:12,0:40:-0.00,-5.23,-61.56	0/0:18:18,0:40:-0.00,-7.04,-91.15	0/0:12:12,0:40:-0.00,-5.23,-61.56	0/0:13:13,0:40:-0.00,-5.53,-66.49	0/0:7:7,0:40:-0.00,-3.73,-36.90	0/0:10:10,0:40:-0.00,-4.63,-51.70	0/0:17:17,0:40:-0.00,-6.74,-86.22
scaffold13068	10385	10708:23:+	T	A	.	PASS	NS=232;AF=0.127	GT:DP:AD:GQ:GL	./.:3:3,0:20:-0.01,-1.47,-16.16	0/1:9:6,3:40:-11.62,-0.00,-27.76	./.:2:2,0:16:-0.03,-1.18,-11.21	0/0:9:9,0:39:-0.00,-3.26,-45.90	./.:3:3,0:20:-0.01,-1.47,-16.16	0/0:6:6,0:30:-0.00,-2.36,-31.02	0/0:9:9,0:39:-0.00,-3.26,-45.90	0/0:6:6,0:30:-0.00,-2.36,-31.02	0/1:15:7,8:40:-34.61,0.00,-30.91	0/0:8:8,0:36:-0.00,-2.96,-40.94	./.:.:.:.:.	0/0:9:9,0:39:-0.00,-3.26,-45.90	0/0:7:7,0:33:-0.00,-2.66,-35.98	0/0:6:6,0:30:-0.00,-2.36,-31.02	0/1:9:5,4:40:-16.58,0.00,-22.80	0/0:10:10,0:40:-0.00,-3.56,-50.86	0/0:11:11,0:40:-0.00,-3.86,-55.82	0/0:14:14,0:40:-0.00,-4.77,-70.70	0/0:6:6,0:30:-0.00,-2.36,-31.02	0/0:7:7,0:33:-0.00,-2.66,-35.98	0/0:13:13,0:40:-0.00,-4.47,-65.74	0/0:6:6,0:30:-0.00,-2.36,-31.02	./.:4:4,0:23:-0.01,-1.76,-21.11	0/0:6:6,0:30:-0.00,-2.36,-31.02	0/0:5:5,0:26:-0.00,-2.06,-26.07	./.:3:3,0:20:-0.01,-1.47,-16.16	0/0:9:9,0:39:-0.00,-3.26,-45.90	./.:4:4,0:23:-0.01,-1.76,-21.11	0/0:12:12,0:40:-0.00,-4.16,-60.78	./.:2:2,0:16:-0.03,-1.18,-11.21	0/0:7:7,0:33:-0.00,-2.66,-35.98	./.:.:.:.:.	0/0:11:11,0:40:-0.00,-3.86,-55.82	0/0:6:6,0:30:-0.00,-2.36,-31.02	0/0:8:8,0:36:-0.00,-2.96,-40.94	0/0:5:5,0:26:-0.00,-2.06,-26.07	0/0:10:10,0:40:-0.00,-3.56,-50.86	./.:3:3,0:20:-0.01,-1.47,-16.16	./.:4:4,0:23:-0.01,-1.76,-21.11	0/1:6:4,2:40:-7.56,-0.00,-18.74	0/0:5:5,0:26:-0.00,-2.06,-26.07
scaffold5593	1148	10732:47:-	C	A	.	PASS	NS=229;AF=0.013	GT:DP:AD:GQ:GL	0/0:8:8,0:40:-0.00,-3.92,-33.07	0/0:10:10,0:40:-0.00,-4.52,-40.74	0/0:6:6,0:40:-0.00,-3.31,-25.39	0/0:7:7,0:40:-0.00,-3.62,-29.23	./.:4:4,0:33:-0.00,-2.71,-17.72	0/0:8:8,0:40:-0.00,-3.92,-33.07	0/0:8:8,0:40:-0.00,-3.92,-33.07	0/0:13:13,0:40:-0.00,-5.42,-52.25	0/0:10:10,0:40:-0.00,-4.52,-40.74	0/0:5:5,0:37:-0.00,-3.01,-21.56	./.:3:3,0:30:-0.00,-2.41,-13.88	0/0:8:8,0:40:-0.00,-3.92,-33.07	./.:3:3,0:30:-0.00,-2.41,-13.88	0/0:6:6,0:40:-0.00,-3.31,-25.39	0/0:10:10,0:40:-0.00,-4.52,-40.74	0/0:14:14,0:40:-0.00,-5.72,-56.09	0/0:7:7,0:40:-0.00,-3.62,-29.23	0/1:13:4,9:40:-29.11,-0.00,-12.30	0/0:6:6,0:40:-0.00,-3.31,-25.39	./.:3:3,0:30:-0.00,-2.41,-13.88	0/0:8:8,0:40:-0.00,-3.92,-33.07	./.:1:1,0:24:-0.01,-1.82,-6.21	0/0:11:11,0:40:-0.00,-4.82,-44.58	./.:4:4,0:33:-0.00,-2.71,-17.72	0/0:14:14,0:40:-0.00,-5.72,-56.09	./.:3:3,0:30:-0.00,-2.41,-13.88	0/0:7:7,0:40:-0.00,-3.62,-29.23	0/0:7:7,0:40:-0.00,-3.62,-29.23	0/0:6:6,0:40:-0.00,-3.31,-25.39	./.:.:.:.:.	0/0:7:7,0:40:-0.00,-3.62,-29.23	./.:3:3,0:30:-0.00,-2.41,-13.88	./.:4:2,2:40:-4.96,-0.00,-7.33	./.:3:3,0:30:-0.00,-2.41,-13.88	./.:4:4,0:33:-0.00,-2.71,-17.72	./.:4:4,0:33:-0.00,-2.71,-17.72	0/0:7:7,0:40:-0.00,-3.62,-29.23	0/0:6:6,0:40:-0.00,-3.31,-25.39	0/0:8:8,0:40:-0.00,-3.92,-33.07	0/0:11:11,0:40:-0.00,-4.82,-44.58	0/0:14:14,0:40:-0.00,-5.72,-56.09
scaffold8139	3306	10748:25:-	C	T	.	PASS	NS=238;AF=0.011	GT:DP:AD:GQ:GL	0/0:18:18,0:40:-0.00,-7.01,-78.67	0/0:27:27,0:40:-0.00,-9.72,-116.83	0/1:9:6,3:40:-8.42,-0.00,-23.51	0/0:22:22,0:40:-0.00,-8.21,-95.63	0/0:9:9,0:40:-0.00,-4.30,-40.52	0/0:15:15,0:40:-0.00,-6.11,-65.96	0/0:20:20,0:40:-0.00,-7.61,-87.15	0/0:25:25,0:40:-0.00,-9.12,-108.35	0/0:36:36,0:40:-0.00,-12.43,-154.98	0/0:19:19,0:40:-0.00,-7.31,-82.91	0/0:6:6,0:40:-0.00,-3.40,-27.81	0/0:19:19,0:40:-0.00,-7.31,-82.91	0/0:19:19,0:40:-0.00,-7.31,-82.91	0/0:18:18,0:40:-0.00,-7.01,-78.67	0/0:27:27,0:40:-0.00,-9.72,-116.83	0/0:25:25,0:40:-0.00,-9.12,-108.35	0/0:19:19,0:40:-0.00,-7.31,-82.91	0/0:35:35,0:40:-0.00,-12.13,-150.74	0/0:26:26,0:40:-0.00,-9.42,-112.59	0/0:25:25,0:40:-0.00,-9.12,-108.35	0/0:15:15,0:40:-0.00,-6.11,-65.96	0/0:14:14,0:40:-0.00,-5.81,-61.72	0/0:19:19,0:40:-0.00,-7.31,-82.91	0/0:8:8,0:40:-0.00,-4.00,-36.28	0/0:11:11,0:40:-0.00,-4.90,-49.00	0/0:14:14,0:40:-0.00,-5.81,-61.72	0/0:20:20,0:40:-0.00,-7.61,-87.15	0/0:21:21,0:40:-0.00,-7.91,-91.39	0/0:19:19,0:40:-0.00,-7.31,-82.91	0/0:5:5,0:37:-0.00,-3.10,-23.57	0/0:27:27,0:40:-0.00,-9.72,-116.83	0/0:16:16,0:40:-0.00,-6.41,-70.20	0/0:17:17,0:40:-0.00,-6.71,-74.44	0/0:5:5,0:37:-0.00,-3.10,-23.57	0/0:20:20,0:40:-0.00,-7.61,-87.15	0/0:32:32,0:40:-0.00,-11.22,-138.02	0/0:20:20,0:40:-0.00,-7.61,-87.15	0/0:12:12,0:40:-0.00,-5.20,-53.24	0/0:13:13,0:40:-0.00,-5.50,-57.48	0/0:13:13,0:40:-0.00,-5.50,-57.48	0/0:24:24,0:40:-0.00,-8.82,-104.11
scaffold28483	1941	10782:67:+	C	T	.	PASS	NS=232;AF=0.009	GT:DP:AD:GQ:GL	0/0:9:9,0:40:-0.00,-4.34,-46.94	0/0:19:19,0:40:-0.00,-7.35,-96.46	0/0:5:5,0:38:-0.00,-3.14,-27.13	0/0:12:12,0:40:-0.00,-5.25,-61.80	0/0:5:5,0:38:-0.00,-3.14,-27.13	0/0:7:7,0:40:-0.00,-3.74,-37.04	0/0:7:7,0:40:-0.00,-3.74,-37.04	0/0:14:14,0:40:-0.00,-5.85,-71.70	0/0:22:22,0:40:-0.00,-8.26,-111.32	0/0:10:10,0:40:-0.00,-4.64,-51.89	./.:4:4,0:35:-0.00,-2.84,-22.18	0/0:14:14,0:40:-0.00,-5.85,-71.70	0/0:10:10,0:40:-0.00,-4.64,-51.89	0/0:7:7,0:40:-0.00,-3.74,-37.04	0/0:10:10,0:40:-0.00,-4.64,-51.89	0/0:16:16,0:40:-0.00,-6.45,-81.61	0/0:9:9,0:40:-0.00,-4.34,-46.94	0/0:14:14,0:40:-0.00,-5.85,-71.70	0/0:17:17,0:40:-0.00,-6.75,-86.56	0/0:9:9,0:40:-0.00,-4.34,-46.94	0/0:12:12,0:40:-0.00,-5.25,-61.80	0/0:13:13,0:40:-0.00,-5.55,-66.75	0/0:14:14,0:40:-0.00,-5.85,-71.70	./.:2:2,0:28:-0.00,-2.24,-12.28	0/0:13:13,0:40:-0.00,-5.55,-66.75	0/0:20:20,0:40:-0.00,-7.65,-101.42	0/0:8:8,0:40:-0.00,-4.04,-41.99	0/0:11:11,0:40:-0.00,-4.94,-56.85	0/0:14:14,0:40:-0.00,-5.85,-71.70	./.:2:2,0:28:-0.00,-2.24,-12.28	0/0:11:11,0:40:-0.00,-4.94,-56.85	0/0:8:8,0:40:-0.00,-4.04,-41.99	0/0:16:16,0:40:-0.00,-6.45,-81.61	0/0:5:5,0:38:-0.00,-3.14,-27.13	0/0:8:8,0:40:-0.00,-4.04,-41.99	0/0:19:19,0:40:-0.00,-7.35,-96.46	0/0:9:9,0:40:-0.00,-4.34,-46.94	0/0:11:11,0:40:-0.00,-4.94,-56.85	0/0:12:12,0:40:-0.00,-5.25,-61.80	0/0:5:5,0:38:-0.00,-3.14,-27.13	0/0:6:6,0:40:-0.00,-3.44,-32.09
scaffold12251	15775	10984:15:+	A	G	.	PASS	NS=232;AF=0.108	GT:DP:AD:GQ:GL	1/1:10:0,10:28:-48.76,-2.21,-0.00	0/0:10:10,0:40:-0.00,-3.64,-51.63	./.:3:3,0:21:-0.01,-1.55,-16.51	./.:3:1,2:40:-8.50,-0.00,-4.92	./.:4:4,0:24:-0.01,-1.84,-21.52	0/0:6:6,0:30:-0.00,-2.44,-31.55	0/1:5:3,2:40:-7.90,-0.00,-14.36	0/0:8:8,0:37:-0.00,-3.04,-41.59	0/1:9:5,4:40:-16.74,0.00,-23.19	0/0:8:8,0:37:-0.00,-3.04,-41.59	./.:.:.:.:.	0/0:11:11,0:40:-0.00,-3.94,-56.65	./.:3:1,2:40:-8.50,-0.00,-4.92	0/0:13:13,0:40:-0.00,-4.54,-66.68	0/0:14:14,0:40:-0.00,-4.84,-71.70	0/0:11:11,0:40:-0.00,-3.94,-56.65	0/0:8:8,0:37:-0.00,-3.04,-41.59	0/1:8:7,1:25:-1.99,-0.00,-33.54	0/0:7:7,0:34:-0.00,-2.74,-36.57	0/1:9:5,4:40:-16.74,0.00,-23.19	0/0:8:8,0:37:-0.00,-3.04,-41.59	0/0:10:10,0:40:-0.00,-3.64,-51.63	./.:4:4,0:24:-0.01,-1.84,-21.52	0/0:5:5,0:27:-0.00,-2.14,-26.54	0/0:9:9,0:40:-0.00,-3.34,-46.61	0/1:5:3,2:40:-7.90,-0.00,-14.36	0/0:9:9,0:40:-0.00,-3.34,-46.61	0/0:7:7,0:34:-0.00,-2.74,-36.57	0/0:5:5,0:27:-0.00,-2.14,-26.54	./.:1:1,0:14:-0.05,-0.98,-6.50	0/0:8:8,0:37:-0.00,-3.04,-41.59	./.:3:1,2:40:-8.50,-0.00,-4.92	./.:1:1,0:14:-0.05,-0.98,-6.50	./.:4:4,0:24:-0.01,-1.84,-21.52	0/0:7:7,0:34:-0.00,-2.74,-36.57	0/1:14:8,6:40:-25.27,0.00,-36.74	0/0:5:5,0:27:-0.00,-2.14,-26.54	0/0:7:7,0:34:-0.00,-2.74,-36.57	0/0:8:8,0:37:-0.00,-3.04,-41.59	0/0:7:7,0:34:-0.00,-2.74,-36.57	0/0:9:9,0:40:-0.00,-3.34,-46.61
scaffold908	13682	11033:19:+	C	G	.	PASS	NS=237;AF=0.017	GT:DP:AD:GQ:GL	0/0:19:19,0:40:-0.00,-7.10,-101.75	0/1:32:13,19:40:-88.37,0.00,-59.35	0/0:16:16,0:40:-0.00,-6.20,-86.06	0/1:18:11,7:40:-29.81,0.00,-53.10	0/0:6:6,0:38:-0.00,-3.19,-33.75	0/0:19:19,0:40:-0.00,-7.10,-101.75	0/0:15:15,0:40:-0.00,-5.90,-80.83	0/0:16:16,0:40:-0.00,-6.20,-86.06	0/0:18:18,0:40:-0.00,-6.80,-96.52	0/0:21:21,0:40:-0.00,-7.71,-112.21	0/0:12:12,0:40:-0.00,-5.00,-65.14	0/0:25:25,0:40:-0.00,-8.91,-133.14	0/0:12:12,0:40:-0.00,-5.00,-65.14	0/0:8:8,0:40:-0.00,-3.79,-44.21	0/0:23:23,0:40:-0.00,-8.31,-122.67	0/0:34:34,0:40:-0.00,-11.62,-180.21	0/0:20:20,0:40:-0.00,-7.40,-106.98	0/0:23:23,0:40:-0.00,-8.31,-122.67	0/0:22:22,0:40:-0.00,-8.01,-117.44	0/0:14:14,0:40:-0.00,-5.60,-75.60	0/0:17:17,0:40:-0.00,-6.50,-91.29	0/0:24:24,0:40:-0.00,-8.61,-127.90	0/0:12:12,0:40:-0.00,-5.00,-65.14	0/0:15:15,0:40:-0.00,-5.90,-80.83	0/0:27:27,0:40:-0.00,-9.51,-143.60	0/0:12:12,0:40:-0.00,-5.00,-65.14	0/0:37:37,0:40:-0.00,-12.52,-195.90	0/0:8:8,0:40:-0.00,-3.79,-44.21	0/0:43:43,0:40:-0.00,-14.33,-227.29	./.:4:4,0:32:-0.00,-2.59,-23.29	0/0:27:27,0:40:-0.00,-9.51,-143.60	0/1:17:8,9:40:-40.58,0.00,-37.71	0/0:29:29,0:40:-0.00,-10.11,-154.06	0/0:7:7,0:40:-0.00,-3.49,-38.98	0/0:24:24,0:40:-0.00,-8.61,-127.90	0/0:39:39,0:40:-0.00,-13.12,-206.37	0/0:28:28,0:40:-0.00,-9.81,-148.83	0/0:24:24,0:40:-0.00,-8.61,-127.90	0/0:10:10,0:40:-0.00,-4.39,-54.67	0/0:15:15,0:40:-0.00,-5.90,-80.83	0/0:14:14,0:40:-0.00,-5.60,-75.60
scaffold275	2559	11046:89:-	G	A	.	PASS	NS=233;AF=0.021	GT:DP:AD:GQ:GL	./.:2:2,0:25:-0.00,-1.98,-11.70	0/0:7:7,0:40:-0.00,-3.48,-36.21	0/0:7:7,0:40:-0.00,-3.48,-36.21	0/0:7:7,0:40:-0.00,-3.48,-36.21	0/0:12:12,0:40:-0.00,-4.99,-60.73	0/0:5:5,0:35:-0.00,-2.88,-26.40	0/0:6:6,0:38:-0.00,-3.18,-31.31	0/0:18:18,0:40:-0.00,-6.79,-90.15	0/0:9:9,0:40:-0.00,-4.08,-46.02	0/0:11:11,0:40:-0.00,-4.68,-55.83	./.:2:2,0:25:-0.00,-1.98,-11.70	0/0:9:9,0:40:-0.00,-4.08,-46.02	0/0:9:9,0:40:-0.00,-4.08,-46.02	0/0:10:10,0:40:-0.00,-4.38,-50.92	0/0:11:11,0:40:-0.00,-4.68,-55.83	0/0:12:12,0:40:-0.00,-4.99,-60.73	0/0:10:10,0:40:-0.00,-4.38,-50.92	0/0:11:11,0:40:-0.00,-4.68,-55.83	0/0:6:6,0:38:-0.00,-3.18,-31.31	0/0:6:6,0:38:-0.00,-3.18,-31.31	0/1:7:2,5:40:-21.04,-0.00,-8.21	0/0:7:7,0:40:-0.00,-3.48,-36.21	0/0:10:10,0:40:-0.00,-4.38,-50.92	./.:2:2,0:25:-0.00,-1.98,-11.70	0/0:7:7,0:40:-0.00,-3.48,-36.21	./.:3:3,0:29:-0.00,-2.28,-16.60	0/0:8:8,0:40:-0.00,-3.78,-41.12	0/0:6:6,0:38:-0.00,-3.18,-31.31	0/0:8:8,0:40:-0.00,-3.78,-41.12	./.:2:2,0:25:-0.00,-1.98,-11.70	0/0:7:7,0:40:-0.00,-3.48,-36.21	./.:3:3,0:29:-0.00,-2.28,-16.60	0/1:6:1,5:40:-21.34,-0.00,-3.61	./.:4:4,0:32:-0.00,-2.58,-21.50	0/0:7:7,0:40:-0.00,-3.48,-36.21	0/0:12:12,0:40:-0.00,-4.99,-60.73	0/0:6:6,0:38:-0.00,-3.18,-31.31	0/0:8:8,0:40:-0.00,-3.78,-41.12	0/0:11:11,0:40:-0.00,-4.68,-55.83	0/0:7:7,0:40:-0.00,-3.48,-36.21	0/0:7:7,0:40:-0.00,-3.48,-36.21
scaffold3371	4001	11054:43:-	C	T	.	PASS	NS=232;AF=0.013	GT:DP:AD:GQ:GL	0/0:9:9,0:40:-0.00,-4.15,-46.62	0/0:14:14,0:40:-0.00,-5.65,-71.20	0/0:8:8,0:40:-0.00,-3.85,-41.70	0/0:11:11,0:40:-0.00,-4.75,-56.45	./.:3:3,0:29:-0.00,-2.34,-17.12	0/0:9:9,0:40:-0.00,-4.15,-46.62	./.:4:4,0:33:-0.00,-2.64,-22.03	0/0:6:6,0:39:-0.00,-3.24,-31.87	0/0:10:10,0:40:-0.00,-4.45,-51.53	0/0:7:7,0:40:-0.00,-3.54,-36.78	./.:1:1,0:23:-0.01,-1.75,-7.29	0/0:5:5,0:36:-0.00,-2.94,-26.95	./.:4:4,0:33:-0.00,-2.64,-22.03	0/0:11:11,0:40:-0.00,-4.75,-56.45	0/0:8:8,0:40:-0.00,-3.85,-41.70	0/0:5:5,0:36:-0.00,-2.94,-26.95	0/0:6:6,0:39:-0.00,-3.24,-31.87	0/0:12:12,0:40:-0.00,-5.05,-61.36	0/0:8:8,0:40:-0.00,-3.85,-41.70	0/0:8:8,0:40:-0.00,-3.85,-41.70	0/0:6:6,0:39:-0.00,-3.24,-31.87	0/0:7:7,0:40:-0.00,-3.54,-36.78	0/0:6:6,0:39:-0.00,-3.24,-31.87	0/0:6:6,0:39:-0.00,-3.24,-31.87	0/0:12:12,0:40:-0.00,-5.05,-61.36	./.:4:4,0:33:-0.00,-2.64,-22.03	0/0:15:15,0:40:-0.00,-5.95,-76.11	./.:4:4,0:33:-0.00,-2.64,-22.03	0/0:5:5,0:36:-0.00,-2.94,-26.95	./.:1:1,0:23:-0.01,-1.75,-7.29	0/0:8:8,0:40:-0.00,-3.85,-41.70	0/0:5:5,0:36:-0.00,-2.94,-26.95	0/0:8:8,0:40:-0.00,-3.85,-41.70	0/0:7:7,0:40:-0.00,-3.54,-36.78	0/0:5:5,0:36:-0.00,-2.94,-26.95	0/0:13:13,0:40:-0.00,-5.35,-66.28	./.:1:1,0:23:-0.01,-1.75,-7.29	0/0:6:6,0:39:-0.00,-3.24,-31.87	0/0:9:9,0:40:-0.00,-4.15,-46.62	./.:3:3,0:29:-0.00,-2.34,-17.12	0/0:7:7,0:40:-0.00,-3.54,-36.78
scaffold12759	6903	11067:139:-	G	A	.	PASS	NS=238;AF=0.015	GT:DP:AD:GQ:GL	0/0:7:7,0:40:-0.00,-3.56,-37.12	0/0:9:9,0:40:-0.00,-4.16,-47.05	0/0:8:8,0:40:-0.00,-3.86,-42.09	0/0:9:9,0:40:-0.00,-4.16,-47.05	0/0:10:10,0:40:-0.00,-4.46,-52.02	0/0:7:7,0:40:-0.00,-3.56,-37.12	0/0:10:10,0:40:-0.00,-4.46,-52.02	0/0:17:17,0:40:-0.00,-6.57,-86.77	0/0:15:15,0:40:-0.00,-5.97,-76.84	0/0:8:8,0:40:-0.00,-3.86,-42.09	0/0:9:9,0:40:-0.00,-4.16,-47.05	./.:2:2,0:26:-0.00,-2.06,-12.30	0/0:6:6,0:39:-0.00,-3.26,-32.16	0/0:18:18,0:40:-0.00,-6.87,-91.74	0/0:9:9,0:40:-0.00,-4.16,-47.05	0/0:14:14,0:40:-0.00,-5.66,-71.88	0/0:20:20,0:40:-0.00,-7.47,-101.67	0/0:19:19,0:40:-0.00,-7.17,-96.70	0/0:12:12,0:40:-0.00,-5.06,-61.95	0/0:12:12,0:40:-0.00,-5.06,-61.95	0/0:8:8,0:40:-0.00,-3.86,-42.09	./.:4:4,0:33:-0.00,-2.66,-22.23	0/0:10:10,0:40:-0.00,-4.46,-52.02	0/0:11:11,0:40:-0.00,-4.76,-56.98	0/0:12:12,0:40:-0.00,-5.06,-61.95	0/0:12:12,0:40:-0.00,-5.06,-61.95	0/0:14:14,0:40:-0.00,-5.66,-71.88	0/0:9:9,0:40:-0.00,-4.16,-47.05	0/0:21:21,0:40:-0.00,-7.77,-106.63	./.:4:4,0:33:-0.00,-2.66,-22.23	0/0:10:10,0:40:-0.00,-4.46,-52.02	0/0:10:10,0:40:-0.00,-4.46,-52.02	0/0:8:8,0:40:-0.00,-3.86,-42.09	./.:4:4,0:33:-0.00,-2.66,-22.23	0/0:12:12,0:40:-0.00,-5.06,-61.95	0/0:18:18,0:40:-0.00,-6.87,-91.74	0/0:18:18,0:40:-0.00,-6.87,-91.74	./.:1:1,0:23:-0.01,-1.76,-7.34	0/0:13:13,0:40:-0.00,-5.36,-66.91	0/0:10:10,0:40:-0.00,-4.46,-52.02	./.:3:3,0:30:-0.00,-2.36,-17.27
scaffold811	10495	11095:23:+	A	G	.	PASS	NS=230;AF=0.037	GT:DP:AD:GQ:GL	0/0:9:9,0:40:-0.00,-3.80,-38.35	0/1:12:7,5:40:-15.46,0.00,-25.58	0/0:7:7,0:39:-0.00,-3.20,-30.29	0/1:9:5,4:40:-12.33,-0.00,-18.41	0/0:6:6,0:35:-0.00,-2.90,-26.25	0/0:11:11,0:40:-0.00,-4.40,-46.42	0/0:6:6,0:35:-0.00,-2.90,-26.25	0/0:17:17,0:40:-0.00,-6.21,-70.62	0/0:8:8,0:40:-0.00,-3.50,-34.32	0/0:8:8,0:40:-0.00,-3.50,-34.32	./.:3:3,0:26:-0.00,-2.00,-14.15	0/0:10:10,0:40:-0.00,-4.10,-42.39	./.:3:3,0:26:-0.00,-2.00,-14.15	0/0:9:9,0:40:-0.00,-3.80,-38.35	0/0:10:10,0:40:-0.00,-4.10,-42.39	0/0:7:7,0:39:-0.00,-3.20,-30.29	0/0:14:14,0:40:-0.00,-5.31,-58.52	0/1:10:5,5:40:-16.07,0.00,-18.11	0/0:10:10,0:40:-0.00,-4.10,-42.39	0/0:9:9,0:40:-0.00,-3.80,-38.35	0/0:6:6,0:35:-0.00,-2.90,-26.25	0/0:13:13,0:40:-0.00,-5.01,-54.49	0/0:8:8,0:40:-0.00,-3.50,-34.32	./.:3:3,0:26:-0.00,-2.00,-14.15	0/0:8:8,0:40:-0.00,-3.50,-34.32	0/0:6:6,0:35:-0.00,-2.90,-26.25	0/0:10:10,0:40:-0.00,-4.10,-42.39	./.:.:.:.:.	0/0:10:10,0:40:-0.00,-4.10,-42.39	./.:1:1,0:19:-0.02,-1.41,-6.10	0/0:12:12,0:40:-0.00,-4.71,-50.45	0/0:5:5,0:32:-0.00,-2.60,-22.22	./.:4:4,0:29:-0.00,-2.30,-18.19	./.:4:3,1:23:-1.74,-0.01,-11.86	0/0:8:8,0:40:-0.00,-3.50,-34.32	0/0:20:20,0:40:-0.00,-7.11,-82.73	0/0:8:8,0:40:-0.00,-3.50,-34.32	0/0:12:12,0:40:-0.00,-4.71,-50.45	0/0:7:7,0:39:-0.00,-3.20,-30.29	0/0:8:8,0:40:-0.00,-3.50,-34.32	0/0:7:7,0:39:-0.00,-3.20,-30.29
scaffold12479	10977	11152:56:-	A	G	.	PASS	NS=236;AF=0.114	GT:DP:AD:GQ:GL	0/0:12:12,0:40:-0.00,-4.17,-60.26	0/0:11:11,0:40:-0.00,-3.87,-55.38	./.:4:4,0:23:-0.01,-1.77,-21.21	0/0:8:8,0:36:-0.00,-2.96,-40.73	0/0:8:8,0:36:-0.00,-2.96,-40.73	0/0:7:7,0:33:-0.00,-2.66,-35.85	0/1:9:5,4:40:-16.27,0.00,-22.82	0/1:8:3,5:40:-21.45,-0.00,-13.35	0/0:8:8,0:36:-0.00,-2.96,-40.73	0/0:5:5,0:26:-0.00,-2.06,-26.09	./.:4:4,0:23:-0.01,-1.77,-21.21	0/0:13:13,0:40:-0.00,-4.47,-65.14	0/0:9:9,0:39:-0.00,-3.26,-45.61	0/0:6:6,0:30:-0.00,-2.36,-30.97	./.:4:3,1:38:-3.12,-0.00,-14.56	0/0:13:13,0:40:-0.00,-4.47,-65.14	0/0:8:8,0:36:-0.00,-2.96,-40.73	0/0:12:12,0:40:-0.00,-4.17,-60.26	0/0:13:13,0:40:-0.00,-4.47,-65.14	0/1:6:4,2:40:-7.40,-0.00,-18.84	0/0:7:7,0:33:-0.00,-2.66,-35.85	0/0:5:5,0:26:-0.00,-2.06,-26.09	0/1:6:3,3:40:-12.29,-0.00,-13.96	0/0:8:8,0:36:-0.00,-2.96,-40.73	0/0:5:5,0:26:-0.00,-2.06,-26.09	0/0:5:5,0:26:-0.00,-2.06,-26.09	0/0:16:16,0:40:-0.00,-5.37,-79.79	0/0:12:12,0:40:-0.00,-4.17,-60.26	0/0:20:20,0:40:-0.00,-6.57,-99.32	./.:1:1,0:13:-0.06,-0.91,-6.61	0/0:6:6,0:30:-0.00,-2.36,-30.97	./.:4:4,0:23:-0.01,-1.77,-21.21	0/0:8:8,0:36:-0.00,-2.96,-40.73	./.:4:3,1:38:-3.12,-0.00,-14.56	0/0:8:8,0:36:-0.00,-2.96,-40.73	0/1:17:10,7:40:-28.51,0.00,-44.82	0/1:12:6,6:40:-25.13,0.00,-26.80	0/0:7:7,0:33:-0.00,-2.66,-35.85	0/0:10:10,0:40:-0.00,-3.56,-50.49	./.:4:4,0:23:-0.01,-1.77,-21.21	0/0:7:7,0:33:-0.00,-2.66,-35.85
scaffold27198	17626	11195:25:-	A	G	.	PASS	NS=237;AF=0.055	GT:DP:AD:GQ:GL	./.:4:4,0:27:-0.00,-2.16,-17.40	0/1:18:6,12:40:-40.25,0.00,-18.79	./.:1:1,0:17:-0.02,-1.28,-5.77	0/0:9:9,0:40:-0.00,-3.66,-36.82	0/1:7:1,6:33:-20.25,-0.00,-2.68	0/0:10:10,0:40:-0.00,-3.96,-40.71	0/0:11:11,0:40:-0.00,-4.27,-44.59	0/0:7:7,0:37:-0.00,-3.06,-29.05	0/0:13:13,0:40:-0.00,-4.87,-52.36	0/0:9:9,0:40:-0.00,-3.66,-36.82	0/0:9:9,0:40:-0.00,-3.66,-36.82	0/0:8:8,0:40:-0.00,-3.36,-32.94	0/0:13:13,0:40:-0.00,-4.87,-52.36	0/0:17:17,0:40:-0.00,-6.07,-67.90	0/1:11:6,5:40:-15.16,0.00,-20.90	0/0:15:15,0:40:-0.00,-5.47,-60.13	0/0:5:5,0:31:-0.00,-2.46,-21.28	0/0:11:11,0:40:-0.00,-4.27,-44.59	0/0:10:10,0:40:-0.00,-3.96,-40.71	0/0:15:15,0:40:-0.00,-5.47,-60.13	0/0:9:9,0:40:-0.00,-3.66,-36.82	./.:1:1,0:17:-0.02,-1.28,-5.77	0/0:10:10,0:40:-0.00,-3.96,-40.71	0/0:6:6,0:34:-0.00,-2.76,-25.17	0/0:8:8,0:40:-0.00,-3.36,-32.94	./.:4:4,0:27:-0.00,-2.16,-17.40	0/0:14:14,0:40:-0.00,-5.17,-56.24	0/0:13:13,0:40:-0.00,-4.87,-52.36	0/0:9:9,0:40:-0.00,-3.66,-36.82	0/0:6:6,0:34:-0.00,-2.76,-25.17	0/0:12:12,0:40:-0.00,-4.57,-48.47	0/0:7:7,0:37:-0.00,-3.06,-29.05	./.:3:3,0:24:-0.01,-1.86,-13.52	./.:4:4,0:27:-0.00,-2.16,-17.40	0/0:10:10,0:40:-0.00,-3.96,-40.71	0/0:7:7,0:37:-0.00,-3.06,-29.05	0/0:9:9,0:40:-0.00,-3.66,-36.82	0/1:14:8,6:40:-18.14,0.00,-27.77	0/0:6:6,0:34:-0.00,-2.76,-25.17	0/0:8:8,0:40:-0.00,-3.36,-32.94	0/0:5:5,0:31:-0.00,-2.46,-21.28
scaffold4980	11494	11208:26:+	A	T	.	PASS	NS=222;AF=0.011	GT:DP:AD:GQ:GL	0/0:20:20,0:40:-0.00,-7.55,-86.05	0/0:9:9,0:40:-0.00,-4.24,-40.03	0/0:20:20,0:40:-0.00,-7.55,-86.05	0/0:21:21,0:40:-0.00,-7.85,-90.23	0/0:18:18,0:40:-0.00,-6.95,-77.68	0/0:22:22,0:40:-0.00,-8.15,-94.42	0/0:15:15,0:40:-0.00,-6.04,-65.13	0/0:20:20,0:40:-0.00,-7.55,-86.05	0/0:11:11,0:40:-0.00,-4.84,-48.39	0/0:15:15,0:40:-0.00,-6.04,-65.13	0/0:12:12,0:40:-0.00,-5.14,-52.58	0/0:17:17,0:40:-0.00,-6.65,-73.50	0/1:21:12,9:40:-29.80,0.00,-44.73	0/0:23:23,0:40:-0.00,-8.45,-98.60	0/0:22:22,0:40:-0.00,-8.15,-94.42	0/0:18:18,0:40:-0.00,-6.95,-77.68	./.:.:.:.:.	./.:.:.:.:.	0/0:23:23,0:40:-0.00,-8.45,-98.60	0/0:21:21,0:40:-0.00,-7.85,-90.23	0/0:5:5,0:37:-0.00,-3.04,-23.29	0/0:17:17,0:40:-0.00,-6.65,-73.50	0/0:20:20,0:40:-0.00,-7.55,-86.05	0/1:9:6,3:40:-8.31,-0.00,-23.24	0/0:20:20,0:40:-0.00,-7.55,-86.05	0/0:9:9,0:40:-0.00,-4.24,-40.03	0/0:27:27,0:40:-0.00,-9.66,-115.34	0/0:6:6,0:40:-0.00,-3.34,-27.48	0/0:21:21,0:40:-0.00,-7.85,-90.23	./.:1:1,0:24:-0.01,-1.84,-6.56	0/0:12:12,0:40:-0.00,-5.14,-52.58	0/0:14:14,0:40:-0.00,-5.74,-60.95	0/1:18:7,11:40:-39.08,0.00,-24.71	0/0:6:6,0:40:-0.00,-3.34,-27.48	0/0:20:20,0:40:-0.00,-7.55,-86.05	0/0:38:38,0:40:-0.00,-12.97,-161.36	0/0:10:10,0:40:-0.00,-4.54,-44.21	0/0:20:20,0:40:-0.00,-7.55,-86.05	0/0:13:13,0:40:-0.00,-5.44,-56.76	0/0:17:17,0:40:-0.00,-6.65,-73.50	0/0:25:25,0:40:-0.00,-9.05,-106.97
scaffold218	5326	11312:35:+	C	T	.	PASS	NS=235;AF=0.028	GT:DP:AD:GQ:GL	0/0:23:23,0:40:-0.00,-8.11,-92.78	0/0:13:13,0:40:-0.00,-5.11,-53.47	0/0:14:14,0:40:-0.00,-5.41,-57.40	0/0:16:16,0:40:-0.00,-6.01,-65.26	0/0:14:14,0:40:-0.00,-5.41,-57.40	0/0:19:19,0:40:-0.00,-6.91,-77.05	0/0:21:21,0:40:-0.00,-7.51,-84.92	0/0:15:15,0:40:-0.00,-5.71,-61.33	0/0:17:16,1:30:-0.00,-2.38,-61.33	0/1:19:14,5:40:-12.75,-0.00,-50.49	0/0:9:9,0:40:-0.00,-3.90,-37.74	0/0:14:14,0:40:-0.00,-5.41,-57.40	0/1:9:4,5:40:-15.76,-0.00,-14.18	0/0:17:17,0:40:-0.00,-6.31,-69.19	0/0:14:14,0:40:-0.00,-5.41,-57.40	0/0:20:20,0:40:-0.00,-7.21,-80.98	0/0:13:13,0:40:-0.00,-5.11,-53.47	0/0:28:28,0:40:-0.00,-9.62,-112.44	0/0:12:12,0:40:-0.00,-4.80,-49.53	0/0:22:22,0:40:-0.00,-7.81,-88.85	0/0:13:13,0:40:-0.00,-5.11,-53.47	0/0:13:13,0:40:-0.00,-5.11,-53.47	0/1:10:2,8:40:-27.25,-0.00,-6.02	0/0:9:9,0:40:-0.00,-3.90,-37.74	0/0:24:24,0:40:-0.00,-8.42,-96.71	0/0:6:6,0:36:-0.00,-3.00,-25.95	0/0:28:28,0:40:-0.00,-9.62,-112.44	0/0:15:15,0:40:-0.00,-5.71,-61.33	0/0:21:21,0:40:-0.00,-7.51,-84.92	0/0:6:6,0:36:-0.00,-3.00,-25.95	0/0:26:26,0:40:-0.00,-9.02,-104.57	0/0:13:13,0:40:-0.00,-5.11,-53.47	0/0:12:12,0:40:-0.00,-4.80,-49.53	0/0:5:5,0:33:-0.00,-2.70,-22.01	0/0:17:17,0:40:-0.00,-6.31,-69.19	0/0:29:29,0:40:-0.00,-9.92,-116.37	0/0:20:20,0:40:-0.00,-7.21,-80.98	0/0:14:14,0:40:-0.00,-5.41,-57.40	0/0:6:6,0:36:-0.00,-3.00,-25.95	0/0:19:19,0:40:-0.00,-6.91,-77.05	0/0:20:20,0:40:-0.00,-7.21,-80.98
scaffold320	5155	11337:61:-	G	A	.	PASS	NS=235;AF=0.070	GT:DP:AD:GQ:GL	0/1:10:7,3:40:-4.29,-0.00,-17.10	0/0:16:16,0:40:-0.00,-5.60,-45.17	0/0:6:6,0:32:-0.00,-2.60,-18.20	0/0:7:7,0:35:-0.00,-2.90,-20.90	0/0:6:6,0:32:-0.00,-2.60,-18.20	0/0:14:14,0:40:-0.00,-5.00,-39.78	0/0:9:9,0:40:-0.00,-3.50,-26.29	0/0:11:11,0:40:-0.00,-4.10,-31.69	./.:3:2,1:14:-1.04,-0.04,-5.76	0/0:16:16,0:40:-0.00,-5.60,-45.17	0/0:6:6,0:32:-0.00,-2.60,-18.20	0/0:12:12,0:40:-0.00,-4.40,-34.38	0/1:11:5,6:40:-12.09,-0.00,-11.41	0/0:8:8,0:39:-0.00,-3.20,-23.60	0/1:8:3,5:40:-10.29,-0.00,-6.91	0/0:10:10,0:40:-0.00,-3.80,-28.99	0/0:16:16,0:40:-0.00,-5.60,-45.17	0/0:6:6,0:32:-0.00,-2.60,-18.20	0/0:5:5,0:29:-0.00,-2.30,-15.51	0/0:5:5,0:29:-0.00,-2.30,-15.51	0/0:6:6,0:32:-0.00,-2.60,-18.20	0/1:5:3,2:38:-3.10,-0.00,-7.81	0/0:10:10,0:40:-0.00,-3.80,-28.99	0/0:7:7,0:35:-0.00,-2.90,-20.90	0/0:15:15,0:40:-0.00,-5.30,-42.48	./.:3:2,1:14:-1.04,-0.04,-5.76	0/1:10:6,4:40:-6.99,-0.00,-14.40	0/0:6:6,0:32:-0.00,-2.60,-18.20	0/0:14:14,0:40:-0.00,-5.00,-39.78	./.:4:4,0:26:-0.00,-2.00,-12.81	0/0:13:13,0:40:-0.00,-4.70,-37.08	0/0:7:7,0:35:-0.00,-2.90,-20.90	./.:3:3,0:22:-0.01,-1.70,-10.12	0/0:8:8,0:39:-0.00,-3.20,-23.60	0/0:15:15,0:40:-0.00,-5.30,-42.48	0/0:26:26,0:40:-0.00,-8.60,-72.15	0/0:5:5,0:29:-0.00,-2.30,-15.51	0/0:7:7,0:35:-0.00,-2.90,-20.90	0/0:7:7,0:35:-0.00,-2.90,-20.90	0/0:7:7,0:35:-0.00,-2.90,-20.90	0/0:7:7,0:35:-0.00,-2.90,-20.90
scaffold19797	4767	11493:13:-	A	G	.	PASS	NS=236;AF=0.021	GT:DP:AD:GQ:GL	0/0:11:11,0:40:-0.00,-4.72,-42.39	0/1:17:8,9:40:-26.47,0.00,-24.86	0/0:7:7,0:40:-0.00,-3.52,-27.73	0/0:11:11,0:40:-0.00,-4.72,-42.39	0/0:6:6,0:39:-0.00,-3.22,-24.06	0/0:5:5,0:36:-0.00,-2.92,-20.39	0/0:8:8,0:40:-0.00,-3.82,-31.39	0/0:12:12,0:40:-0.00,-5.02,-46.05	0/0:13:13,0:40:-0.00,-5.32,-49.72	0/0:9:9,0:40:-0.00,-4.12,-35.06	0/1:8:5,3:40:-7.18,-0.00,-16.58	0/0:10:10,0:40:-0.00,-4.42,-38.72	0/0:12:12,0:40:-0.00,-5.02,-46.05	0/0:11:11,0:40:-0.00,-4.72,-42.39	0/0:7:7,0:40:-0.00,-3.52,-27.73	0/0:11:11,0:40:-0.00,-4.72,-42.39	0/0:12:12,0:40:-0.00,-5.02,-46.05	0/0:17:17,0:40:-0.00,-6.53,-64.38	0/0:6:6,0:39:-0.00,-3.22,-24.06	0/0:9:9,0:40:-0.00,-4.12,-35.06	0/0:9:9,0:40:-0.00,-4.12,-35.06	./.:3:3,0:29:-0.00,-2.32,-13.06	0/0:6:6,0:39:-0.00,-3.22,-24.06	./.:3:3,0:29:-0.00,-2.32,-13.06	0/1:9:3,6:40:-17.88,-0.00,-8.94	./.:3:3,0:29:-0.00,-2.32,-13.06	0/0:12:12,0:40:-0.00,-5.02,-46.05	0/0:7:7,0:40:-0.00,-3.52,-27.73	0/0:14:14,0:40:-0.00,-5.62,-53.39	0/0:5:5,0:36:-0.00,-2.92,-20.39	0/0:17:17,0:40:-0.00,-6.53,-64.38	0/0:7:7,0:40:-0.00,-3.52,-27.73	0/0:7:7,0:40:-0.00,-3.52,-27.73	./.:3:3,0:29:-0.00,-2.32,-13.06	0/0:13:13,0:40:-0.00,-5.32,-49.72	0/0:17:17,0:40:-0.00,-6.53,-64.38	0/0:8:8,0:40:-0.00,-3.82,-31.39	0/1:21:9,12:40:-36.26,0.00,-27.33	0/0:6:6,0:39:-0.00,-3.22,-24.06	0/0:15:15,0:40:-0.00,-5.92,-57.05	0/0:13:13,0:40:-0.00,-5.32,-49.72
scaffold9816	1943	11499:7:+	C	A	.	PASS	NS=235;AF=0.051	GT:DP:AD:GQ:GL	0/0:6:6,0:34:-0.00,-2.75,-32.43	0/0:16:16,0:40:-0.00,-5.76,-83.39	0/0:10:10,0:40:-0.00,-3.95,-52.81	0/0:11:11,0:40:-0.00,-4.25,-57.91	./.:4:4,0:27:-0.00,-2.15,-22.24	0/0:10:10,0:40:-0.00,-3.95,-52.81	0/0:8:8,0:40:-0.00,-3.35,-42.62	0/0:21:21,0:40:-0.00,-7.26,-108.87	0/0:16:16,0:40:-0.00,-5.76,-83.39	0/1:9:4,5:40:-21.83,0.00,-18.59	0/1:5:2,3:40:-12.84,-0.00,-9.60	0/1:13:10,3:40:-10.43,-0.00,-47.96	0/0:13:13,0:40:-0.00,-4.86,-68.10	0/0:15:15,0:40:-0.00,-5.46,-78.29	0/0:13:13,0:40:-0.00,-4.86,-68.10	0/0:12:12,0:40:-0.00,-4.56,-63.01	0/0:20:20,0:40:-0.00,-6.96,-103.77	0/0:25:25,0:40:-0.00,-8.47,-129.25	0/1:15:8,7:40:-30.21,0.00,-37.16	0/0:8:8,0:40:-0.00,-3.35,-42.62	0/0:16:16,0:40:-0.00,-5.76,-83.39	0/0:11:11,0:40:-0.00,-4.25,-57.91	./.:.:.:.:.	0/0:6:6,0:34:-0.00,-2.75,-32.43	0/0:18:18,0:40:-0.00,-6.36,-93.58	0/0:9:9,0:40:-0.00,-3.65,-47.72	0/0:10:10,0:40:-0.00,-3.95,-52.81	0/0:8:8,0:40:-0.00,-3.35,-42.62	0/0:12:12,0:40:-0.00,-4.56,-63.01	./.:2:2,0:21:-0.01,-1.56,-12.06	0/0:8:8,0:40:-0.00,-3.35,-42.62	./.:3:3,0:24:-0.01,-1.85,-17.15	0/0:10:10,0:40:-0.00,-3.95,-52.81	0/0:6:6,0:34:-0.00,-2.75,-32.43	0/0:11:11,0:40:-0.00,-4.25,-57.91	0/0:18:18,0:40:-0.00,-6.36,-93.58	0/0:12:12,0:40:-0.00,-4.56,-63.01	0/0:15:15,0:40:-0.00,-5.46,-78.29	0/0:7:7,0:37:-0.00,-3.05,-37.53	0/0:12:12,0:40:-0.00,-4.56,-63.01	0/0:14:14,0:40:-0.00,-5.16,-73.20
scaffold16712	7858	11582:47:+	T	C	.	PASS	NS=227;AF=0.410	GT:DP:AD:GQ:GL	0/1:16:9,7:40:-32.65,0.00,-43.60	0/1:26:15,11:40:-51.05,0.00,-72.71	0/1:13:8,5:40:-22.84,0.00,-39.15	0/1:23:10,13:40:-62.66,0.00,-46.85	0/0:5:5,0:20:-0.01,-1.53,-27.03	0/0:25:25,0:40:-0.00,-7.54,-134.07	1/1:25:0,25:40:-133.58,-7.29,-0.00	0/1:37:18,19:40:-90.56,0.00,-85.46	1/1:17:0,17:40:-90.75,-4.88,-0.00	0/0:11:11,0:40:-0.00,-3.32,-59.13	0/1:11:6,5:40:-23.44,0.00,-29.05	./.:.:.:.:.	0/1:17:8,9:40:-43.05,0.00,-37.95	0/0:9:9,0:33:-0.00,-2.72,-48.43	1/1:5:0,5:18:-26.54,-1.29,-0.02	0/0:30:30,0:40:-0.00,-9.04,-160.84	1/1:14:0,14:40:-74.70,-3.98,-0.00	0/1:35:16,19:40:-91.16,0.00,-75.35	0/1:22:11,11:40:-52.25,0.00,-52.50	0/1:19:14,5:40:-21.04,0.00,-69.46	0/1:13:7,6:40:-28.20,0.00,-33.80	1/1:22:0,22:40:-117.52,-6.38,-0.00	0/1:18:8,10:40:-48.10,0.00,-37.64	0/0:9:9,0:33:-0.00,-2.72,-48.43	0/1:22:11,11:40:-52.25,0.00,-52.50	./.:.:.:.:.	1/1:11:0,11:37:-58.64,-3.07,-0.00	0/0:21:21,0:40:-0.00,-6.33,-112.66	0/0:20:20,0:40:-0.00,-6.03,-107.31	0/0:7:7,0:27:-0.00,-2.12,-37.72	0/1:53:10,43:40:-214.22,0.00,-37.81	0/0:7:7,0:27:-0.00,-2.12,-37.72	0/1:14:7,7:40:-33.25,0.00,-33.50	0/0:8:8,0:30:-0.00,-2.42,-43.07	0/0:21:21,0:40:-0.00,-6.33,-112.66	0/1:38:19,19:40:-90.26,0.00,-90.51	0/0:10:10,0:37:-0.00,-3.02,-53.78	0/1:28:11,17:40:-82.56,0.00,-50.69	0/0:11:11,0:40:-0.00,-3.32,-59.13	1/1:14:0,14:40:-74.70,-3.98,-0.00	0/0:27:27,0:40:-0.00,-8.14,-144.78
scaffold980	12108	11667:13:-	A	G	.	PASS	NS=232;AF=0.011	GT:DP:AD:GQ:GL	0/0:6:6,0:40:-0.00,-3.36,-23.92	0/0:9:9,0:40:-0.00,-4.26,-34.70	./.:4:4,0:34:-0.00,-2.76,-16.74	0/0:7:7,0:40:-0.00,-3.66,-27.52	0/0:6:6,0:40:-0.00,-3.36,-23.92	0/0:13:13,0:40:-0.00,-5.47,-49.07	0/0:11:11,0:40:-0.00,-4.86,-41.89	0/0:8:8,0:40:-0.00,-3.96,-31.11	./.:3:3,0:31:-0.00,-2.46,-13.15	0/0:8:8,0:40:-0.00,-3.96,-31.11	./.:3:3,0:31:-0.00,-2.46,-13.15	0/0:8:8,0:40:-0.00,-3.96,-31.11	0/0:7:7,0:40:-0.00,-3.66,-27.52	0/1:12:4,8:40:-23.57,-0.00,-11.57	0/0:8:8,0:40:-0.00,-3.96,-31.11	0/0:9:9,0:40:-0.00,-4.26,-34.70	./.:4:4,0:34:-0.00,-2.76,-16.74	0/0:5:5,0:37:-0.00,-3.06,-20.33	0/0:5:5,0:37:-0.00,-3.06,-20.33	0/0:5:5,0:37:-0.00,-3.06,-20.33	./.:3:3,0:31:-0.00,-2.46,-13.15	0/0:6:6,0:40:-0.00,-3.36,-23.92	0/0:5:5,0:37:-0.00,-3.06,-20.33	0/0:6:6,0:40:-0.00,-3.36,-23.92	0/0:6:6,0:40:-0.00,-3.36,-23.92	./.:3:3,0:31:-0.00,-2.46,-13.15	0/0:12:12,0:40:-0.00,-5.17,-45.48	0/0:5:5,0:37:-0.00,-3.06,-20.33	0/0:8:8,0:40:-0.00,-3.96,-31.11	./.:1:1,0:24:-0.01,-1.86,-5.97	0/0:7:7,0:40:-0.00,-3.66,-27.52	0/0:5:5,0:37:-0.00,-3.06,-20.33	0/0:5:5,0:37:-0.00,-3.06,-20.33	0/0:5:5,0:37:-0.00,-3.06,-20.33	0/0:12:12,0:40:-0.00,-5.17,-45.48	0/0:14:14,0:40:-0.00,-5.77,-52.66	./.:4:4,0:34:-0.00,-2.76,-16.74	0/0:10:10,0:40:-0.00,-4.56,-38.29	./.:4:4,0:34:-0.00,-2.76,-16.74	0/0:13:13,0:40:-0.00,-5.47,-49.07	0/0:11:11,0:40:-0.00,-4.86,-41.89
scaffold18373	11666	11719:87:+	A	T	.	PASS	NS=236;AF=0.019	GT:DP:AD:GQ:GL	0/0:28:28,0:40:-0.00,-9.86,-111.37	0/0:30:30,0:40:-0.00,-10.47,-119.18	0/0:14:14,0:40:-0.00,-5.65,-56.72	0/0:21:21,0:40:-0.00,-7.76,-84.04	0/0:18:18,0:40:-0.00,-6.85,-72.33	0/0:23:23,0:40:-0.00,-8.36,-91.85	0/0:23:23,0:40:-0.00,-8.36,-91.85	0/0:38:38,0:40:-0.00,-12.87,-150.41	0/0:37:37,0:40:-0.00,-12.57,-146.50	0/0:30:30,0:40:-0.00,-10.47,-119.18	0/0:20:20,0:40:-0.00,-7.46,-80.14	0/0:31:31,0:40:-0.00,-10.77,-123.08	0/0:16:16,0:40:-0.00,-6.25,-64.53	0/0:37:37,0:40:-0.00,-12.57,-146.50	0/0:36:36,0:40:-0.00,-12.27,-142.60	0/0:27:27,0:40:-0.00,-9.56,-107.47	0/0:30:30,0:40:-0.00,-10.47,-119.18	0/0:44:44,0:40:-0.00,-14.68,-173.83	0/0:33:33,0:40:-0.00,-11.37,-130.89	0/0:33:33,0:40:-0.00,-11.37,-130.89	0/0:24:24,0:40:-0.00,-8.66,-95.76	0/0:28:28,0:40:-0.00,-9.86,-111.37	0/0:37:37,0:40:-0.00,-12.57,-146.50	0/0:21:21,0:40:-0.00,-7.76,-84.04	0/0:25:25,0:40:-0.00,-8.96,-99.66	0/0:18:18,0:40:-0.00,-6.85,-72.33	0/0:37:37,0:40:-0.00,-12.57,-146.50	0/0:19:19,0:40:-0.00,-7.16,-76.24	0/0:48:48,0:40:-0.00,-15.88,-189.44	0/0:13:13,0:40:-0.00,-5.35,-52.81	0/0:38:38,0:40:-0.00,-12.87,-150.41	0/0:30:30,0:40:-0.00,-10.47,-119.18	0/0:28:28,0:40:-0.00,-9.86,-111.37	0/0:14:14,0:40:-0.00,-5.65,-56.72	0/0:33:33,0:40:-0.00,-11.37,-130.89	0/0:33:33,0:40:-0.00,-11.37,-130.89	0/0:27:27,0:40:-0.00,-9.56,-107.47	0/0:24:24,0:40:-0.00,-8.66,-95.76	0/0:20:20,0:40:-0.00,-7.46,-80.14	0/0:30:30,0:40:-0.00,-10.47,-119.18	0/0:35:35,0:40:-0.00,-11.97,-138.70
scaffold21900	4858	11807:29:-	A	C	.	PASS	NS=227;AF=0.031	GT:DP:AD:GQ:GL	0/0:65:65,0:40:0.00,-20.53,-264.33	0/0:77:77,0:40:-0.00,-24.14,-312.70	0/0:9:9,0:40:-0.00,-3.67,-38.61	0/0:26:26,0:40:-0.00,-8.79,-107.14	0/0:37:37,0:40:-0.00,-12.10,-151.47	0/0:40:40,0:40:-0.00,-13.00,-163.57	0/0:27:27,0:40:-0.00,-9.09,-111.17	0/0:71:71,0:40:0.00,-22.33,-288.52	0/0:43:43,0:40:-0.00,-13.90,-175.66	0/0:22:22,0:40:-0.00,-7.58,-91.01	0/0:25:25,0:40:-0.00,-8.49,-103.11	0/0:37:37,0:40:-0.00,-12.10,-151.47	0/0:29:29,0:40:-0.00,-9.69,-119.23	0/1:58:51,7:40:-9.80,-0.00,-189.48	0/0:17:17,0:40:-0.00,-6.08,-70.86	0/0:33:33,0:40:-0.00,-10.89,-135.35	0/0:33:33,0:40:-0.00,-10.89,-135.35	0/0:87:87,0:40:0.00,-27.15,-353.01	./.:1:1,0:17:-0.02,-1.29,-6.39	0/0:46:46,0:40:-0.00,-14.81,-187.75	0/0:42:42,0:40:-0.00,-13.60,-171.63	0/0:20:20,0:40:-0.00,-6.98,-82.95	./.:3:3,0:24:-0.01,-1.87,-14.44	0/0:11:11,0:40:-0.00,-4.27,-46.68	0/0:65:65,0:40:0.00,-20.53,-264.33	0/0:53:53,0:40:-0.00,-16.91,-215.96	0/0:22:22,0:40:-0.00,-7.58,-91.01	0/0:31:31,0:40:-0.00,-10.29,-127.29	0/0:41:41,0:40:-0.00,-13.30,-167.60	0/0:14:14,0:40:-0.00,-5.17,-58.77	0/0:43:43,0:40:-0.00,-13.90,-175.66	0/0:29:29,0:40:-0.00,-9.69,-119.23	0/0:45:45,0:40:-0.00,-14.51,-183.72	0/0:38:38,0:40:-0.00,-12.40,-155.50	./.:1:1,0:17:-0.02,-1.29,-6.39	0/0:47:47,0:40:-0.00,-15.11,-191.78	0/0:44:44,0:40:-0.00,-14.20,-179.69	0/0:39:39,0:40:-0.00,-12.70,-159.54	0/0:27:27,0:40:-0.00,-9.09,-111.17	0/0:24:24,0:40:-0.00,-8.18,-99.07	0/0:63:63,0:40:0.00,-19.92,-256.27
scaffold11791	6729	11832:12:-	G	A	.	PASS	NS=232;AF=0.009	GT:DP:AD:GQ:GL	0/0:6:6,0:40:-0.00,-3.43,-33.03	0/0:16:16,0:40:-0.00,-6.44,-84.13	0/0:9:9,0:40:-0.00,-4.34,-48.36	0/0:15:15,0:40:-0.00,-6.14,-79.02	0/0:8:8,0:40:-0.00,-4.04,-43.25	0/0:20:20,0:40:-0.00,-7.65,-104.57	0/0:26:26,0:40:-0.00,-9.45,-135.23	0/1:13:10,3:40:-9.79,-0.00,-47.93	0/0:12:12,0:40:-0.00,-5.24,-63.69	0/0:18:18,0:40:-0.00,-7.05,-94.35	0/0:7:7,0:40:-0.00,-3.73,-38.14	0/0:8:8,0:40:-0.00,-4.04,-43.25	0/0:9:9,0:40:-0.00,-4.34,-48.36	0/0:20:20,0:40:-0.00,-7.65,-104.57	0/0:11:11,0:40:-0.00,-4.94,-58.58	0/0:10:10,0:40:-0.00,-4.64,-53.47	0/0:13:13,0:40:-0.00,-5.54,-68.80	0/0:27:27,0:40:-0.00,-9.76,-140.34	0/0:17:17,0:40:-0.00,-6.74,-89.24	0/0:15:15,0:40:-0.00,-6.14,-79.02	0/0:10:10,0:40:-0.00,-4.64,-53.47	0/0:11:11,0:40:-0.00,-4.94,-58.58	0/0:13:13,0:40:-0.00,-5.54,-68.80	0/0:9:9,0:40:-0.00,-4.34,-48.36	0/0:17:17,0:40:-0.00,-6.74,-89.24	0/0:6:6,0:40:-0.00,-3.43,-33.03	0/0:18:18,0:40:-0.00,-7.05,-94.35	0/0:12:12,0:40:-0.00,-5.24,-63.69	0/0:8:8,0:40:-0.00,-4.04,-43.25	./.:1:1,0:25:-0.01,-1.93,-7.49	./.:4:4,0:35:-0.00,-2.83,-22.81	./.:2:2,0:28:-0.00,-2.23,-12.60	./.:3:3,0:31:-0.00,-2.53,-17.70	0/0:5:5,0:38:-0.00,-3.13,-27.92	0/0:8:8,0:40:-0.00,-4.04,-43.25	0/0:25:25,0:40:-0.00,-9.15,-130.12	0/0:9:9,0:40:-0.00,-4.34,-48.36	0/0:9:9,0:40:-0.00,-4.34,-48.36	0/0:8:8,0:40:-0.00,-4.04,-43.25	0/0:15:15,0:40:-0.00,-6.14,-79.02	0/0:21:20,1:35:-0.00,-2.84,-99.46
scaffold2	6896	11853:9:-	G	A	.	PASS	NS=234;AF=0.024	GT:DP:AD:GQ:GL	0/0:12:11,0:40:-0.00,-4.66,-47.86	0/0:26:26,0:40:-0.00,-9.17,-110.32	0/0:7:7,0:40:-0.00,-3.45,-31.21	0/0:14:14,0:40:-0.00,-5.56,-60.35	0/0:10:10,0:40:-0.00,-4.36,-43.70	0/0:16:16,0:40:-0.00,-6.16,-68.68	0/1:11:7,4:40:-12.00,-0.00,-26.55	0/0:19:19,0:40:-0.00,-7.07,-81.17	0/0:22:22,0:40:-0.00,-7.97,-93.66	0/0:14:14,0:40:-0.00,-5.56,-60.35	./.:3:3,0:28:-0.00,-2.25,-14.56	0/0:31:31,0:40:-0.00,-10.68,-131.14	./.:2:2,0:25:-0.00,-1.95,-10.39	0/0:18:18,0:40:-0.00,-6.77,-77.01	0/0:13:13,0:40:-0.00,-5.26,-56.19	0/0:30:30,0:40:-0.00,-10.38,-126.97	0/0:11:11,0:40:-0.00,-4.66,-47.86	0/0:11:11,0:40:-0.00,-4.66,-47.86	0/0:21:21,0:40:-0.00,-7.67,-89.50	0/0:22:22,0:40:-0.00,-7.97,-93.66	0/0:15:15,0:40:-0.00,-5.86,-64.52	0/0:10:10,0:40:-0.00,-4.36,-43.70	0/0:8:8,0:40:-0.00,-3.76,-35.37	0/0:7:7,0:40:-0.00,-3.45,-31.21	0/0:18:18,0:40:-0.00,-6.77,-77.01	0/0:10:10,0:40:-0.00,-4.36,-43.70	0/0:29:29,0:40:-0.00,-10.08,-122.81	./.:3:3,0:28:-0.00,-2.25,-14.56	0/0:12:12,0:40:-0.00,-4.96,-52.03	0/0:10:10,0:40:-0.00,-4.36,-43.70	0/0:25:25,0:40:-0.00,-8.87,-106.15	./.:3:3,0:28:-0.00,-2.25,-14.56	0/0:14:14,0:40:-0.00,-5.56,-60.35	0/0:7:7,0:40:-0.00,-3.45,-31.21	0/0:19:19,0:40:-0.00,-7.07,-81.17	0/0:8:8,0:40:-0.00,-3.76,-35.37	0/0:17:17,0:40:-0.00,-6.46,-72.84	0/0:11:11,0:40:-0.00,-4.66,-47.86	0/0:10:10,0:40:-0.00,-4.36,-43.70	0/0:5:5,0:35:-0.00,-2.85,-22.88	0/0:14:14,0:40:-0.00,-5.56,-60.35
scaffold1449	5970	11859:8:+	A	G	.	PASS	NS=227;AF=0.011	GT:DP:AD:GQ:GL	0/0:8:8,0:40:-0.00,-3.96,-35.34	0/1:17:6,11:40:-38.66,0.00,-20.43	0/0:9:9,0:40:-0.00,-4.26,-39.46	0/0:10:10,0:40:-0.00,-4.56,-43.58	0/0:11:11,0:40:-0.00,-4.86,-47.70	0/0:12:12,0:40:-0.00,-5.16,-51.82	0/0:13:13,0:40:-0.00,-5.47,-55.95	0/0:22:22,0:40:-0.00,-8.17,-93.03	0/0:10:10,0:40:-0.00,-4.56,-43.58	0/0:19:19,0:40:-0.00,-7.27,-80.67	0/0:10:10,0:40:-0.00,-4.56,-43.58	0/0:16:16,0:40:-0.00,-6.37,-68.31	0/0:13:13,0:40:-0.00,-5.47,-55.95	0/0:9:9,0:40:-0.00,-4.26,-39.46	0/0:21:21,0:40:-0.00,-7.87,-88.91	0/0:19:19,0:40:-0.00,-7.27,-80.67	0/0:14:14,0:40:-0.00,-5.77,-60.07	0/0:19:19,0:40:-0.00,-7.27,-80.67	0/0:9:9,0:40:-0.00,-4.26,-39.46	0/0:18:18,0:40:-0.00,-6.97,-76.55	0/0:7:7,0:40:-0.00,-3.66,-31.22	0/0:13:13,0:40:-0.00,-5.47,-55.95	0/0:15:15,0:40:-0.00,-6.07,-64.19	./.:4:4,0:34:-0.00,-2.76,-18.86	0/0:23:23,0:40:-0.00,-8.48,-97.16	0/0:9:9,0:40:-0.00,-4.26,-39.46	0/0:12:12,0:40:-0.00,-5.16,-51.82	0/0:8:8,0:40:-0.00,-3.96,-35.34	0/0:16:16,0:40:-0.00,-6.37,-68.31	./.:4:4,0:34:-0.00,-2.76,-18.86	0/0:23:23,0:40:-0.00,-8.48,-97.16	0/0:8:8,0:40:-0.00,-3.96,-35.34	0/0:9:9,0:40:-0.00,-4.26,-39.46	0/0:8:8,0:40:-0.00,-3.96,-35.34	0/0:16:16,0:40:-0.00,-6.37,-68.31	0/0:30:30,0:40:-0.00,-10.58,-126.00	0/0:8:8,0:40:-0.00,-3.96,-35.34	0/0:16:16,0:40:-0.00,-6.37,-68.31	0/0:6:6,0:40:-0.00,-3.36,-27.10	0/0:9:9,0:40:-0.00,-4.26,-39.46	0/0:22:22,0:40:-0.00,-8.17,-93.03
scaffold6464	5197	11941:58:-	C	A	.	PASS	NS=233;AF=0.021	GT:DP:AD:GQ:GL	0/0:11:11,0:40:-0.00,-4.59,-42.72	0/0:11:11,0:40:-0.00,-4.59,-42.72	0/0:5:5,0:34:-0.00,-2.78,-20.71	0/0:11:11,0:40:-0.00,-4.59,-42.72	0/0:5:5,0:34:-0.00,-2.78,-20.71	0/0:14:14,0:40:-0.00,-5.49,-53.72	0/0:10:10,0:40:-0.00,-4.29,-39.05	0/0:14:14,0:40:-0.00,-5.49,-53.72	0/0:8:8,0:40:-0.00,-3.68,-31.71	0/0:9:9,0:40:-0.00,-3.99,-35.38	./.:3:3,0:28:-0.00,-2.18,-13.37	0/1:15:8,7:40:-19.89,0.00,-25.92	./.:4:4,0:31:-0.00,-2.48,-17.04	0/0:13:13,0:40:-0.00,-5.19,-50.05	0/0:8:8,0:40:-0.00,-3.68,-31.71	0/0:11:11,0:40:-0.00,-4.59,-42.72	0/0:13:13,0:40:-0.00,-5.19,-50.05	0/0:14:14,0:40:-0.00,-5.49,-53.72	0/0:9:9,0:40:-0.00,-3.99,-35.38	./.:.:.:.:.	0/0:11:11,0:40:-0.00,-4.59,-42.72	0/0:10:10,0:40:-0.00,-4.29,-39.05	0/0:8:8,0:40:-0.00,-3.68,-31.71	0/0:5:5,0:34:-0.00,-2.78,-20.71	0/0:13:13,0:40:-0.00,-5.19,-50.05	0/0:7:7,0:40:-0.00,-3.38,-28.04	0/0:24:24,0:40:-0.00,-8.50,-90.41	0/0:5:5,0:34:-0.00,-2.78,-20.71	0/0:17:17,0:40:-0.00,-6.39,-64.73	./.:2:1,1:23:-1.80,-0.01,-4.16	0/0:13:13,0:40:-0.00,-5.19,-50.05	./.:4:4,0:31:-0.00,-2.48,-17.04	0/0:7:7,0:40:-0.00,-3.38,-28.04	0/0:10:10,0:40:-0.00,-4.29,-39.05	0/0:10:10,0:40:-0.00,-4.29,-39.05	0/0:14:14,0:40:-0.00,-5.49,-53.72	0/0:11:11,0:40:-0.00,-4.59,-42.72	0/0:14:14,0:40:-0.00,-5.49,-53.72	0/1:6:3,3:40:-7.92,-0.00,-10.28	0/0:11:11,0:40:-0.00,-4.59,-42.72	0/0:7:7,0:40:-0.00,-3.38,-28.04
scaffold6190	5114	11966:82:+	A	T	.	PASS	NS=211;AF=0.017	GT:DP:AD:GQ:GL	0/0:6:6,0:39:-0.00,-3.22,-30.84	0/0:12:12,0:40:-0.00,-5.03,-59.32	./.:2:1,1:34:-2.73,-0.00,-5.10	0/0:6:6,0:39:-0.00,-3.22,-30.84	./.:4:4,0:32:-0.00,-2.62,-21.35	0/0:7:7,0:40:-0.00,-3.52,-35.59	0/0:6:6,0:39:-0.00,-3.22,-30.84	0/0:13:13,0:40:-0.00,-5.33,-64.06	0/0:13:13,0:40:-0.00,-5.33,-64.06	0/0:6:6,0:39:-0.00,-3.22,-30.84	./.:4:4,0:32:-0.00,-2.62,-21.35	0/0:7:7,0:40:-0.00,-3.52,-35.59	0/0:6:6,0:39:-0.00,-3.22,-30.84	0/1:9:5,4:40:-14.86,0.00,-21.97	0/1:9:6,3:40:-10.11,-0.00,-26.72	0/0:5:5,0:36:-0.00,-2.92,-26.10	0/0:8:8,0:40:-0.00,-3.82,-40.33	0/0:13:13,0:40:-0.00,-5.33,-64.06	0/0:10:10,0:40:-0.00,-4.42,-49.82	0/0:7:7,0:40:-0.00,-3.52,-35.59	0/0:7:7,0:40:-0.00,-3.52,-35.59	0/0:10:10,0:40:-0.00,-4.42,-49.82	0/0:8:8,0:40:-0.00,-3.82,-40.33	0/0:6:6,0:39:-0.00,-3.22,-30.84	0/0:6:6,0:39:-0.00,-3.22,-30.84	./.:4:4,0:32:-0.00,-2.62,-21.35	0/0:6:6,0:39:-0.00,-3.22,-30.84	./.:2:2,0:26:-0.00,-2.02,-11.86	0/0:14:14,0:40:-0.00,-5.63,-68.81	./.:2:2,0:26:-0.00,-2.02,-11.86	./.:.:.:.:.	0/0:6:6,0:39:-0.00,-3.22,-30.84	0/0:8:8,0:40:-0.00,-3.82,-40.33	./.:4:4,0:32:-0.00,-2.62,-21.35	0/0:10:10,0:40:-0.00,-4.42,-49.82	0/0:9:9,0:40:-0.00,-4.12,-45.08	0/0:7:7,0:40:-0.00,-3.52,-35.59	0/0:5:5,0:36:-0.00,-2.92,-26.10	./.:1:1,0:23:-0.01,-1.72,-7.12	0/0:15:15,0:40:-0.00,-5.93,-73.55	0/0:13:13,0:40:-0.00,-5.33,-64.06
scaffold7484	696	12015:42:-	C	T	.	PASS	NS=235;AF=0.019	GT:DP:AD:GQ:GL	0/0:8:8,0:40:-0.00,-3.73,-41.63	0/0:14:14,0:40:-0.00,-5.54,-71.07	./.:4:4,0:31:-0.00,-2.53,-22.00	0/1:9:4,5:40:-20.51,0.00,-17.96	0/0:8:8,0:40:-0.00,-3.73,-41.63	0/0:8:8,0:40:-0.00,-3.73,-41.63	0/0:5:5,0:35:-0.00,-2.83,-26.90	0/0:8:8,0:40:-0.00,-3.73,-41.63	0/0:14:14,0:40:-0.00,-5.54,-71.07	0/0:6:6,0:38:-0.00,-3.13,-31.81	./.:2:2,0:25:-0.01,-1.93,-12.18	0/0:12:12,0:40:-0.00,-4.94,-61.26	0/0:9:9,0:40:-0.00,-4.03,-46.53	0/0:8:8,0:40:-0.00,-3.73,-41.63	0/0:6:6,0:38:-0.00,-3.13,-31.81	0/0:17:17,0:40:-0.00,-6.44,-85.80	0/0:9:9,0:40:-0.00,-4.03,-46.53	0/0:17:17,0:40:-0.00,-6.44,-85.80	0/0:7:7,0:40:-0.00,-3.43,-36.72	0/1:12:6,6:40:-24.51,0.00,-26.87	0/0:7:7,0:40:-0.00,-3.43,-36.72	0/0:6:6,0:38:-0.00,-3.13,-31.81	0/0:10:10,0:40:-0.00,-4.34,-51.44	./.:3:3,0:28:-0.00,-2.23,-17.09	0/0:9:9,0:40:-0.00,-4.03,-46.53	./.:.:.:.:.	0/0:10:10,0:40:-0.00,-4.34,-51.44	0/0:8:8,0:40:-0.00,-3.73,-41.63	0/0:12:12,0:40:-0.00,-4.94,-61.26	./.:2:2,0:25:-0.01,-1.93,-12.18	0/0:15:15,0:40:-0.00,-5.84,-75.98	0/0:11:11,0:40:-0.00,-4.64,-56.35	0/0:5:5,0:35:-0.00,-2.83,-26.90	./.:2:2,0:25:-0.01,-1.93,-12.18	0/0:11:11,0:40:-0.00,-4.64,-56.35	0/0:21:21,0:40:-0.00,-7.65,-105.43	0/0:6:6,0:38:-0.00,-3.13,-31.81	0/1:9:4,5:40:-20.51,0.00,-17.96	0/0:5:5,0:35:-0.00,-2.83,-26.90	0/0:11:11,0:40:-0.00,-4.64,-56.35	0/0:13:13,0:40:-0.00,-5.24,-66.17
scaffold63706	14376	12063:6:+	C	A	.	PASS	NS=233;AF=0.011	GT:DP:AD:GQ:GL	0/0:7:7,0:40:-0.00,-3.65,-26.98	0/0:11:11,0:40:-0.00,-4.85,-41.03	./.:2:2,0:27:-0.00,-2.15,-9.40	0/0:9:9,0:40:-0.00,-4.25,-34.00	0/0:10:10,0:40:-0.00,-4.55,-37.52	./.:3:3,0:30:-0.00,-2.44,-12.92	0/0:6:6,0:40:-0.00,-3.35,-23.46	0/0:17:17,0:40:-0.00,-6.66,-62.12	0/0:16:16,0:40:-0.00,-6.35,-58.61	0/0:7:7,0:40:-0.00,-3.65,-26.98	0/0:9:9,0:40:-0.00,-4.25,-34.00	0/0:12:12,0:40:-0.00,-5.15,-44.55	./.:3:3,0:30:-0.00,-2.44,-12.92	0/0:12:12,0:40:-0.00,-5.15,-44.55	0/0:12:12,0:40:-0.00,-5.15,-44.55	0/0:14:14,0:40:-0.00,-5.75,-51.58	0/0:6:6,0:40:-0.00,-3.35,-23.46	0/0:16:16,0:40:-0.00,-6.35,-58.61	0/1:10:4,6:40:-16.54,-0.00,-11.88	0/0:11:11,0:40:-0.00,-4.85,-41.03	0/0:15:15,0:40:-0.00,-6.05,-55.09	0/0:9:9,0:40:-0.00,-4.25,-34.00	0/0:5:5,0:37:-0.00,-3.05,-19.95	./.:3:3,0:30:-0.00,-2.44,-12.92	0/0:10:10,0:40:-0.00,-4.55,-37.52	0/0:6:6,0:40:-0.00,-3.35,-23.46	0/0:6:6,0:40:-0.00,-3.35,-23.46	0/0:16:16,0:40:-0.00,-6.35,-58.61	0/0:24:24,0:40:-0.00,-8.76,-86.73	./.:.:.:.:.	0/0:8:8,0:40:-0.00,-3.95,-30.49	./.:4:4,0:34:-0.00,-2.74,-16.43	0/0:9:9,0:40:-0.00,-4.25,-34.00	0/0:5:5,0:37:-0.00,-3.05,-19.95	0/0:7:7,0:40:-0.00,-3.65,-26.98	0/0:14:14,0:40:-0.00,-5.75,-51.58	./.:3:3,0:30:-0.00,-2.44,-12.92	0/0:22:22,0:40:-0.00,-8.16,-79.70	0/0:12:12,0:40:-0.00,-5.15,-44.55	0/0:5:5,0:37:-0.00,-3.05,-19.95	0/0:9:9,0:40:-0.00,-4.25,-34.00
scaffold6990	16052	12229:43:-	A	G	.	PASS	NS=235;AF=0.026	GT:DP:AD:GQ:GL	0/0:7:7,0:40:-0.00,-3.32,-37.83	0/0:13:13,0:40:-0.00,-5.13,-68.23	0/0:9:9,0:40:-0.00,-3.92,-47.96	0/0:8:8,0:40:-0.00,-3.62,-42.90	./.:2:2,0:24:-0.01,-1.82,-12.50	0/0:6:6,0:37:-0.00,-3.02,-32.76	0/0:13:13,0:40:-0.00,-5.13,-68.23	0/0:20:20,0:40:-0.00,-7.23,-103.70	0/0:13:13,0:40:-0.00,-5.13,-68.23	0/0:13:13,0:40:-0.00,-5.13,-68.23	./.:3:3,0:27:-0.00,-2.12,-17.56	0/0:19:19,0:40:-0.00,-6.93,-98.63	0/1:8:4,4:40:-16.65,0.00,-19.00	0/0:13:13,0:40:-0.00,-5.13,-68.23	0/0:13:13,0:40:-0.00,-5.13,-68.23	0/0:17:17,0:40:-0.00,-6.33,-88.50	0/0:12:12,0:40:-0.00,-4.83,-63.16	0/0:18:18,0:40:-0.00,-6.63,-93.57	0/0:12:12,0:40:-0.00,-4.83,-63.16	0/0:12:12,0:40:-0.00,-4.83,-63.16	0/0:6:6,0:37:-0.00,-3.02,-32.76	0/0:10:10,0:40:-0.00,-4.22,-53.03	./.:2:2,0:24:-0.01,-1.82,-12.50	0/0:6:6,0:37:-0.00,-3.02,-32.76	0/0:14:14,0:40:-0.00,-5.43,-73.30	0/0:9:9,0:40:-0.00,-3.92,-47.96	0/1:14:8,6:40:-24.97,0.00,-37.47	0/0:8:8,0:40:-0.00,-3.62,-42.90	0/0:15:15,0:40:-0.00,-5.73,-78.37	./.:2:2,0:24:-0.01,-1.82,-12.50	0/0:7:7,0:40:-0.00,-3.32,-37.83	./.:3:3,0:27:-0.00,-2.12,-17.56	./.:4:3,1:33:-2.65,-0.00,-15.14	./.:2:2,0:24:-0.01,-1.82,-12.50	0/0:6:6,0:37:-0.00,-3.02,-32.76	0/0:12:12,0:40:-0.00,-4.83,-63.16	0/0:11:11,0:40:-0.00,-4.53,-58.10	0/0:9:9,0:40:-0.00,-3.92,-47.96	0/0:10:10,0:40:-0.00,-4.22,-53.03	0/0:12:12,0:40:-0.00,-4.83,-63.16	0/0:6:6,0:37:-0.00,-3.02,-32.76
scaffold1765	1022	12259:56:-	G	T	.	PASS	NS=235;AF=0.034	GT:DP:AD:GQ:GL	0/0:11:11,0:40:-0.00,-4.43,-57.49	0/0:18:18,0:40:-0.00,-6.53,-92.58	./.:4:3,1:33:-2.69,-0.00,-15.07	0/1:6:5,1:27:-2.09,-0.00,-24.50	./.:4:4,0:29:-0.00,-2.32,-22.40	0/0:5:5,0:32:-0.00,-2.62,-27.41	0/0:8:8,0:40:-0.00,-3.52,-42.45	0/0:10:10,0:40:-0.00,-4.13,-52.48	0/0:7:7,0:39:-0.00,-3.22,-37.44	0/0:14:14,0:40:-0.00,-5.33,-72.53	./.:4:4,0:29:-0.00,-2.32,-22.40	0/0:9:9,0:40:-0.00,-3.82,-47.46	0/0:7:7,0:39:-0.00,-3.22,-37.44	0/0:10:10,0:40:-0.00,-4.13,-52.48	0/0:12:12,0:40:-0.00,-4.73,-62.50	0/0:12:12,0:40:-0.00,-4.73,-62.50	0/0:11:11,0:40:-0.00,-4.43,-57.49	0/0:8:8,0:40:-0.00,-3.52,-42.45	0/0:7:7,0:39:-0.00,-3.22,-37.44	0/0:15:15,0:40:-0.00,-5.63,-77.54	0/0:7:7,0:39:-0.00,-3.22,-37.44	0/0:8:8,0:40:-0.00,-3.52,-42.45	0/0:7:7,0:39:-0.00,-3.22,-37.44	0/0:9:9,0:40:-0.00,-3.82,-47.46	0/0:9:9,0:40:-0.00,-3.82,-47.46	0/0:7:7,0:39:-0.00,-3.22,-37.44	0/0:12:12,0:40:-0.00,-4.73,-62.50	0/1:5:4,1:30:-2.39,-0.00,-19.78	0/1:12:9,3:40:-10.31,-0.00,-42.74	0/0:5:5,0:32:-0.00,-2.62,-27.41	0/0:15:15,0:40:-0.00,-5.63,-77.54	0/0:6:6,0:36:-0.00,-2.92,-32.43	./.:3:3,0:26:-0.00,-2.02,-17.39	0/0:5:5,0:32:-0.00,-2.62,-27.41	0/0:8:8,0:40:-0.00,-3.52,-42.45	0/1:20:18,2:35:-2.89,-0.00,-85.44	0/0:7:7,0:39:-0.00,-3.22,-37.44	0/0:9:9,0:40:-0.00,-3.82,-47.46	0/0:7:7,0:39:-0.00,-3.22,-37.44	0/0:11:11,0:40:-0.00,-4.43,-57.49	0/0:20:20,0:40:-0.00,-7.14,-102.60
scaffold25281	12736	12280:60:-	A	G	.	PASS	NS=225;AF=0.202	GT:DP:AD:GQ:GL	0/0:16:16,0:40:-0.00,-5.11,-80.47	0/0:10:10,0:40:-0.00,-3.31,-50.67	0/0:5:5,0:24:-0.01,-1.81,-25.85	0/0:14:14,0:40:-0.00,-4.51,-70.54	0/1:9:3,6:40:-26.80,-0.00,-12.90	0/1:11:7,4:40:-16.26,0.00,-32.16	0/1:12:6,6:40:-25.89,0.00,-26.90	0/1:14:5,9:40:-40.19,0.00,-21.33	1/1:15:0,15:40:-73.50,-3.81,-0.00	0/0:5:5,0:24:-0.01,-1.81,-25.85	0/1:7:4,3:40:-12.50,-0.00,-18.47	0/1:10:2,8:40:-36.43,-0.00,-7.63	./.:2:1,1:40:-4.07,-0.00,-5.07	0/0:15:15,0:40:-0.00,-4.81,-75.51	0/0:6:6,0:27:-0.00,-2.11,-30.81	0/1:11:8,3:40:-11.29,-0.00,-37.13	0/0:13:13,0:40:-0.00,-4.21,-65.57	1/1:13:0,13:39:-63.57,-3.21,-0.00	0/0:8:8,0:33:-0.00,-2.71,-40.74	0/0:7:7,0:30:-0.00,-2.41,-35.77	0/0:9:9,0:37:-0.00,-3.01,-45.71	0/0:7:7,0:30:-0.00,-2.41,-35.77	0/0:6:6,0:27:-0.00,-2.11,-30.81	1/1:6:0,6:16:-28.83,-1.13,-0.03	0/1:10:4,6:40:-26.49,0.00,-17.57	1/1:8:0,8:22:-38.74,-1.71,-0.01	0/1:16:4,12:40:-54.49,0.00,-15.76	0/1:9:4,5:40:-21.83,0.00,-17.87	0/0:8:8,0:33:-0.00,-2.71,-40.74	./.:3:3,0:17:-0.03,-1.23,-15.93	0/1:14:6,8:40:-35.22,0.00,-26.29	1/1:7:0,7:19:-33.78,-1.42,-0.02	0/0:5:5,0:24:-0.01,-1.81,-25.85	./.:4:2,2:40:-8.43,-0.00,-9.44	0/0:13:13,0:40:-0.00,-4.21,-65.57	0/0:22:22,0:40:-0.00,-6.92,-110.28	0/1:12:6,6:40:-25.89,0.00,-26.90	0/0:8:8,0:33:-0.00,-2.71,-40.74	0/0:8:8,0:33:-0.00,-2.71,-40.74	0/1:10:3,7:40:-31.46,-0.00,-12.60	0/0:12:12,0:40:-0.00,-3.91,-60.61
scaffold28325	17759	12343:77:-	A	G	.	PASS	NS=220;AF=0.155	GT:DP:AD:GQ:GL	0/1:6:3,3:40:-12.58,-0.00,-13.74	0/0:8:8,0:35:-0.00,-2.89,-40.81	./.:.:.:.:.	0/0:9:9,0:38:-0.00,-3.19,-45.76	0/0:6:6,0:29:-0.00,-2.29,-30.90	0/0:10:10,0:40:-0.00,-3.49,-50.72	0/1:8:7,1:26:-2.07,-0.00,-32.96	0/0:8:8,0:35:-0.00,-2.89,-40.81	0/0:6:6,0:29:-0.00,-2.29,-30.90	0/1:16:8,8:40:-34.35,0.00,-35.51	./.:.:.:.:.	0/0:8:8,0:35:-0.00,-2.89,-40.81	1/1:7:0,7:19:-33.54,-1.44,-0.02	0/0:8:8,0:35:-0.00,-2.89,-40.81	0/0:8:8,0:35:-0.00,-2.89,-40.81	0/0:9:9,0:38:-0.00,-3.19,-45.76	0/1:8:5,3:40:-11.98,-0.00,-23.05	0/0:14:14,0:40:-0.00,-4.69,-70.54	./.:4:4,0:22:-0.01,-1.69,-20.99	0/0:5:5,0:26:-0.00,-1.99,-25.94	./.:4:4,0:22:-0.01,-1.69,-20.99	0/0:6:6,0:29:-0.00,-2.29,-30.90	0/0:6:6,0:29:-0.00,-2.29,-30.90	0/0:5:5,0:26:-0.00,-1.99,-25.94	0/1:10:6,4:40:-16.33,0.00,-27.40	0/0:8:8,0:35:-0.00,-2.89,-40.81	0/0:10:10,0:40:-0.00,-3.49,-50.72	0/0:6:6,0:29:-0.00,-2.29,-30.90	0/0:6:6,0:29:-0.00,-2.29,-30.90	./.:2:1,1:40:-3.87,-0.00,-5.03	0/1:10:4,6:40:-26.24,0.00,-17.49	0/0:6:6,0:29:-0.00,-2.29,-30.90	0/1:9:2,7:40:-31.50,-0.00,-7.88	./.:3:3,0:19:-0.02,-1.40,-16.04	0/0:7:7,0:32:-0.00,-2.59,-35.85	0/0:14:14,0:40:-0.00,-4.69,-70.54	0/1:5:4,1:36:-2.97,-0.00,-19.00	0/0:11:11,0:40:-0.00,-3.79,-55.67	0/0:5:5,0:26:-0.00,-1.99,-25.94	0/0:6:6,0:29:-0.00,-2.29,-30.90	1/1:12:0,12:36:-58.31,-2.93,-0.00
scaffold6472	12494	12361:7:-	C	T	.	PASS	NS=232;AF=0.037	GT:DP:AD:GQ:GL	./.:3:3,0:25:-0.00,-1.98,-14.25	0/0:8:8,0:40:-0.00,-3.48,-34.07	0/0:11:11,0:40:-0.00,-4.38,-45.96	./.:4:4,0:29:-0.00,-2.28,-18.21	0/0:7:7,0:38:-0.00,-3.18,-30.10	0/0:8:8,0:40:-0.00,-3.48,-34.07	0/0:11:11,0:40:-0.00,-4.38,-45.96	0/0:12:12,0:40:-0.00,-4.68,-49.93	0/1:6:4,2:40:-5.05,-0.00,-15.33	0/0:11:11,0:40:-0.00,-4.38,-45.96	0/0:5:5,0:32:-0.00,-2.58,-22.18	0/0:7:7,0:38:-0.00,-3.18,-30.10	0/1:8:5,3:40:-8.41,-0.00,-18.69	0/0:9:9,0:40:-0.00,-3.78,-38.03	0/1:11:5,6:40:-19.41,0.00,-17.79	0/0:7:7,0:38:-0.00,-3.18,-30.10	./.:2:2,0:22:-0.01,-1.68,-10.29	0/0:10:10,0:40:-0.00,-4.08,-42.00	0/0:10:10,0:40:-0.00,-4.08,-42.00	./.:2:2,0:22:-0.01,-1.68,-10.29	./.:4:4,0:29:-0.00,-2.28,-18.21	0/0:6:6,0:35:-0.00,-2.88,-26.14	0/0:9:9,0:40:-0.00,-3.78,-38.03	./.:2:2,0:22:-0.01,-1.68,-10.29	0/0:9:9,0:40:-0.00,-3.78,-38.03	0/0:6:6,0:35:-0.00,-2.88,-26.14	0/0:11:11,0:40:-0.00,-4.38,-45.96	0/0:6:6,0:35:-0.00,-2.88,-26.14	0/0:17:17,0:40:-0.00,-6.19,-69.76	./.:2:2,0:22:-0.01,-1.68,-10.29	0/0:15:15,0:40:-0.00,-5.59,-61.83	./.:4:4,0:29:-0.00,-2.28,-18.21	./.:4:4,0:29:-0.00,-2.28,-18.21	./.:2:2,0:22:-0.01,-1.68,-10.29	0/0:6:6,0:35:-0.00,-2.88,-26.14	0/0:18:17,1:31:-0.00,-2.53,-65.79	0/0:9:9,0:40:-0.00,-3.78,-38.03	0/0:8:8,0:40:-0.00,-3.48,-34.07	0/0:6:6,0:35:-0.00,-2.88,-26.14	0/0:7:7,0:38:-0.00,-3.18,-30.10	0/0:10:10,0:40:-0.00,-4.08,-42.00
scaffold9717	15055	12473:44:-	G	A	.	PASS	NS=234;AF=0.013	GT:DP:AD:GQ:GL	0/0:8:8,0:40:-0.00,-3.89,-41.28	0/0:5:5,0:36:-0.00,-2.99,-26.69	0/0:9:9,0:40:-0.00,-4.19,-46.15	0/0:5:5,0:36:-0.00,-2.99,-26.69	./.:4:4,0:33:-0.00,-2.69,-21.83	0/0:6:6,0:40:-0.00,-3.29,-31.56	./.:4:4,0:33:-0.00,-2.69,-21.83	0/0:10:10,0:40:-0.00,-4.50,-51.01	0/0:7:7,0:40:-0.00,-3.59,-36.42	./.:2:1,1:34:-2.78,-0.00,-5.15	./.:3:3,0:30:-0.00,-2.39,-16.96	0/0:6:6,0:40:-0.00,-3.29,-31.56	0/1:6:3,3:40:-11.30,-0.00,-13.67	0/0:6:6,0:40:-0.00,-3.29,-31.56	0/0:8:8,0:40:-0.00,-3.89,-41.28	0/0:9:9,0:40:-0.00,-4.19,-46.15	0/0:9:9,0:40:-0.00,-4.19,-46.15	0/0:7:7,0:40:-0.00,-3.59,-36.42	0/0:9:9,0:40:-0.00,-4.19,-46.15	0/0:11:11,0:40:-0.00,-4.80,-55.88	0/0:5:5,0:36:-0.00,-2.99,-26.69	0/0:6:6,0:40:-0.00,-3.29,-31.56	0/0:6:6,0:40:-0.00,-3.29,-31.56	./.:3:3,0:30:-0.00,-2.39,-16.96	0/0:10:10,0:40:-0.00,-4.50,-51.01	0/0:5:5,0:36:-0.00,-2.99,-26.69	0/0:9:9,0:40:-0.00,-4.19,-46.15	0/0:5:5,0:36:-0.00,-2.99,-26.69	0/0:9:9,0:40:-0.00,-4.19,-46.15	./.:2:2,0:27:-0.00,-2.09,-12.10	./.:4:4,0:33:-0.00,-2.69,-21.83	0/0:7:7,0:40:-0.00,-3.59,-36.42	0/0:6:6,0:40:-0.00,-3.29,-31.56	./.:2:2,0:27:-0.00,-2.09,-12.10	0/0:9:9,0:40:-0.00,-4.19,-46.15	0/0:8:8,0:40:-0.00,-3.89,-41.28	0/0:6:6,0:40:-0.00,-3.29,-31.56	./.:4:4,0:33:-0.00,-2.69,-21.83	0/0:7:7,0:40:-0.00,-3.59,-36.42	0/0:6:6,0:40:-0.00,-3.29,-31.56	0/0:6:6,0:40:-0.00,-3.29,-31.56
scaffold8530	15030	12484:72:+	G	A	.	PASS	NS=239;AF=0.031	GT:DP:AD:GQ:GL	0/0:14:14,0:40:-0.00,-5.42,-74.70	0/0:26:26,0:40:-0.00,-9.04,-136.97	0/0:5:5,0:33:-0.00,-2.72,-28.00	0/0:15:15,0:40:-0.00,-5.73,-79.89	0/0:10:10,0:40:-0.00,-4.22,-53.94	0/0:22:22,0:40:-0.00,-7.83,-116.21	0/0:14:14,0:40:-0.00,-5.42,-74.70	1/1:18:0,18:40:-91.35,-4.57,-0.00	0/1:14:4,10:40:-46.47,-0.00,-17.39	0/0:13:13,0:40:-0.00,-5.12,-69.51	0/0:12:12,0:40:-0.00,-4.82,-64.32	0/0:17:17,0:40:-0.00,-6.33,-90.27	0/0:19:19,0:40:-0.00,-6.93,-100.64	0/0:18:18,0:40:-0.00,-6.63,-95.46	0/0:13:13,0:40:-0.00,-5.12,-69.51	0/0:22:22,0:40:-0.00,-7.83,-116.21	0/0:11:11,0:40:-0.00,-4.52,-59.13	0/0:19:19,0:40:-0.00,-6.93,-100.64	0/0:16:16,0:40:-0.00,-6.03,-85.08	0/1:9:3,6:40:-27.21,-0.00,-13.70	0/0:9:9,0:40:-0.00,-3.92,-48.76	0/0:17:17,0:40:-0.00,-6.33,-90.27	0/0:8:8,0:40:-0.00,-3.62,-43.57	0/0:12:12,0:40:-0.00,-4.82,-64.32	0/0:18:18,0:40:-0.00,-6.63,-95.46	0/0:20:20,0:40:-0.00,-7.23,-105.83	0/0:21:21,0:40:-0.00,-7.53,-111.02	0/0:15:15,0:40:-0.00,-5.73,-79.89	0/0:22:22,0:40:-0.00,-7.83,-116.21	0/0:6:6,0:37:-0.00,-3.02,-33.19	0/1:22:8,14:40:-64.81,0.00,-35.73	0/0:17:17,0:40:-0.00,-6.33,-90.27	0/0:12:12,0:40:-0.00,-4.82,-64.32	0/0:12:12,0:40:-0.00,-4.82,-64.32	0/0:22:22,0:40:-0.00,-7.83,-116.21	0/0:25:25,0:40:-0.00,-8.74,-131.78	0/0:16:16,0:40:-0.00,-6.03,-85.08	0/0:18:18,0:40:-0.00,-6.63,-95.46	0/0:11:11,0:40:-0.00,-4.52,-59.13	0/0:11:11,0:40:-0.00,-4.52,-59.13	0/0:12:12,0:40:-0.00,-4.82,-64.32
scaffold21963	2551	12510:9:-	C	G	.	PASS	NS=234;AF=0.013	GT:DP:AD:GQ:GL	0/0:11:11,0:40:-0.00,-4.71,-39.70	0/0:8:8,0:40:-0.00,-3.81,-29.52	0/0:5:5,0:35:-0.00,-2.91,-19.34	0/0:10:10,0:40:-0.00,-4.41,-36.31	0/0:6:6,0:39:-0.00,-3.21,-22.73	0/0:11:11,0:40:-0.00,-4.71,-39.70	0/0:11:11,0:40:-0.00,-4.71,-39.70	./.:4:4,0:32:-0.00,-2.61,-15.94	0/0:6:6,0:39:-0.00,-3.21,-22.73	0/0:13:13,0:40:-0.00,-5.31,-46.49	./.:3:3,0:29:-0.00,-2.31,-12.55	0/0:7:7,0:40:-0.00,-3.51,-26.12	./.:4:4,0:32:-0.00,-2.61,-15.94	./.:2:2,0:26:-0.00,-2.01,-9.16	0/0:5:5,0:35:-0.00,-2.91,-19.34	0/0:10:10,0:40:-0.00,-4.41,-36.31	0/0:10:10,0:40:-0.00,-4.41,-36.31	0/0:20:20,0:40:-0.00,-7.42,-70.25	0/0:8:8,0:40:-0.00,-3.81,-29.52	0/0:13:13,0:40:-0.00,-5.31,-46.49	0/0:6:6,0:39:-0.00,-3.21,-22.73	0/0:13:13,0:40:-0.00,-5.31,-46.49	0/0:5:5,0:35:-0.00,-2.91,-19.34	0/0:6:6,0:39:-0.00,-3.21,-22.73	0/0:14:14,0:40:-0.00,-5.62,-49.88	0/0:6:6,0:39:-0.00,-3.21,-22.73	0/0:8:8,0:40:-0.00,-3.81,-29.52	0/0:9:9,0:40:-0.00,-4.11,-32.91	0/0:11:11,0:40:-0.00,-4.71,-39.70	./.:3:3,0:29:-0.00,-2.31,-12.55	./.:3:3,0:29:-0.00,-2.31,-12.55	0/0:8:8,0:40:-0.00,-3.81,-29.52	0/0:12:12,0:40:-0.00,-5.01,-43.09	./.:4:4,0:32:-0.00,-2.61,-15.94	./.:4:4,0:32:-0.00,-2.61,-15.94	0/0:15:15,0:40:-0.00,-5.92,-53.28	0/0:7:7,0:40:-0.00,-3.51,-26.12	0/0:13:13,0:40:-0.00,-5.31,-46.49	0/0:7:7,0:40:-0.00,-3.51,-26.12	0/0:10:10,0:40:-0.00,-4.41,-36.31	0/0:10:10,0:40:-0.00,-4.41,-36.31
scaffold3073	2752	12629:25:-	C	G	.	PASS	NS=235;AF=0.062	GT:DP:AD:GQ:GL	0/0:11:11,0:40:-0.00,-4.15,-42.96	0/0:13:13,0:40:-0.00,-4.75,-50.44	0/0:8:8,0:39:-0.00,-3.24,-31.75	0/0:10:10,0:40:-0.00,-3.85,-39.22	0/0:16:16,0:40:-0.00,-5.65,-61.65	0/0:13:13,0:40:-0.00,-4.75,-50.44	0/1:11:7,4:40:-10.81,-0.00,-23.86	0/1:9:5,4:40:-11.41,-0.00,-16.99	0/0:13:13,0:40:-0.00,-4.75,-50.44	0/0:11:11,0:40:-0.00,-4.15,-42.96	0/0:9:9,0:40:-0.00,-3.54,-35.48	0/0:12:12,0:40:-0.00,-4.45,-46.70	0/0:17:17,0:40:-0.00,-5.95,-65.39	0/0:20:20,0:40:-0.00,-6.85,-76.60	0/1:17:9,8:40:-23.95,-0.00,-29.53	0/1:19:9,10:40:-30.82,-0.00,-28.93	0/0:6:6,0:33:-0.00,-2.64,-24.27	0/0:24:24,0:40:-0.00,-8.06,-91.55	0/1:17:11,6:40:-16.48,-0.00,-37.01	0/0:12:12,0:40:-0.00,-4.45,-46.70	0/0:11:11,0:40:-0.00,-4.15,-42.96	0/0:5:5,0:29:-0.00,-2.34,-20.53	0/0:11:11,0:40:-0.00,-4.15,-42.96	0/0:6:6,0:33:-0.00,-2.64,-24.27	0/0:14:14,0:40:-0.00,-5.05,-54.17	0/0:9:9,0:40:-0.00,-3.54,-35.48	0/0:24:24,0:40:-0.00,-8.06,-91.55	0/0:9:9,0:40:-0.00,-3.54,-35.48	0/1:18:5,13:40:-42.34,-0.00,-14.28	./.:.:.:.:.	0/0:18:18,0:40:-0.00,-6.25,-69.12	0/0:7:7,0:36:-0.00,-2.94,-28.01	0/0:11:11,0:40:-0.00,-4.15,-42.96	0/0:7:7,0:36:-0.00,-2.94,-28.01	0/0:9:9,0:40:-0.00,-3.54,-35.48	0/0:19:19,0:40:-0.00,-6.55,-72.86	0/0:15:15,0:40:-0.00,-5.35,-57.91	0/1:14:6,8:40:-24.85,0.00,-19.22	./.:4:4,0:26:-0.00,-2.04,-16.80	0/0:9:9,0:40:-0.00,-3.54,-35.48	0/0:21:21,0:40:-0.00,-7.16,-80.34
scaffold11938	4336	12699:10:+	T	C	.	PASS	NS=232;AF=0.058	GT:DP:AD:GQ:GL	0/0:11:11,0:40:-0.00,-4.17,-58.69	0/0:19:19,0:40:-0.00,-6.57,-99.69	0/0:11:11,0:40:-0.00,-4.17,-58.69	0/0:7:7,0:36:-0.00,-2.96,-38.20	0/0:11:11,0:40:-0.00,-4.17,-58.69	0/0:15:15,0:40:-0.00,-5.37,-79.19	0/0:12:12,0:40:-0.00,-4.47,-63.82	0/0:10:10,0:40:-0.00,-3.86,-53.57	0/0:14:14,0:40:-0.00,-5.07,-74.07	0/0:12:12,0:40:-0.00,-4.47,-63.82	0/0:7:7,0:36:-0.00,-2.96,-38.20	0/0:14:14,0:40:-0.00,-5.07,-74.07	0/1:13:7,6:40:-25.98,0.00,-33.43	0/0:10:10,0:40:-0.00,-3.86,-53.57	0/1:15:9,6:40:-25.38,0.00,-43.07	0/1:21:15,6:40:-23.57,0.00,-72.01	0/0:14:14,0:40:-0.00,-5.07,-74.07	0/0:19:19,0:40:-0.00,-6.57,-99.69	0/0:10:10,0:40:-0.00,-3.86,-53.57	0/0:15:15,0:40:-0.00,-5.37,-79.19	0/0:8:8,0:39:-0.00,-3.26,-43.32	0/0:7:7,0:36:-0.00,-2.96,-38.20	0/0:17:17,0:40:-0.00,-5.97,-89.44	./.:4:4,0:26:-0.00,-2.06,-22.83	0/0:21:21,0:40:-0.00,-7.18,-109.93	./.:2:1,1:40:-3.67,-0.00,-5.99	0/1:16:8,8:40:-35.32,0.00,-37.65	0/0:9:9,0:40:-0.00,-3.56,-48.44	0/0:7:7,0:36:-0.00,-2.96,-38.20	./.:3:3,0:23:-0.01,-1.77,-17.71	0/0:9:9,0:40:-0.00,-3.56,-48.44	0/0:14:14,0:40:-0.00,-5.07,-74.07	./.:4:4,0:26:-0.00,-2.06,-22.83	0/0:9:9,0:40:-0.00,-3.56,-48.44	0/0:9:9,0:40:-0.00,-3.56,-48.44	0/0:32:32,0:40:-0.00,-10.49,-166.30	0/0:10:10,0:40:-0.00,-3.86,-53.57	0/0:15:15,0:40:-0.00,-5.37,-79.19	0/0:7:7,0:36:-0.00,-2.96,-38.20	0/1:13:5,8:40:-36.23,0.00,-23.18	0/0:15:15,0:40:-0.00,-5.37,-79.19
scaffold13478	14857	12757:9:+	G	A	.	PASS	NS=236;AF=0.127	GT:DP:AD:GQ:GL	0/0:8:8,0:36:-0.00,-2.95,-41.46	0/0:14:14,0:40:-0.00,-4.76,-71.50	0/0:5:5,0:26:-0.00,-2.05,-26.45	0/0:9:9,0:39:-0.00,-3.25,-46.47	0/0:5:5,0:26:-0.00,-2.05,-26.45	0/0:6:6,0:29:-0.00,-2.35,-31.45	0/0:10:10,0:40:-0.00,-3.55,-51.48	0/0:16:16,0:40:-0.00,-5.36,-81.51	0/0:15:15,0:40:-0.00,-5.06,-76.50	0/0:14:14,0:40:-0.00,-4.76,-71.50	0/1:6:3,3:40:-12.67,-0.00,-14.09	0/0:10:10,0:40:-0.00,-3.55,-51.48	./.:3:3,0:20:-0.02,-1.46,-16.45	0/0:5:5,0:26:-0.00,-2.05,-26.45	0/1:9:2,7:40:-31.79,-0.00,-8.18	0/0:13:13,0:40:-0.00,-4.45,-66.49	0/0:10:10,0:40:-0.00,-3.55,-51.48	0/0:15:15,0:40:-0.00,-5.06,-76.50	1/1:9:0,9:24:-43.64,-1.84,-0.01	0/0:6:6,0:29:-0.00,-2.35,-31.45	0/0:15:15,0:40:-0.00,-5.06,-76.50	0/0:15:15,0:40:-0.00,-5.06,-76.50	0/0:11:11,0:40:-0.00,-3.85,-56.48	0/0:9:9,0:39:-0.00,-3.25,-46.47	0/0:6:6,0:29:-0.00,-2.35,-31.45	0/0:8:8,0:36:-0.00,-2.95,-41.46	0/1:21:8,13:40:-58.21,0.00,-34.60	0/1:9:3,6:40:-26.78,-0.00,-13.18	0/0:18:18,0:40:-0.00,-5.96,-91.52	./.:3:3,0:20:-0.02,-1.46,-16.45	0/0:12:12,0:40:-0.00,-4.15,-61.49	0/1:5:1,4:40:-17.98,-0.00,-4.38	0/0:11:11,0:40:-0.00,-3.85,-56.48	./.:4:4,0:23:-0.01,-1.75,-21.45	0/1:10:5,5:40:-21.48,0.00,-22.90	0/0:18:18,0:40:-0.00,-5.96,-91.52	1/1:10:0,10:27:-48.64,-2.14,-0.00	0/0:9:9,0:39:-0.00,-3.25,-46.47	0/0:11:11,0:40:-0.00,-3.85,-56.48	0/1:13:7,6:40:-25.58,0.00,-32.00	0/0:10:10,0:40:-0.00,-3.55,-51.48
scaffold23845	14882	12774:53:+	T	G	.	PASS	NS=237;AF=0.017	GT:DP:AD:GQ:GL	0/0:29:29,0:40:-0.00,-10.14,-116.77	0/0:28:28,0:40:-0.00,-9.83,-112.82	0/0:15:15,0:40:-0.00,-5.92,-61.54	0/0:19:19,0:40:-0.00,-7.13,-77.32	0/0:8:8,0:40:-0.00,-3.81,-33.93	0/0:10:10,0:40:-0.00,-4.42,-41.82	0/0:19:19,0:40:-0.00,-7.13,-77.32	0/0:25:25,0:40:-0.00,-8.93,-100.99	0/0:23:23,0:40:-0.00,-8.33,-93.10	0/0:18:18,0:40:-0.00,-6.82,-73.38	0/0:15:15,0:40:-0.00,-5.92,-61.54	0/0:24:24,0:40:-0.00,-8.63,-97.04	0/0:16:16,0:40:-0.00,-6.22,-65.49	0/0:25:25,0:40:-0.00,-8.93,-100.99	0/0:22:22,0:40:-0.00,-8.03,-89.15	0/0:26:26,0:40:-0.00,-9.23,-104.93	0/0:21:21,0:40:-0.00,-7.73,-85.21	0/0:27:27,0:40:-0.00,-9.53,-108.88	0/0:12:12,0:40:-0.00,-5.02,-49.71	0/0:16:16,0:40:-0.00,-6.22,-65.49	0/0:18:18,0:40:-0.00,-6.82,-73.38	0/0:18:18,0:40:-0.00,-6.82,-73.38	0/0:24:24,0:40:-0.00,-8.63,-97.04	0/0:16:16,0:40:-0.00,-6.22,-65.49	0/0:26:26,0:40:-0.00,-9.23,-104.93	0/0:9:9,0:40:-0.00,-4.12,-37.87	0/0:23:23,0:40:-0.00,-8.33,-93.10	0/0:16:16,0:40:-0.00,-6.22,-65.49	0/0:22:22,0:40:-0.00,-8.03,-89.15	0/0:9:9,0:40:-0.00,-4.12,-37.87	0/0:40:40,0:40:-0.00,-13.45,-160.16	0/0:9:9,0:40:-0.00,-4.12,-37.87	0/0:17:17,0:40:-0.00,-6.52,-69.43	0/0:9:9,0:40:-0.00,-4.12,-37.87	0/0:19:19,0:40:-0.00,-7.13,-77.32	0/0:40:40,0:40:-0.00,-13.45,-160.16	0/0:30:30,0:40:-0.00,-10.44,-120.71	0/0:27:27,0:40:-0.00,-9.53,-108.88	0/0:17:17,0:40:-0.00,-6.52,-69.43	0/0:16:16,0:40:-0.00,-6.22,-65.49	0/0:22:22,0:40:-0.00,-8.03,-89.15
scaffold2899	4372	12884:46:+	G	C	.	PASS	NS=235;AF=0.011	GT:DP:AD:GQ:GL	0/0:9:9,0:40:-0.00,-4.31,-47.05	0/0:10:10,0:40:-0.00,-4.61,-52.02	0/0:5:5,0:38:-0.00,-3.10,-27.19	0/0:13:13,0:40:-0.00,-5.51,-66.91	0/1:8:4,4:40:-15.85,-0.00,-18.22	./.:4:4,0:34:-0.00,-2.80,-22.23	0/0:10:10,0:40:-0.00,-4.61,-52.02	0/0:11:11,0:40:-0.00,-4.91,-56.98	0/0:10:10,0:40:-0.00,-4.61,-52.02	0/0:8:8,0:40:-0.00,-4.01,-42.09	./.:3:3,0:31:-0.00,-2.50,-17.27	0/0:10:10,0:40:-0.00,-4.61,-52.02	0/0:6:6,0:40:-0.00,-3.40,-32.16	0/0:11:11,0:40:-0.00,-4.91,-56.98	0/0:7:7,0:40:-0.00,-3.70,-37.12	0/0:7:7,0:40:-0.00,-3.70,-37.12	0/0:8:8,0:40:-0.00,-4.01,-42.09	0/0:9:9,0:40:-0.00,-4.31,-47.05	0/0:16:16,0:40:-0.00,-6.41,-81.80	0/0:11:11,0:40:-0.00,-4.91,-56.98	0/0:13:13,0:40:-0.00,-5.51,-66.91	0/0:14:14,0:40:-0.00,-5.81,-71.87	0/0:8:8,0:40:-0.00,-4.01,-42.09	0/0:5:5,0:38:-0.00,-3.10,-27.19	0/0:6:6,0:40:-0.00,-3.40,-32.16	0/0:9:9,0:40:-0.00,-4.31,-47.05	0/0:15:15,0:40:-0.00,-6.11,-76.84	0/0:9:9,0:40:-0.00,-4.31,-47.05	0/0:11:11,0:40:-0.00,-4.91,-56.98	./.:2:2,0:28:-0.00,-2.20,-12.30	0/0:8:8,0:40:-0.00,-4.01,-42.09	0/0:5:5,0:38:-0.00,-3.10,-27.19	./.:4:4,0:34:-0.00,-2.80,-22.23	0/0:6:6,0:40:-0.00,-3.40,-32.16	0/0:12:12,0:40:-0.00,-5.21,-61.94	0/0:19:19,0:40:-0.00,-7.32,-96.69	0/0:12:12,0:40:-0.00,-5.21,-61.94	0/0:11:11,0:40:-0.00,-4.91,-56.98	0/0:6:6,0:40:-0.00,-3.40,-32.16	./.:4:4,0:34:-0.00,-2.80,-22.23	0/0:14:14,0:40:-0.00,-5.81,-71.87
scaffold11447	3520	12965:58:-	T	C	.	PASS	NS=230;AF=0.017	GT:DP:AD:GQ:GL	0/0:6:6,0:37:-0.00,-3.03,-31.83	0/0:10:10,0:40:-0.00,-4.23,-51.47	0/0:12:12,0:40:-0.00,-4.83,-61.30	0/0:17:17,0:40:-0.00,-6.34,-85.86	./.:1:1,0:20:-0.01,-1.54,-7.28	0/1:5:3,2:40:-7.10,-0.00,-14.37	0/1:10:4,6:40:-25.24,0.00,-17.77	0/0:10:10,0:40:-0.00,-4.23,-51.47	0/0:6:6,0:37:-0.00,-3.03,-31.83	./.:4:2,2:40:-7.40,-0.00,-9.76	./.:4:4,0:30:-0.00,-2.43,-22.01	0/0:9:9,0:40:-0.00,-3.93,-46.56	./.:3:3,0:27:-0.00,-2.13,-17.10	0/0:8:8,0:40:-0.00,-3.63,-41.65	0/0:13:13,0:40:-0.00,-5.13,-66.21	0/0:8:8,0:40:-0.00,-3.63,-41.65	0/0:8:8,0:40:-0.00,-3.63,-41.65	0/0:12:12,0:40:-0.00,-4.83,-61.30	0/0:11:11,0:40:-0.00,-4.53,-56.39	0/0:7:7,0:40:-0.00,-3.33,-36.74	./.:3:3,0:27:-0.00,-2.13,-17.10	0/0:5:5,0:34:-0.00,-2.73,-26.92	0/0:8:8,0:40:-0.00,-3.63,-41.65	0/0:5:5,0:34:-0.00,-2.73,-26.92	0/0:13:13,0:40:-0.00,-5.13,-66.21	./.:2:2,0:24:-0.01,-1.83,-12.19	0/0:12:12,0:40:-0.00,-4.83,-61.30	0/0:8:8,0:40:-0.00,-3.63,-41.65	0/1:7:3,4:40:-16.32,-0.00,-13.76	./.:2:2,0:24:-0.01,-1.83,-12.19	0/0:16:16,0:40:-0.00,-6.04,-80.94	0/0:5:5,0:34:-0.00,-2.73,-26.92	./.:3:3,0:27:-0.00,-2.13,-17.10	./.:3:3,0:27:-0.00,-2.13,-17.10	0/0:8:8,0:40:-0.00,-3.63,-41.65	0/0:7:7,0:40:-0.00,-3.33,-36.74	0/1:5:3,2:40:-7.10,-0.00,-14.37	0/0:5:5,0:34:-0.00,-2.73,-26.92	0/0:7:7,0:40:-0.00,-3.33,-36.74	0/0:5:5,0:34:-0.00,-2.73,-26.92	0/0:8:8,0:40:-0.00,-3.63,-41.65
scaffold28705	15570	13013:6:-	G	C	.	PASS	NS=235;AF=0.028	GT:DP:AD:GQ:GL	0/0:13:13,0:40:-0.00,-5.12,-51.12	0/0:9:9,0:40:-0.00,-3.92,-36.12	0/0:5:5,0:33:-0.00,-2.71,-21.11	0/0:13:13,0:40:-0.00,-5.12,-51.12	0/0:12:12,0:40:-0.00,-4.82,-47.37	./.:4:4,0:30:-0.00,-2.41,-17.36	0/0:11:11,0:40:-0.00,-4.52,-43.62	0/0:14:14,0:40:-0.00,-5.42,-54.87	0/0:23:23,0:40:-0.00,-8.13,-88.64	0/0:17:17,0:40:-0.00,-6.32,-66.13	0/0:8:8,0:40:-0.00,-3.62,-32.37	0/0:10:10,0:40:-0.00,-4.22,-39.87	0/1:10:3,7:40:-22.04,-0.00,-9.39	0/0:12:12,0:40:-0.00,-4.82,-47.37	0/0:15:15,0:40:-0.00,-5.72,-58.63	0/0:22:22,0:40:-0.00,-7.83,-84.88	0/0:14:14,0:40:-0.00,-5.42,-54.87	0/0:15:15,0:40:-0.00,-5.72,-58.63	0/0:19:19,0:40:-0.00,-6.93,-73.63	0/0:18:18,0:40:-0.00,-6.63,-69.88	0/0:8:8,0:40:-0.00,-3.62,-32.37	0/1:11:7,4:40:-10.49,-0.00,-24.10	./.:4:4,0:30:-0.00,-2.41,-17.36	0/0:8:8,0:40:-0.00,-3.62,-32.37	0/0:15:15,0:40:-0.00,-5.72,-58.63	0/0:12:12,0:40:-0.00,-4.82,-47.37	0/0:13:13,0:40:-0.00,-5.12,-51.12	0/1:9:5,4:40:-11.09,-0.00,-17.20	0/1:16:11,5:40:-12.73,-0.00,-37.60	./.:4:4,0:30:-0.00,-2.41,-17.36	0/0:7:7,0:40:-0.00,-3.32,-28.62	0/0:7:7,0:40:-0.00,-3.32,-28.62	0/0:7:7,0:40:-0.00,-3.32,-28.62	0/0:8:8,0:40:-0.00,-3.62,-32.37	0/0:11:11,0:40:-0.00,-4.52,-43.62	0/0:36:36,0:40:-0.00,-12.04,-137.40	0/0:10:10,0:40:-0.00,-4.22,-39.87	0/0:24:24,0:40:-0.00,-8.43,-92.39	0/1:13:9,4:40:-9.88,-0.00,-31.00	0/0:13:12,0:40:-0.00,-4.82,-47.37	0/0:25:25,0:40:-0.00,-8.73,-96.14
scaffold555	12858	13030:6:-	G	A	.	PASS	NS=235;AF=0.011	GT:DP:AD:GQ:GL	0/0:6:6,0:40:-0.00,-3.41,-26.56	0/0:15:15,0:40:-0.00,-6.12,-62.84	0/0:8:8,0:40:-0.00,-4.01,-34.62	0/0:17:17,0:40:-0.00,-6.72,-70.90	0/0:8:8,0:40:-0.00,-4.01,-34.62	0/0:9:9,0:40:-0.00,-4.31,-38.65	0/0:15:15,0:40:-0.00,-6.12,-62.84	0/0:20:20,0:40:-0.00,-7.62,-83.00	0/0:17:17,0:40:-0.00,-6.72,-70.90	0/0:11:11,0:40:-0.00,-4.91,-46.72	0/0:9:9,0:40:-0.00,-4.31,-38.65	0/0:13:13,0:40:-0.00,-5.51,-54.78	0/0:29:29,0:40:-0.00,-10.33,-119.28	0/0:15:15,0:40:-0.00,-6.12,-62.84	0/0:13:13,0:40:-0.00,-5.51,-54.78	0/0:11:11,0:40:-0.00,-4.91,-46.72	0/0:12:12,0:40:-0.00,-5.21,-50.75	0/0:15:15,0:40:-0.00,-6.12,-62.84	0/0:18:18,0:40:-0.00,-7.02,-74.94	0/0:13:13,0:40:-0.00,-5.51,-54.78	0/0:11:11,0:40:-0.00,-4.91,-46.72	0/0:5:5,0:38:-0.00,-3.11,-22.53	0/0:11:11,0:40:-0.00,-4.91,-46.72	0/0:7:7,0:40:-0.00,-3.71,-30.59	0/0:22:22,0:40:-0.00,-8.22,-91.06	0/0:5:5,0:38:-0.00,-3.11,-22.53	0/0:15:15,0:40:-0.00,-6.12,-62.84	0/0:9:9,0:40:-0.00,-4.31,-38.65	0/0:11:11,0:40:-0.00,-4.91,-46.72	./.:2:2,0:28:-0.00,-2.21,-10.44	0/0:18:18,0:40:-0.00,-7.02,-74.94	0/0:6:6,0:40:-0.00,-3.41,-26.56	./.:4:4,0:34:-0.00,-2.81,-18.50	0/0:8:8,0:40:-0.00,-4.01,-34.62	0/0:15:15,0:40:-0.00,-6.12,-62.84	0/1:16:8,8:40:-25.83,0.00,-28.21	0/1:10:3,7:40:-23.61,-0.00,-9.86	0/0:12:12,0:40:-0.00,-5.21,-50.75	0/0:8:8,0:40:-0.00,-4.01,-34.62	0/0:14:14,0:40:-0.00,-5.82,-58.81	0/0:13:13,0:40:-0.00,-5.51,-54.78
scaffold6503	5023	13051:26:+	T	C	.	PASS	NS=232;AF=0.032	GT:DP:AD:GQ:GL	0/0:9:9,0:40:-0.00,-3.82,-27.04	0/0:11:11,0:40:-0.00,-4.42,-32.59	0/0:6:6,0:36:-0.00,-2.92,-18.71	0/0:16:16,0:40:-0.00,-5.92,-46.48	0/0:8:8,0:40:-0.00,-3.52,-24.26	0/0:6:6,0:36:-0.00,-2.92,-18.71	0/0:11:11,0:40:-0.00,-4.42,-32.59	0/0:10:10,0:40:-0.00,-4.12,-29.82	0/0:14:14,0:40:-0.00,-5.32,-40.92	0/0:9:9,0:40:-0.00,-3.82,-27.04	0/0:5:5,0:32:-0.00,-2.62,-15.93	0/0:12:12,0:40:-0.00,-4.72,-35.37	0/0:11:11,0:40:-0.00,-4.42,-32.59	0/0:12:12,0:40:-0.00,-4.72,-35.37	0/0:11:11,0:40:-0.00,-4.42,-32.59	0/0:20:20,0:40:-0.00,-7.12,-57.59	0/0:11:11,0:40:-0.00,-4.42,-32.59	0/1:15:5,10:40:-22.15,-0.00,-10.31	0/0:6:6,0:36:-0.00,-2.92,-18.71	0/0:16:16,0:40:-0.00,-5.92,-46.48	0/0:14:14,0:40:-0.00,-5.32,-40.92	0/0:7:7,0:39:-0.00,-3.22,-21.49	0/0:11:11,0:40:-0.00,-4.42,-32.59	0/0:9:9,0:40:-0.00,-3.82,-27.04	0/0:16:16,0:40:-0.00,-5.92,-46.48	0/0:6:6,0:36:-0.00,-2.92,-18.71	0/0:17:17,0:40:-0.00,-6.22,-49.26	0/0:9:9,0:40:-0.00,-3.82,-27.04	0/0:16:16,0:40:-0.00,-5.92,-46.48	./.:4:4,0:29:-0.00,-2.32,-13.16	0/0:15:15,0:40:-0.00,-5.62,-43.70	0/0:10:10,0:40:-0.00,-4.12,-29.82	0/0:6:6,0:36:-0.00,-2.92,-18.71	0/0:7:7,0:39:-0.00,-3.22,-21.49	0/0:9:9,0:40:-0.00,-3.82,-27.04	0/0:14:14,0:40:-0.00,-5.32,-40.92	0/0:9:9,0:40:-0.00,-3.82,-27.04	./.:4:4,0:29:-0.00,-2.32,-13.16	0/0:7:7,0:39:-0.00,-3.22,-21.49	0/0:10:10,0:40:-0.00,-4.12,-29.82	0/0:8:8,0:40:-0.00,-3.52,-24.26
scaffold3812	3360	13083:75:-	G	A	.	PASS	NS=221;AF=0.281	GT:DP:AD:GQ:GL	0/0:16:16,0:40:-0.00,-5.03,-59.40	0/0:18:18,0:40:-0.00,-5.63,-66.74	0/1:6:2,4:40:-12.67,-0.00,-5.97	0/1:16:9,7:40:-20.68,0.00,-28.67	0/1:12:7,5:40:-14.54,-0.00,-22.53	0/0:15:15,0:40:-0.00,-4.72,-55.72	0/0:6:6,0:26:-0.00,-2.02,-22.68	0/0:22:22,0:40:-0.00,-6.83,-81.43	0/0:13:13,0:40:-0.00,-4.12,-48.38	0/1:17:9,8:40:-24.05,0.00,-28.37	0/1:5:3,2:40:-5.63,-0.00,-9.94	0/0:11:11,0:40:-0.00,-3.52,-41.04	0/1:7:4,3:40:-8.70,-0.00,-13.01	1/1:15:0,15:40:-54.44,-4.08,-0.00	0/0:13:13,0:40:-0.00,-4.12,-48.38	0/1:10:7,3:40:-7.80,-0.00,-23.13	0/0:9:9,0:36:-0.00,-2.92,-33.69	./.:3:3,0:16:-0.03,-1.15,-11.69	0/0:8:8,0:32:-0.00,-2.62,-30.02	0/0:9:9,0:36:-0.00,-2.92,-33.69	0/0:10:10,0:39:-0.00,-3.22,-37.36	0/1:7:5,2:40:-5.03,-0.00,-16.69	0/1:11:6,5:40:-14.84,-0.00,-19.15	./.:.:.:.:.	0/1:11:5,6:40:-18.51,0.00,-15.48	./.:3:1,2:39:-6.23,-0.00,-3.20	1/1:15:0,15:40:-54.44,-4.08,-0.00	0/0:15:15,0:40:-0.00,-4.72,-55.72	0/0:7:7,0:29:-0.00,-2.32,-26.35	./.:.:.:.:.	0/0:7:7,0:29:-0.00,-2.32,-26.35	./.:.:.:.:.	1/1:11:0,11:35:-39.75,-2.88,-0.00	./.:.:.:.:.	0/1:7:3,4:40:-12.37,-0.00,-9.34	0/1:19:14,5:40:-12.43,-0.00,-46.12	0/1:9:3,6:40:-19.11,-0.00,-8.74	0/0:8:8,0:32:-0.00,-2.62,-30.02	0/0:13:13,0:40:-0.00,-4.12,-48.38	0/0:16:16,0:40:-0.00,-5.03,-59.40	0/0:15:15,0:40:-0.00,-4.72,-55.72
scaffold8280	12725	13105:7:+	G	C	.	PASS	NS=232;AF=0.088	GT:DP:AD:GQ:GL	0/1:15:9,6:40:-19.02,0.00,-32.75	0/0:21:21,0:40:-0.00,-7.04,-86.51	1/1:9:0,9:24:-34.79,-1.84,-0.01	0/0:11:11,0:40:-0.00,-4.03,-46.08	./.:4:4,0:25:-0.01,-1.93,-17.78	0/0:13:13,0:40:-0.00,-4.64,-54.16	0/0:8:8,0:38:-0.00,-3.13,-33.95	0/0:17:17,0:40:-0.00,-5.84,-70.33	0/0:16:16,0:40:-0.00,-5.54,-66.29	0/0:14:14,0:40:-0.00,-4.94,-58.21	0/0:5:5,0:28:-0.00,-2.23,-21.82	0/0:16:16,0:40:-0.00,-5.54,-66.29	0/0:10:10,0:40:-0.00,-3.73,-42.03	0/0:17:17,0:40:-0.00,-5.84,-70.33	0/0:9:9,0:40:-0.00,-3.43,-37.99	0/0:20:20,0:40:-0.00,-6.74,-82.46	0/0:12:12,0:40:-0.00,-4.33,-50.12	0/0:23:23,0:40:-0.00,-7.65,-94.59	0/0:12:12,0:40:-0.00,-4.33,-50.12	0/1:19:10,9:40:-29.95,0.00,-35.59	0/0:5:5,0:28:-0.00,-2.23,-21.82	0/0:12:12,0:40:-0.00,-4.33,-50.12	0/0:14:14,0:40:-0.00,-4.94,-58.21	./.:3:3,0:22:-0.01,-1.64,-13.74	0/0:7:7,0:35:-0.00,-2.83,-29.90	0/1:6:1,5:38:-17.69,-0.00,-3.12	0/0:15:15,0:40:-0.00,-5.24,-62.25	0/0:9:9,0:40:-0.00,-3.43,-37.99	0/0:13:13,0:40:-0.00,-4.64,-54.16	./.:3:3,0:22:-0.01,-1.64,-13.74	0/0:15:15,0:40:-0.00,-5.24,-62.25	0/0:5:5,0:28:-0.00,-2.23,-21.82	0/0:6:6,0:31:-0.00,-2.53,-25.86	0/0:8:8,0:38:-0.00,-3.13,-33.95	0/0:15:15,0:40:-0.00,-5.24,-62.25	0/0:18:18,0:40:-0.00,-6.14,-74.38	0/0:7:7,0:35:-0.00,-2.83,-29.90	0/0:11:11,0:40:-0.00,-4.03,-46.08	0/0:12:12,0:40:-0.00,-4.33,-50.12	0/0:15:15,0:40:-0.00,-5.24,-62.25	0/0:15:15,0:40:-0.00,-5.24,-62.25
scaffold55106	10150	13153:63:+	A	T	.	PASS	NS=233;AF=0.114	GT:DP:AD:GQ:GL	0/1:13:8,5:40:-15.57,0.00,-29.12	0/0:10:10,0:40:-0.00,-3.60,-41.65	0/0:6:6,0:30:-0.00,-2.40,-25.59	0/0:9:9,0:40:-0.00,-3.30,-37.64	0/1:7:3,4:40:-13.36,-0.00,-10.85	0/1:13:5,8:40:-27.62,0.00,-17.07	./.:4:4,0:23:-0.01,-1.80,-17.57	0/0:14:14,0:40:-0.00,-4.81,-57.72	0/1:12:6,6:40:-19.89,0.00,-21.39	1/1:7:0,7:17:-26.64,-1.23,-0.03	0/0:5:5,0:27:-0.00,-2.10,-21.58	0/1:17:10,7:40:-22.40,0.00,-35.95	0/1:10:3,7:40:-24.51,-0.00,-9.94	0/0:7:7,0:33:-0.00,-2.70,-29.61	0/1:8:4,4:40:-13.06,-0.00,-14.56	0/0:9:9,0:40:-0.00,-3.30,-37.64	0/0:15:15,0:40:-0.00,-5.11,-61.73	0/0:7:7,0:33:-0.00,-2.70,-29.61	0/0:12:12,0:40:-0.00,-4.20,-49.69	0/0:11:11,0:40:-0.00,-3.90,-45.67	0/1:9:2,7:40:-24.81,-0.00,-6.23	0/0:7:7,0:33:-0.00,-2.70,-29.61	0/0:8:8,0:36:-0.00,-3.00,-33.62	0/0:5:5,0:27:-0.00,-2.10,-21.58	0/0:10:10,0:40:-0.00,-3.60,-41.65	./.:1:1,0:13:-0.05,-0.95,-5.57	0/0:11:11,0:40:-0.00,-3.90,-45.67	./.:4:4,0:23:-0.01,-1.80,-17.57	0/1:10:5,5:40:-16.48,0.00,-17.97	./.:2:2,0:17:-0.03,-1.22,-9.56	0/0:8:8,0:36:-0.00,-3.00,-33.62	0/1:9:2,7:40:-24.81,-0.00,-6.23	0/0:9:9,0:40:-0.00,-3.30,-37.64	./.:2:2,0:17:-0.03,-1.22,-9.56	0/0:13:13,0:40:-0.00,-4.50,-53.70	0/0:21:21,0:40:-0.00,-6.91,-85.83	0/0:7:7,0:33:-0.00,-2.70,-29.61	0/0:17:17,0:40:-0.00,-5.71,-69.76	0/1:9:4,5:40:-16.78,-0.00,-14.26	0/0:11:11,0:40:-0.00,-3.90,-45.67	0/0:9:9,0:40:-0.00,-3.30,-37.64
scaffold11902	7740	13174:12:-	G	A	.	PASS	NS=234;AF=0.011	GT:DP:AD:GQ:GL	0/0:9:9,0:40:-0.00,-4.30,-48.60	0/0:16:16,0:40:-0.00,-6.41,-84.56	0/0:12:12,0:40:-0.00,-5.21,-64.01	0/0:10:10,0:40:-0.00,-4.61,-53.74	0/0:9:9,0:40:-0.00,-4.30,-48.60	0/0:10:10,0:40:-0.00,-4.61,-53.74	0/0:13:13,0:40:-0.00,-5.51,-69.15	0/0:6:6,0:40:-0.00,-3.40,-33.19	./.:4:4,0:34:-0.00,-2.80,-22.92	0/0:9:9,0:40:-0.00,-4.30,-48.60	./.:2:2,0:28:-0.00,-2.20,-12.65	0/0:6:6,0:40:-0.00,-3.40,-33.19	0/0:6:6,0:40:-0.00,-3.40,-33.19	0/0:16:16,0:40:-0.00,-6.41,-84.56	0/0:9:9,0:40:-0.00,-4.30,-48.60	0/0:19:19,0:40:-0.00,-7.31,-99.97	0/0:22:22,0:40:-0.00,-8.22,-115.38	0/0:15:15,0:40:-0.00,-6.11,-79.42	./.:3:3,0:31:-0.00,-2.50,-17.78	0/0:8:8,0:40:-0.00,-4.00,-43.47	0/0:8:8,0:40:-0.00,-4.00,-43.47	0/0:5:5,0:38:-0.00,-3.10,-28.06	0/0:13:13,0:40:-0.00,-5.51,-69.15	./.:3:3,0:31:-0.00,-2.50,-17.78	0/0:9:9,0:40:-0.00,-4.30,-48.60	0/0:7:7,0:40:-0.00,-3.70,-38.33	0/0:19:19,0:40:-0.00,-7.31,-99.97	0/0:9:9,0:40:-0.00,-4.30,-48.60	0/0:15:15,0:40:-0.00,-6.11,-79.42	./.:.:.:.:.	0/0:12:12,0:40:-0.00,-5.21,-64.01	./.:3:3,0:31:-0.00,-2.50,-17.78	./.:3:3,0:31:-0.00,-2.50,-17.78	./.:2:2,0:28:-0.00,-2.20,-12.65	0/0:14:14,0:40:-0.00,-5.81,-74.29	0/0:23:23,0:40:-0.00,-8.52,-120.52	0/0:11:11,0:40:-0.00,-4.91,-58.88	0/0:12:12,0:40:-0.00,-5.21,-64.01	0/0:9:9,0:40:-0.00,-4.30,-48.60	0/0:12:12,0:40:-0.00,-5.21,-64.01	0/1:15:8,7:40:-29.85,0.00,-37.36
scaffold6153	10528	13201:86:+	C	T	.	PASS	NS=235;AF=0.011	GT:DP:AD:GQ:GL	0/0:7:7,0:40:-0.00,-3.69,-30.24	0/0:8:8,0:40:-0.00,-3.99,-34.22	./.:4:4,0:34:-0.00,-2.79,-18.30	0/0:13:13,0:40:-0.00,-5.50,-54.13	./.:3:3,0:31:-0.00,-2.49,-14.32	0/0:9:9,0:40:-0.00,-4.29,-38.20	0/0:5:5,0:37:-0.00,-3.09,-22.28	0/0:13:13,0:40:-0.00,-5.50,-54.13	0/0:9:9,0:40:-0.00,-4.29,-38.20	0/0:12:12,0:40:-0.00,-5.20,-50.15	./.:4:4,0:34:-0.00,-2.79,-18.30	0/0:10:10,0:40:-0.00,-4.59,-42.18	./.:3:3,0:31:-0.00,-2.49,-14.32	0/0:12:12,0:40:-0.00,-5.20,-50.15	0/0:14:14,0:40:-0.00,-5.80,-58.11	0/0:13:13,0:40:-0.00,-5.50,-54.13	0/0:11:11,0:40:-0.00,-4.89,-46.16	0/1:14:5,9:40:-30.03,0.00,-16.48	0/0:10:10,0:40:-0.00,-4.59,-42.18	0/0:7:7,0:40:-0.00,-3.69,-30.24	./.:3:3,0:31:-0.00,-2.49,-14.32	0/0:7:7,0:40:-0.00,-3.69,-30.24	0/0:5:5,0:37:-0.00,-3.09,-22.28	./.:2:2,0:28:-0.00,-2.19,-10.34	0/0:11:11,0:40:-0.00,-4.89,-46.16	./.:4:2,2:40:-5.17,-0.00,-7.55	0/0:16:16,0:40:-0.00,-6.40,-66.07	0/0:9:9,0:40:-0.00,-4.29,-38.20	0/0:13:13,0:40:-0.00,-5.50,-54.13	0/1:5:2,3:40:-8.85,-0.00,-7.25	0/0:9:9,0:40:-0.00,-4.29,-38.20	./.:3:3,0:31:-0.00,-2.49,-14.32	0/0:5:5,0:37:-0.00,-3.09,-22.28	./.:3:3,0:31:-0.00,-2.49,-14.32	0/0:11:11,0:40:-0.00,-4.89,-46.16	0/0:23:23,0:40:-0.00,-8.51,-93.94	0/0:7:7,0:40:-0.00,-3.69,-30.24	0/0:8:8,0:40:-0.00,-3.99,-34.22	./.:4:4,0:34:-0.00,-2.79,-18.30	0/0:7:7,0:40:-0.00,-3.69,-30.24	0/0:12:12,0:40:-0.00,-5.20,-50.15
scaffold21790	11829	13301:53:+	T	A	.	PASS	NS=223;AF=0.016	GT:DP:AD:GQ:GL	0/0:8:8,0:40:-0.00,-3.94,-34.06	0/0:23:23,0:40:-0.00,-8.45,-94.04	0/0:15:15,0:40:-0.00,-6.04,-62.05	./.:4:4,0:34:-0.00,-2.73,-18.06	0/0:10:10,0:40:-0.00,-4.54,-42.06	0/0:15:15,0:40:-0.00,-6.04,-62.05	0/0:15:15,0:40:-0.00,-6.04,-62.05	0/0:15:15,0:40:-0.00,-6.04,-62.05	0/0:15:15,0:40:-0.00,-6.04,-62.05	1/1:8:0,8:24:-29.93,-1.87,-0.01	0/0:5:5,0:37:-0.00,-3.03,-22.06	0/0:23:23,0:40:-0.00,-8.45,-94.04	0/0:14:14,0:40:-0.00,-5.74,-58.05	0/0:15:15,0:40:-0.00,-6.04,-62.05	0/0:7:7,0:40:-0.00,-3.63,-30.06	./.:3:3,0:30:-0.00,-2.43,-14.07	0/0:20:20,0:40:-0.00,-7.55,-82.05	0/0:16:16,0:40:-0.00,-6.34,-66.05	./.:.:.:.:.	0/0:5:5,0:37:-0.00,-3.03,-22.06	0/0:9:9,0:40:-0.00,-4.24,-38.06	./.:4:4,0:34:-0.00,-2.73,-18.06	0/0:11:11,0:40:-0.00,-4.84,-46.06	0/0:12:12,0:40:-0.00,-5.14,-50.05	0/0:11:11,0:40:-0.00,-4.84,-46.06	./.:4:4,0:34:-0.00,-2.73,-18.06	0/0:16:16,0:40:-0.00,-6.34,-66.05	./.:3:3,0:30:-0.00,-2.43,-14.07	0/0:11:11,0:40:-0.00,-4.84,-46.06	0/0:7:7,0:40:-0.00,-3.63,-30.06	0/0:18:18,0:40:-0.00,-6.95,-74.05	0/0:7:7,0:40:-0.00,-3.63,-30.06	0/0:14:14,0:40:-0.00,-5.74,-58.05	./.:4:4,0:34:-0.00,-2.73,-18.06	0/0:6:6,0:40:-0.00,-3.33,-26.06	0/0:11:11,0:40:-0.00,-4.84,-46.06	0/0:9:9,0:40:-0.00,-4.24,-38.06	0/0:18:18,0:40:-0.00,-6.95,-74.05	0/0:12:12,0:40:-0.00,-5.14,-50.05	./.:.:.:.:.	0/0:5:5,0:37:-0.00,-3.03,-22.06
scaffold628	8263	13365:8:+	T	G	.	PASS	NS=236;AF=0.193	GT:DP:AD:GQ:GL	0/0:31:31,0:40:-0.00,-9.66,-133.03	0/1:30:12,18:40:-67.21,0.00,-42.85	0/0:8:8,0:34:-0.00,-2.74,-35.19	0/0:21:21,0:40:-0.00,-6.65,-90.49	0/0:13:13,0:40:-0.00,-4.24,-56.46	0/0:11:11,0:40:-0.00,-3.64,-47.95	0/0:30:30,0:40:-0.00,-9.36,-128.78	0/1:25:13,12:40:-43.19,0.00,-48.61	0/0:24:24,0:40:-0.00,-7.55,-103.25	0/1:19:9,10:40:-36.49,0.00,-33.39	0/1:11:2,9:40:-34.65,-0.00,-6.02	0/1:21:12,9:40:-31.64,0.00,-45.56	0/1:13:6,7:40:-25.54,0.00,-22.44	0/1:24:11,13:40:-47.75,0.00,-40.40	1/1:25:1,24:30:-96.69,-2.45,-0.00	0/0:25:25,0:40:-0.00,-7.86,-107.51	1/1:30:0,30:40:-126.46,-8.20,-0.00	0/0:31:31,0:40:-0.00,-9.66,-133.03	0/1:24:13,11:40:-39.24,0.00,-48.91	0/0:14:14,0:40:-0.00,-4.54,-60.71	0/0:15:15,0:40:-0.00,-4.85,-64.97	0/0:25:25,0:40:-0.00,-7.86,-107.51	0/0:19:19,0:40:-0.00,-6.05,-81.98	0/0:22:22,0:40:-0.00,-6.95,-94.75	0/0:31:31,0:40:-0.00,-9.66,-133.03	0/1:21:11,10:40:-35.89,0.00,-41.30	0/1:19:9,10:40:-36.49,0.00,-33.39	0/0:17:17,0:40:-0.00,-5.45,-73.48	0/1:42:17,25:40:-93.38,0.00,-60.50	0/0:8:8,0:34:-0.00,-2.74,-35.19	0/1:26:16,10:40:-34.38,0.00,-61.07	0/0:12:12,0:40:-0.00,-3.94,-52.21	0/1:23:13,10:40:-35.29,0.00,-49.21	0/0:7:7,0:30:-0.00,-2.44,-30.94	0/0:29:29,0:40:-0.00,-9.06,-124.53	0/1:40:27,13:40:-42.93,0.00,-103.65	1/1:24:0,24:40:-100.94,-6.40,-0.00	0/0:17:17,0:40:-0.00,-5.45,-73.48	1/1:21:0,21:40:-88.18,-5.49,-0.00	0/0:15:15,0:40:-0.00,-4.85,-64.97	0/1:21:13,8:40:-27.38,0.00,-49.81
scaffold2643	17397	13438:25:+	G	A	.	PASS	NS=234;AF=0.026	GT:DP:AD:GQ:GL	0/0:12:12,0:40:-0.00,-4.90,-62.06	0/0:18:18,0:40:-0.00,-6.70,-92.15	0/0:8:8,0:40:-0.00,-3.69,-42.00	./.:4:4,0:31:-0.00,-2.49,-21.94	0/0:9:9,0:40:-0.00,-4.00,-47.02	0/0:9:9,0:40:-0.00,-4.00,-47.02	0/0:9:9,0:40:-0.00,-4.00,-47.02	0/0:11:11,0:40:-0.00,-4.60,-57.05	0/0:11:11,0:40:-0.00,-4.60,-57.05	0/0:10:10,0:40:-0.00,-4.30,-52.03	0/0:5:5,0:34:-0.00,-2.79,-26.96	0/1:12:6,6:40:-25.19,0.00,-27.07	0/0:14:14,0:40:-0.00,-5.50,-72.09	0/0:14:14,0:40:-0.00,-5.50,-72.09	./.:4:4,0:31:-0.00,-2.49,-21.94	0/0:11:11,0:40:-0.00,-4.60,-57.05	0/0:10:10,0:40:-0.00,-4.30,-52.03	0/0:16:16,0:40:-0.00,-6.10,-82.12	0/0:11:11,0:40:-0.00,-4.60,-57.05	0/0:12:12,0:40:-0.00,-4.90,-62.06	0/0:11:11,0:40:-0.00,-4.60,-57.05	0/0:11:11,0:40:-0.00,-4.60,-57.05	0/0:13:13,0:40:-0.00,-5.20,-67.08	0/0:7:7,0:40:-0.00,-3.39,-36.99	0/0:18:18,0:40:-0.00,-6.70,-92.15	0/0:9:9,0:40:-0.00,-4.00,-47.02	0/0:23:23,0:40:-0.00,-8.21,-117.22	0/0:9:9,0:40:-0.00,-4.00,-47.02	0/0:22:22,0:40:-0.00,-7.91,-112.21	0/0:5:5,0:34:-0.00,-2.79,-26.96	0/0:13:13,0:40:-0.00,-5.20,-67.08	0/0:13:13,0:40:-0.00,-5.20,-67.08	0/0:6:6,0:37:-0.00,-3.09,-31.97	0/0:5:5,0:34:-0.00,-2.79,-26.96	0/0:14:14,0:40:-0.00,-5.50,-72.09	0/0:19:19,0:40:-0.00,-7.01,-97.16	0/0:13:13,0:40:-0.00,-5.20,-67.08	0/0:10:10,0:40:-0.00,-4.30,-52.03	0/0:11:11,0:40:-0.00,-4.60,-57.05	0/0:7:7,0:40:-0.00,-3.39,-36.99	0/0:9:9,0:40:-0.00,-4.00,-47.02
scaffold7786	1864	13459:113:+	C	T	.	PASS	NS=234;AF=0.094	GT:DP:AD:GQ:GL	0/0:8:8,0:38:-0.00,-3.11,-41.80	0/1:8:7,1:25:-1.93,-0.01,-33.66	./.:4:4,0:25:-0.01,-1.91,-21.66	0/0:13:13,0:40:-0.00,-4.62,-66.97	0/0:11:11,0:40:-0.00,-4.01,-56.90	1/1:7:0,7:18:-33.75,-1.31,-0.02	./.:.:.:.:.	0/0:22:22,0:40:-0.00,-7.32,-112.29	0/0:22:22,0:40:-0.00,-7.32,-112.29	0/1:5:4,1:35:-2.83,-0.00,-19.45	0/0:11:11,0:40:-0.00,-4.01,-56.90	0/1:10:9,1:18:-1.34,-0.02,-43.14	0/0:12:12,0:40:-0.00,-4.31,-61.94	0/0:12:12,0:40:-0.00,-4.31,-61.94	0/0:10:10,0:40:-0.00,-3.71,-51.87	0/0:13:13,0:40:-0.00,-4.62,-66.97	0/0:14:14,0:40:-0.00,-4.92,-72.01	0/1:20:15,5:40:-18.45,0.00,-70.32	0/0:13:13,0:40:-0.00,-4.62,-66.97	0/0:10:10,0:40:-0.00,-3.71,-51.87	0/0:12:12,0:40:-0.00,-4.31,-61.94	0/0:8:8,0:38:-0.00,-3.11,-41.80	0/0:9:9,0:40:-0.00,-3.41,-46.83	0/0:5:5,0:28:-0.00,-2.21,-26.70	0/0:14:14,0:40:-0.00,-4.92,-72.01	0/0:6:6,0:31:-0.00,-2.51,-31.73	0/0:24:24,0:40:-0.00,-7.93,-122.36	0/0:12:12,0:40:-0.00,-4.31,-61.94	0/0:20:20,0:40:-0.00,-6.72,-102.22	./.:2:2,0:18:-0.02,-1.33,-11.61	0/0:21:21,0:40:-0.00,-7.02,-107.25	0/0:8:8,0:38:-0.00,-3.11,-41.80	./.:4:4,0:25:-0.01,-1.91,-21.66	0/0:6:6,0:31:-0.00,-2.51,-31.73	0/1:10:9,1:18:-1.34,-0.02,-43.14	0/0:18:18,0:40:-0.00,-6.12,-92.15	0/0:14:14,0:40:-0.00,-4.92,-72.01	0/0:15:15,0:40:-0.00,-5.22,-77.04	0/1:10:7,3:40:-11.39,-0.00,-33.05	0/0:15:15,0:40:-0.00,-5.22,-77.04	0/0:22:22,0:40:-0.00,-7.32,-112.29
scaffold2284	18993	13540:37:+	A	T	.	PASS	NS=228;AF=0.360	GT:DP:AD:GQ:GL	1/1:12:0,12:39:-45.32,-3.27,-0.00	1/1:18:0,18:40:-68.18,-5.07,-0.00	0/0:8:8,0:31:-0.00,-2.45,-30.87	0/1:8:4,4:40:-12.79,-0.00,-13.17	0/0:14:14,0:40:-0.00,-4.26,-53.72	0/0:11:11,0:40:-0.00,-3.36,-42.29	0/1:9:4,5:40:-16.29,-0.00,-12.87	0/0:17:17,0:40:-0.00,-5.16,-65.15	1/1:10:0,10:33:-37.71,-2.67,-0.00	0/1:11:6,5:40:-15.69,0.00,-19.89	./.:4:0,4:13:-14.91,-0.92,-0.06	0/0:7:7,0:27:-0.00,-2.15,-27.06	0/0:8:8,0:31:-0.00,-2.45,-30.87	1/1:8:0,8:26:-30.09,-2.07,-0.00	0/1:5:4,1:29:-2.26,-0.00,-14.08	1/1:10:0,10:33:-37.71,-2.67,-0.00	0/1:8:6,2:40:-5.17,-0.00,-20.79	1/1:21:0,21:40:-79.61,-5.98,-0.00	0/1:8:5,3:40:-8.98,-0.00,-16.98	1/1:9:0,9:30:-33.90,-2.37,-0.00	0/0:7:7,0:27:-0.00,-2.15,-27.06	0/1:9:3,6:40:-20.10,-0.00,-9.06	1/1:5:0,5:16:-18.69,-1.19,-0.03	./.:4:2,2:40:-6.37,-0.00,-6.76	0/0:15:15,0:40:-0.00,-4.56,-57.53	0/0:8:8,0:31:-0.00,-2.45,-30.87	0/1:16:8,8:40:-25.62,0.00,-26.00	0/0:7:7,0:27:-0.00,-2.15,-27.06	0/1:14:6,8:40:-26.22,0.00,-18.99	./.:.:.:.:.	0/0:14:14,0:40:-0.00,-4.26,-53.72	0/0:5:5,0:21:-0.01,-1.56,-19.45	1/1:9:0,9:30:-33.90,-2.37,-0.00	./.:4:4,0:17:-0.02,-1.27,-15.65	0/1:7:3,4:40:-13.09,-0.00,-9.67	1/1:16:0,16:40:-60.56,-4.47,-0.00	./.:4:4,0:17:-0.02,-1.27,-15.65	1/1:13:0,13:40:-49.13,-3.57,-0.00	0/1:5:3,2:40:-6.07,-0.00,-10.27	0/1:8:4,4:40:-12.79,-0.00,-13.17	0/1:15:7,8:40:-25.92,0.00,-22.49
scaffold5632	11071	13621:44:+	C	A	.	PASS	NS=228;AF=0.011	GT:DP:AD:GQ:GL	0/0:6:6,0:39:-0.00,-3.29,-22.91	0/0:10:10,0:40:-0.00,-4.49,-36.60	./.:4:4,0:33:-0.00,-2.69,-16.06	0/0:7:7,0:40:-0.00,-3.59,-26.33	0/0:7:7,0:40:-0.00,-3.59,-26.33	0/0:6:6,0:39:-0.00,-3.29,-22.91	./.:4:4,0:33:-0.00,-2.69,-16.06	0/0:11:11,0:40:-0.00,-4.79,-40.02	0/0:9:9,0:40:-0.00,-4.19,-33.18	./.:3:3,0:30:-0.00,-2.39,-12.64	0/0:9:9,0:40:-0.00,-4.19,-33.18	0/0:9:9,0:40:-0.00,-4.19,-33.18	0/0:12:12,0:40:-0.00,-5.09,-43.45	0/0:10:10,0:40:-0.00,-4.49,-36.60	./.:.:.:.:.	0/0:10:10,0:40:-0.00,-4.49,-36.60	0/0:11:11,0:40:-0.00,-4.79,-40.02	0/0:19:19,0:40:-0.00,-7.20,-67.41	0/0:12:12,0:40:-0.00,-5.09,-43.45	0/0:11:11,0:40:-0.00,-4.79,-40.02	./.:4:4,0:33:-0.00,-2.69,-16.06	0/0:9:9,0:40:-0.00,-4.19,-33.18	0/0:6:6,0:39:-0.00,-3.29,-22.91	./.:2:2,0:27:-0.00,-2.09,-9.22	0/0:6:6,0:39:-0.00,-3.29,-22.91	./.:3:3,0:30:-0.00,-2.39,-12.64	./.:3:3,0:30:-0.00,-2.39,-12.64	0/0:8:8,0:40:-0.00,-3.89,-29.75	0/0:7:7,0:40:-0.00,-3.59,-26.33	./.:.:.:.:.	0/0:10:10,0:40:-0.00,-4.49,-36.60	0/0:8:8,0:40:-0.00,-3.89,-29.75	0/0:7:7,0:40:-0.00,-3.59,-26.33	./.:3:3,0:30:-0.00,-2.39,-12.64	0/0:10:10,0:40:-0.00,-4.49,-36.60	0/0:16:16,0:40:-0.00,-6.30,-57.14	0/0:11:11,0:40:-0.00,-4.79,-40.02	0/0:8:8,0:40:-0.00,-3.89,-29.75	0/0:5:5,0:36:-0.00,-2.99,-19.49	0/0:6:6,0:39:-0.00,-3.29,-22.91	0/0:9:9,0:40:-0.00,-4.19,-33.18
scaffold6930	11993	13629:44:+	T	A	.	PASS	NS=237;AF=0.013	GT:DP:AD:GQ:GL	0/0:11:11,0:40:-0.00,-4.83,-59.34	0/0:17:17,0:40:-0.00,-6.64,-90.42	0/0:8:8,0:40:-0.00,-3.93,-43.81	0/0:11:11,0:40:-0.00,-4.83,-59.34	0/0:9:9,0:40:-0.00,-4.23,-48.99	0/0:10:10,0:40:-0.00,-4.53,-54.16	0/0:18:18,0:40:-0.00,-6.94,-95.60	0/0:22:22,0:40:-0.00,-8.14,-116.32	0/0:18:18,0:40:-0.00,-6.94,-95.60	0/0:21:21,0:40:-0.00,-7.84,-111.14	0/0:8:8,0:40:-0.00,-3.93,-43.81	0/0:22:22,0:40:-0.00,-8.14,-116.32	0/0:14:14,0:40:-0.00,-5.73,-74.88	0/0:7:7,0:40:-0.00,-3.63,-38.63	0/0:13:13,0:40:-0.00,-5.43,-69.70	0/0:21:21,0:40:-0.00,-7.84,-111.14	0/0:8:8,0:40:-0.00,-3.93,-43.81	0/1:13:6,7:40:-30.82,0.00,-28.02	0/0:13:13,0:40:-0.00,-5.43,-69.70	0/0:21:21,0:40:-0.00,-7.84,-111.14	0/0:8:8,0:40:-0.00,-3.93,-43.81	0/0:13:13,0:40:-0.00,-5.43,-69.70	0/0:9:9,0:40:-0.00,-4.23,-48.99	./.:4:4,0:33:-0.00,-2.72,-23.09	0/0:11:11,0:40:-0.00,-4.83,-59.34	0/0:6:6,0:40:-0.00,-3.32,-33.45	0/0:19:19,0:40:-0.00,-7.24,-100.78	0/0:12:12,0:40:-0.00,-5.13,-64.52	0/0:8:8,0:40:-0.00,-3.93,-43.81	0/0:7:7,0:40:-0.00,-3.63,-38.63	0/0:12:12,0:40:-0.00,-5.13,-64.52	0/0:8:8,0:40:-0.00,-3.93,-43.81	0/0:6:6,0:40:-0.00,-3.32,-33.45	0/0:8:8,0:40:-0.00,-3.93,-43.81	0/0:13:13,0:40:-0.00,-5.43,-69.70	0/0:28:28,0:40:-0.00,-9.95,-147.39	./.:4:4,0:33:-0.00,-2.72,-23.09	0/0:18:18,0:40:-0.00,-6.94,-95.60	0/0:13:13,0:40:-0.00,-5.43,-69.70	0/0:15:15,0:40:-0.00,-6.03,-80.06	0/0:21:21,0:40:-0.00,-7.84,-111.14
scaffold11755	8444	13715:68:+	T	A	.	PASS	NS=232;AF=0.017	GT:DP:AD:GQ:GL	0/0:15:15,0:40:-0.00,-6.01,-76.35	0/0:13:13,0:40:-0.00,-5.41,-66.45	./.:3:3,0:30:-0.00,-2.40,-16.93	0/0:5:5,0:36:-0.00,-3.00,-26.83	0/0:9:9,0:40:-0.00,-4.20,-46.64	./.:1:1,0:23:-0.01,-1.80,-7.03	0/0:13:13,0:40:-0.00,-5.41,-66.45	0/0:9:9,0:40:-0.00,-4.20,-46.64	0/0:7:7,0:40:-0.00,-3.60,-36.73	0/0:9:9,0:40:-0.00,-4.20,-46.64	0/0:6:6,0:40:-0.00,-3.30,-31.78	0/0:7:7,0:40:-0.00,-3.60,-36.73	./.:1:1,0:23:-0.01,-1.80,-7.03	0/0:7:7,0:40:-0.00,-3.60,-36.73	0/0:6:6,0:40:-0.00,-3.30,-31.78	0/0:14:14,0:40:-0.00,-5.71,-71.40	0/0:6:6,0:40:-0.00,-3.30,-31.78	0/0:11:11,0:40:-0.00,-4.81,-56.54	0/0:8:8,0:40:-0.00,-3.90,-41.69	0/0:12:12,0:40:-0.00,-5.11,-61.50	./.:4:4,0:33:-0.00,-2.70,-21.88	0/0:6:6,0:40:-0.00,-3.30,-31.78	0/0:8:8,0:40:-0.00,-3.90,-41.69	0/0:5:5,0:36:-0.00,-3.00,-26.83	./.:4:4,0:33:-0.00,-2.70,-21.88	./.:3:3,0:30:-0.00,-2.40,-16.93	0/0:6:6,0:40:-0.00,-3.30,-31.78	0/0:6:6,0:40:-0.00,-3.30,-31.78	0/0:8:8,0:40:-0.00,-3.90,-41.69	./.:1:1,0:23:-0.01,-1.80,-7.03	0/0:10:10,0:40:-0.00,-4.51,-51.59	0/0:5:5,0:36:-0.00,-3.00,-26.83	0/0:5:5,0:36:-0.00,-3.00,-26.83	./.:3:3,0:30:-0.00,-2.40,-16.93	0/0:10:10,0:40:-0.00,-4.51,-51.59	0/0:14:14,0:40:-0.00,-5.71,-71.40	0/0:12:12,0:40:-0.00,-5.11,-61.50	0/0:16:16,0:40:-0.00,-6.31,-81.31	./.:4:4,0:33:-0.00,-2.70,-21.88	0/0:12:12,0:40:-0.00,-5.11,-61.50	0/0:8:8,0:40:-0.00,-3.90,-41.69
scaffold80416	11383	13773:6:-	T	A	.	PASS	NS=228;AF=0.083	GT:DP:AD:GQ:GL	0/0:7:7,0:35:-0.00,-2.83,-36.74	0/1:6:4,2:40:-7.53,-0.00,-19.11	0/0:8:8,0:38:-0.00,-3.13,-41.77	0/0:9:9,0:40:-0.00,-3.44,-46.80	0/0:6:6,0:31:-0.00,-2.53,-31.71	0/1:8:4,4:40:-16.99,0.00,-18.51	0/0:13:13,0:40:-0.00,-4.64,-66.92	0/0:13:13,0:40:-0.00,-4.64,-66.92	0/0:10:10,0:40:-0.00,-3.74,-51.83	./.:3:3,0:22:-0.01,-1.64,-16.62	./.:4:4,0:25:-0.01,-1.94,-21.65	0/0:7:7,0:35:-0.00,-2.83,-36.74	0/0:5:5,0:28:-0.00,-2.23,-26.68	0/0:10:10,0:40:-0.00,-3.74,-51.83	0/1:7:2,5:40:-22.32,-0.00,-8.75	./.:4:4,0:25:-0.01,-1.94,-21.65	0/1:18:11,7:40:-29.07,0.00,-50.71	0/0:16:16,0:40:-0.00,-5.54,-82.01	0/0:6:6,0:31:-0.00,-2.53,-31.71	0/0:8:8,0:38:-0.00,-3.13,-41.77	./.:2:2,0:18:-0.02,-1.35,-11.60	0/0:6:6,0:31:-0.00,-2.53,-31.71	0/0:9:9,0:40:-0.00,-3.44,-46.80	./.:2:2,0:18:-0.02,-1.35,-11.60	0/0:9:9,0:40:-0.00,-3.44,-46.80	./.:.:.:.:.	0/0:10:10,0:40:-0.00,-3.74,-51.83	0/0:5:5,0:28:-0.00,-2.23,-26.68	0/0:6:6,0:31:-0.00,-2.53,-31.71	./.:2:2,0:18:-0.02,-1.35,-11.60	0/0:11:11,0:40:-0.00,-4.04,-56.86	./.:2:2,0:18:-0.02,-1.35,-11.60	0/0:7:7,0:35:-0.00,-2.83,-36.74	./.:4:4,0:25:-0.01,-1.94,-21.65	0/0:7:7,0:35:-0.00,-2.83,-36.74	0/0:15:15,0:40:-0.00,-5.24,-76.98	0/0:8:8,0:38:-0.00,-3.13,-41.77	0/0:10:10,0:40:-0.00,-3.74,-51.83	0/0:9:9,0:40:-0.00,-3.44,-46.80	./.:3:3,0:22:-0.01,-1.64,-16.62	0/0:16:16,0:40:-0.00,-5.54,-82.01
scaffold744	13049	13819:23:+	C	T	.	PASS	NS=234;AF=0.024	GT:DP:AD:GQ:GL	0/0:14:14,0:40:-0.00,-5.46,-48.59	0/0:11:11,0:40:-0.00,-4.56,-38.69	0/0:8:8,0:40:-0.00,-3.65,-28.78	0/0:11:11,0:40:-0.00,-4.56,-38.69	0/0:5:5,0:34:-0.00,-2.75,-18.87	0/0:11:11,0:40:-0.00,-4.56,-38.69	0/0:11:11,0:40:-0.00,-4.56,-38.69	0/0:20:20,0:40:-0.00,-7.26,-68.41	0/0:15:15,0:40:-0.00,-5.76,-51.90	0/0:18:18,0:40:-0.00,-6.66,-61.80	./.:3:3,0:27:-0.00,-2.15,-12.27	0/0:13:13,0:40:-0.00,-5.16,-45.29	0/0:12:12,0:40:-0.00,-4.86,-41.99	0/0:13:12,1:24:-0.01,-1.86,-38.69	0/0:13:13,0:40:-0.00,-5.16,-45.29	0/1:9:7,2:33:-2.65,-0.00,-21.52	0/0:10:10,0:40:-0.00,-4.25,-35.38	0/0:17:17,0:40:-0.00,-6.36,-58.50	0/0:10:10,0:40:-0.00,-4.25,-35.38	0/0:6:6,0:37:-0.00,-3.05,-22.17	0/0:13:13,0:40:-0.00,-5.16,-45.29	0/0:11:11,0:40:-0.00,-4.56,-38.69	0/0:13:13,0:40:-0.00,-5.16,-45.29	0/1:8:4,4:40:-9.56,-0.00,-11.92	0/0:14:14,0:40:-0.00,-5.46,-48.59	0/0:12:12,0:40:-0.00,-4.86,-41.99	0/0:19:19,0:40:-0.00,-6.96,-65.11	0/0:7:7,0:40:-0.00,-3.35,-25.48	0/0:13:13,0:40:-0.00,-5.16,-45.29	./.:2:2,0:24:-0.01,-1.85,-8.97	0/0:11:11,0:40:-0.00,-4.56,-38.69	0/0:5:5,0:34:-0.00,-2.75,-18.87	./.:4:4,0:31:-0.00,-2.45,-15.57	0/0:6:6,0:37:-0.00,-3.05,-22.17	0/0:10:10,0:40:-0.00,-4.25,-35.38	0/0:18:18,0:40:-0.00,-6.66,-61.80	0/0:8:8,0:40:-0.00,-3.65,-28.78	0/0:8:8,0:40:-0.00,-3.65,-28.78	0/0:10:10,0:40:-0.00,-4.25,-35.38	0/0:9:9,0:40:-0.00,-3.95,-32.08	0/0:12:12,0:40:-0.00,-4.86,-41.99
scaffold13238	7626	13868:50:-	G	A	.	PASS	NS=237;AF=0.021	GT:DP:AD:GQ:GL	0/0:10:10,0:40:-0.00,-4.33,-50.78	0/0:14:14,0:40:-0.00,-5.54,-70.15	0/0:14:14,0:40:-0.00,-5.54,-70.15	0/0:9:9,0:40:-0.00,-4.03,-45.94	0/0:9:9,0:40:-0.00,-4.03,-45.94	0/0:10:10,0:40:-0.00,-4.33,-50.78	0/0:7:7,0:40:-0.00,-3.43,-36.26	0/0:15:15,0:40:-0.00,-5.84,-74.99	0/0:6:6,0:38:-0.00,-3.13,-31.42	0/0:10:10,0:40:-0.00,-4.33,-50.78	0/0:6:6,0:38:-0.00,-3.13,-31.42	0/0:8:8,0:40:-0.00,-3.73,-41.10	0/0:5:5,0:35:-0.00,-2.83,-26.57	0/0:9:9,0:40:-0.00,-4.03,-45.94	0/0:8:8,0:40:-0.00,-3.73,-41.10	0/0:11:11,0:40:-0.00,-4.63,-55.63	0/0:11:11,0:40:-0.00,-4.63,-55.63	0/0:12:12,0:40:-0.00,-4.93,-60.47	0/0:12:12,0:40:-0.00,-4.93,-60.47	0/0:6:6,0:38:-0.00,-3.13,-31.42	0/1:15:5,10:40:-42.58,0.00,-20.74	0/1:6:1,5:40:-21.08,-0.00,-4.08	0/1:10:4,6:40:-24.72,0.00,-17.40	0/0:10:10,0:40:-0.00,-4.33,-50.78	0/0:9:9,0:40:-0.00,-4.03,-45.94	./.:3:3,0:28:-0.00,-2.23,-16.89	0/0:14:14,0:40:-0.00,-5.54,-70.15	0/0:10:10,0:40:-0.00,-4.33,-50.78	0/0:11:11,0:40:-0.00,-4.63,-55.63	0/1:5:4,1:26:-2.02,-0.00,-18.91	0/0:10:10,0:40:-0.00,-4.33,-50.78	0/0:10:10,0:40:-0.00,-4.33,-50.78	0/0:6:6,0:38:-0.00,-3.13,-31.42	0/0:6:6,0:38:-0.00,-3.13,-31.42	0/0:9:9,0:40:-0.00,-4.03,-45.94	0/0:7:7,0:40:-0.00,-3.43,-36.26	0/0:9:9,0:40:-0.00,-4.03,-45.94	0/0:9:9,0:40:-0.00,-4.03,-45.94	0/0:10:10,0:40:-0.00,-4.33,-50.78	0/0:14:14,0:40:-0.00,-5.54,-70.15	0/0:9:9,0:40:-0.00,-4.03,-45.94
scaffold2496	18219	13938:26:+	G	A	.	PASS	NS=239;AF=0.013	GT:DP:AD:GQ:GL	0/0:24:24,0:40:-0.00,-8.76,-126.36	0/0:27:27,0:40:-0.00,-9.66,-141.86	0/0:14:14,0:40:-0.00,-5.75,-74.70	0/0:11:11,0:40:-0.00,-4.84,-59.20	0/0:11:11,0:40:-0.00,-4.84,-59.20	0/0:13:13,0:40:-0.00,-5.45,-69.53	0/0:13:13,0:40:-0.00,-5.45,-69.53	0/0:20:20,0:40:-0.00,-7.55,-105.70	0/0:14:14,0:40:-0.00,-5.75,-74.70	0/0:13:13,0:40:-0.00,-5.45,-69.53	0/0:9:9,0:40:-0.00,-4.24,-48.87	0/0:13:13,0:40:-0.00,-5.45,-69.53	0/0:10:10,0:40:-0.00,-4.54,-54.03	0/0:12:12,0:40:-0.00,-5.14,-64.37	0/0:7:7,0:40:-0.00,-3.64,-38.54	0/1:19:12,7:40:-28.91,0.00,-57.12	0/0:9:9,0:40:-0.00,-4.24,-48.87	0/0:24:24,0:40:-0.00,-8.76,-126.36	0/0:20:20,0:40:-0.00,-7.55,-105.70	0/0:19:19,0:40:-0.00,-7.25,-100.53	0/0:16:16,0:40:-0.00,-6.35,-85.03	0/0:16:16,0:40:-0.00,-6.35,-85.03	0/0:12:12,0:40:-0.00,-5.14,-64.37	0/0:13:13,0:40:-0.00,-5.45,-69.53	0/0:15:15,0:40:-0.00,-6.05,-79.87	0/0:7:7,0:40:-0.00,-3.64,-38.54	0/0:14:14,0:40:-0.00,-5.75,-74.70	0/0:11:11,0:40:-0.00,-4.84,-59.20	0/0:26:26,0:40:-0.00,-9.36,-136.70	./.:4:4,0:34:-0.00,-2.74,-23.04	0/1:22:10,12:40:-53.84,0.00,-45.88	0/0:11:11,0:40:-0.00,-4.84,-59.20	0/0:14:14,0:40:-0.00,-5.75,-74.70	0/0:5:5,0:37:-0.00,-3.04,-28.20	0/0:17:17,0:40:-0.00,-6.65,-90.20	0/0:34:34,0:40:-0.00,-11.77,-178.03	0/0:16:16,0:40:-0.00,-6.35,-85.03	0/0:11:11,0:40:-0.00,-4.84,-59.20	0/0:6:6,0:40:-0.00,-3.34,-33.37	0/0:14:14,0:40:-0.00,-5.75,-74.70	0/0:19:19,0:40:-0.00,-7.25,-100.53
scaffold22176	1156	13975:11:+	C	T	.	PASS	NS=227;AF=0.022	GT:DP:AD:GQ:GL	0/0:9:9,0:40:-0.00,-3.94,-35.75	0/0:13:13,0:40:-0.00,-5.14,-50.59	0/0:11:11,0:40:-0.00,-4.54,-43.17	0/0:6:6,0:37:-0.00,-3.03,-24.62	0/0:9:9,0:40:-0.00,-3.94,-35.75	0/0:13:13,0:40:-0.00,-5.14,-50.59	0/0:8:8,0:40:-0.00,-3.63,-32.04	0/0:11:11,0:40:-0.00,-4.54,-43.17	0/0:9:9,0:40:-0.00,-3.94,-35.75	0/0:11:11,0:40:-0.00,-4.54,-43.17	0/0:6:6,0:37:-0.00,-3.03,-24.62	0/0:7:7,0:40:-0.00,-3.33,-28.33	0/0:5:5,0:34:-0.00,-2.73,-20.91	0/0:11:11,0:40:-0.00,-4.54,-43.17	0/1:9:4,5:40:-14.61,-0.00,-13.26	0/0:8:8,0:40:-0.00,-3.63,-32.04	0/0:10:9,0:40:-0.00,-3.94,-35.75	0/0:23:23,0:40:-0.00,-8.15,-87.68	0/0:10:10,0:40:-0.00,-4.24,-39.46	0/0:10:10,0:40:-0.00,-4.24,-39.46	./.:4:4,0:30:-0.00,-2.43,-17.20	0/0:8:8,0:40:-0.00,-3.63,-32.04	./.:4:4,0:30:-0.00,-2.43,-17.20	./.:.:.:.:.	0/0:11:11,0:40:-0.00,-4.54,-43.17	./.:3:3,0:27:-0.00,-2.13,-13.49	0/0:13:13,0:40:-0.00,-5.14,-50.59	0/0:5:5,0:34:-0.00,-2.73,-20.91	0/0:13:13,0:40:-0.00,-5.14,-50.59	./.:3:3,0:27:-0.00,-2.13,-13.49	0/0:9:9,0:40:-0.00,-3.94,-35.75	./.:3:3,0:27:-0.00,-2.13,-13.49	./.:3:3,0:27:-0.00,-2.13,-13.49	./.:3:3,0:27:-0.00,-2.13,-13.49	0/0:10:10,0:40:-0.00,-4.24,-39.46	0/0:11:11,0:40:-0.00,-4.54,-43.17	0/1:8:5,3:40:-7.50,-0.00,-17.27	0/0:11:11,0:40:-0.00,-4.54,-43.17	0/0:6:6,0:37:-0.00,-3.03,-24.62	0/0:11:11,0:40:-0.00,-4.54,-43.17	0/0:9:9,0:40:-0.00,-3.94,-35.75
scaffold30540	4839	13984:17:-	A	G	.	PASS	NS=230;AF=0.033	GT:DP:AD:GQ:GL	0/0:7:7,0:39:-0.00,-3.21,-27.21	0/0:11:11,0:40:-0.00,-4.41,-41.58	0/1:7:4,3:40:-7.58,-0.00,-13.22	./.:4:4,0:29:-0.00,-2.31,-16.43	./.:3:3,0:26:-0.00,-2.01,-12.83	0/0:6:6,0:35:-0.00,-2.91,-23.61	0/0:5:5,0:32:-0.00,-2.61,-20.02	0/0:12:12,0:40:-0.00,-4.71,-45.18	0/0:6:6,0:35:-0.00,-2.91,-23.61	0/0:11:11,0:40:-0.00,-4.41,-41.58	0/0:5:5,0:32:-0.00,-2.61,-20.02	0/0:10:10,0:40:-0.00,-4.11,-37.99	0/0:5:5,0:32:-0.00,-2.61,-20.02	./.:3:3,0:26:-0.00,-2.01,-12.83	0/0:11:11,0:40:-0.00,-4.41,-41.58	0/0:10:10,0:40:-0.00,-4.11,-37.99	0/0:6:6,0:35:-0.00,-2.91,-23.61	0/0:7:7,0:39:-0.00,-3.21,-27.21	0/0:5:5,0:32:-0.00,-2.61,-20.02	0/0:10:10,0:40:-0.00,-4.11,-37.99	0/0:7:7,0:39:-0.00,-3.21,-27.21	./.:2:2,0:22:-0.01,-1.71,-9.24	0/0:5:5,0:32:-0.00,-2.61,-20.02	./.:.:.:.:.	0/0:8:8,0:40:-0.00,-3.51,-30.80	./.:2:2,0:22:-0.01,-1.71,-9.24	0/0:6:6,0:35:-0.00,-2.91,-23.61	0/0:9:9,0:40:-0.00,-3.81,-34.40	0/0:12:12,0:40:-0.00,-4.71,-45.18	./.:3:3,0:26:-0.00,-2.01,-12.83	0/0:6:6,0:35:-0.00,-2.91,-23.61	./.:2:2,0:22:-0.01,-1.71,-9.24	./.:4:1,3:40:-8.48,-0.00,-3.34	./.:2:2,0:22:-0.01,-1.71,-9.24	0/0:8:8,0:40:-0.00,-3.51,-30.80	0/0:13:13,0:40:-0.00,-5.01,-48.77	0/0:5:5,0:32:-0.00,-2.61,-20.02	0/0:6:6,0:35:-0.00,-2.91,-23.61	0/0:6:6,0:35:-0.00,-2.91,-23.61	0/0:10:10,0:40:-0.00,-4.11,-37.99	0/0:14:14,0:40:-0.00,-5.31,-52.37
scaffold10260	11290	14092:78:-	C	T	.	PASS	NS=214;AF=0.054	GT:DP:AD:GQ:GL	0/0:6:6,0:33:-0.00,-2.70,-31.08	0/0:13:13,0:40:-0.00,-4.81,-64.98	./.:4:4,0:27:-0.00,-2.10,-21.40	0/0:5:5,0:30:-0.00,-2.40,-26.24	./.:.:.:.:.	0/1:13:4,9:40:-38.77,0.00,-16.59	0/0:16:16,0:40:-0.00,-5.71,-79.50	0/0:11:11,0:40:-0.00,-4.21,-55.29	0/0:5:5,0:30:-0.00,-2.40,-26.24	./.:.:.:.:.	0/1:8:2,6:40:-25.75,-0.00,-8.41	0/0:14:14,0:40:-0.00,-5.11,-69.82	0/1:9:3,6:40:-25.45,-0.00,-12.95	0/1:13:8,5:40:-19.40,0.00,-35.96	0/0:7:7,0:36:-0.00,-3.00,-35.92	0/0:11:11,0:40:-0.00,-4.21,-55.29	0/0:14:14,0:40:-0.00,-5.11,-69.82	0/1:10:4,6:40:-25.15,0.00,-17.49	0/0:12:12,0:40:-0.00,-4.51,-60.14	0/0:13:13,0:40:-0.00,-4.81,-64.98	0/0:8:8,0:40:-0.00,-3.30,-40.77	0/0:6:6,0:33:-0.00,-2.70,-31.08	./.:2:2,0:20:-0.01,-1.51,-11.73	0/0:11:11,0:40:-0.00,-4.21,-55.29	./.:4:4,0:27:-0.00,-2.10,-21.40	0/0:6:6,0:33:-0.00,-2.70,-31.08	0/0:12:12,0:40:-0.00,-4.51,-60.14	./.:2:2,0:20:-0.01,-1.51,-11.73	0/0:6:6,0:33:-0.00,-2.70,-31.08	0/0:5:5,0:30:-0.00,-2.40,-26.24	0/0:5:5,0:30:-0.00,-2.40,-26.24	0/0:6:6,0:33:-0.00,-2.70,-31.08	./.:.:.:.:.	./.:3:3,0:23:-0.01,-1.80,-16.56	0/0:6:6,0:33:-0.00,-2.70,-31.08	0/1:13:7,6:40:-24.25,0.00,-31.12	./.:3:3,0:23:-0.01,-1.80,-16.56	0/0:12:12,0:40:-0.00,-4.51,-60.14	./.:.:.:.:.	0/0:12:12,0:40:-0.00,-4.51,-60.14	0/0:5:5,0:30:-0.00,-2.40,-26.24
scaffold16437	9098	14127:10:-	G	A	.	PASS	NS=238;AF=0.011	GT:DP:AD:GQ:GL	0/0:13:13,0:40:-0.00,-5.46,-69.30	0/0:29:29,0:40:-0.00,-10.27,-151.68	0/0:11:11,0:40:-0.00,-4.86,-59.00	0/0:9:9,0:40:-0.00,-4.25,-48.71	0/0:5:5,0:37:-0.00,-3.05,-28.11	0/0:12:12,0:40:-0.00,-5.16,-64.15	0/0:15:15,0:40:-0.00,-6.06,-79.60	0/0:18:18,0:40:-0.00,-6.96,-95.04	0/0:23:23,0:40:-0.00,-8.47,-120.79	0/0:16:16,0:40:-0.00,-6.36,-84.75	0/0:5:5,0:37:-0.00,-3.05,-28.11	0/0:14:14,0:40:-0.00,-5.76,-74.45	0/0:9:9,0:40:-0.00,-4.25,-48.71	0/0:15:15,0:40:-0.00,-6.06,-79.60	0/0:13:13,0:40:-0.00,-5.46,-69.30	0/0:18:18,0:40:-0.00,-6.96,-95.04	0/0:19:19,0:40:-0.00,-7.26,-100.19	0/0:27:27,0:40:-0.00,-9.67,-141.38	0/0:18:18,0:40:-0.00,-6.96,-95.04	0/0:16:16,0:40:-0.00,-6.36,-84.75	0/0:13:13,0:40:-0.00,-5.46,-69.30	0/0:11:11,0:40:-0.00,-4.86,-59.00	0/0:17:17,0:40:-0.00,-6.66,-89.90	0/0:9:9,0:40:-0.00,-4.25,-48.71	0/0:18:18,0:40:-0.00,-6.96,-95.04	0/0:10:10,0:40:-0.00,-4.56,-53.86	0/0:20:20,0:40:-0.00,-7.57,-105.34	0/0:16:16,0:40:-0.00,-6.36,-84.75	0/0:17:17,0:40:-0.00,-6.66,-89.90	./.:2:2,0:27:-0.00,-2.15,-12.67	0/0:20:20,0:40:-0.00,-7.57,-105.34	0/0:12:12,0:40:-0.00,-5.16,-64.15	0/0:13:13,0:40:-0.00,-5.46,-69.30	0/0:9:9,0:40:-0.00,-4.25,-48.71	0/0:19:19,0:40:-0.00,-7.26,-100.19	0/0:27:27,0:40:-0.00,-9.67,-141.38	0/0:15:15,0:40:-0.00,-6.06,-79.60	0/0:20:20,0:40:-0.00,-7.57,-105.34	0/0:8:8,0:40:-0.00,-3.95,-43.56	0/0:10:10,0:40:-0.00,-4.56,-53.86	0/0:16:16,0:40:-0.00,-6.36,-84.75
scaffold12257	4667	14145:13:-	C	A	.	PASS	NS=236;AF=0.015	GT:DP:AD:GQ:GL	0/0:10:10,0:40:-0.00,-4.47,-52.75	0/0:18:18,0:40:-0.00,-6.88,-93.05	0/0:8:8,0:40:-0.00,-3.87,-42.67	0/0:7:7,0:40:-0.00,-3.57,-37.63	0/0:10:10,0:40:-0.00,-4.47,-52.75	0/0:8:8,0:40:-0.00,-3.87,-42.67	0/0:11:11,0:40:-0.00,-4.77,-57.78	0/0:12:12,0:40:-0.00,-5.07,-62.82	0/0:19:19,0:40:-0.00,-7.18,-98.08	0/0:5:5,0:36:-0.00,-2.97,-27.56	0/0:7:7,0:40:-0.00,-3.57,-37.63	0/0:11:11,0:40:-0.00,-4.77,-57.78	0/0:7:7,0:40:-0.00,-3.57,-37.63	0/0:10:10,0:40:-0.00,-4.47,-52.75	0/0:9:9,0:40:-0.00,-4.17,-47.71	0/0:14:14,0:40:-0.00,-5.68,-72.90	0/0:12:12,0:40:-0.00,-5.07,-62.82	0/0:16:16,0:40:-0.00,-6.28,-82.97	0/0:12:12,0:40:-0.00,-5.07,-62.82	0/0:10:10,0:40:-0.00,-4.47,-52.75	0/0:12:12,0:40:-0.00,-5.07,-62.82	0/0:11:11,0:40:-0.00,-4.77,-57.78	0/0:10:10,0:40:-0.00,-4.47,-52.75	0/1:6:1,5:40:-21.92,-0.00,-4.14	0/0:24:24,0:40:-0.00,-8.69,-123.27	0/0:8:8,0:40:-0.00,-3.87,-42.67	0/0:21:21,0:40:-0.00,-7.78,-108.16	0/0:10:10,0:40:-0.00,-4.47,-52.75	0/0:13:13,0:40:-0.00,-5.37,-67.86	./.:1:1,0:23:-0.01,-1.77,-7.41	0/0:7:7,0:40:-0.00,-3.57,-37.63	0/0:10:10,0:40:-0.00,-4.47,-52.75	0/0:11:11,0:40:-0.00,-4.77,-57.78	0/0:7:7,0:40:-0.00,-3.57,-37.63	0/0:9:9,0:40:-0.00,-4.17,-47.71	0/0:18:18,0:40:-0.00,-6.88,-93.05	0/0:6:6,0:39:-0.00,-3.27,-32.60	0/0:12:12,0:40:-0.00,-5.07,-62.82	0/0:9:9,0:40:-0.00,-4.17,-47.71	0/0:9:9,0:40:-0.00,-4.17,-47.71	0/0:10:10,0:40:-0.00,-4.47,-52.75
scaffold5065	3926	14191:25:-	G	A	.	PASS	NS=212;AF=0.156	GT:DP:AD:GQ:GL	0/1:24:22,2:40:-3.30,-0.00,-112.77	0/1:18:11,7:40:-32.05,0.00,-55.31	0/0:13:13,0:40:-0.00,-4.17,-71.75	0/0:6:6,0:26:-0.00,-2.06,-34.04	0/1:23:18,5:40:-19.76,0.00,-91.52	0/1:30:19,11:40:-49.99,0.00,-94.80	0/0:24:24,0:40:-0.00,-7.48,-131.02	0/1:28:18,10:40:-45.20,0.00,-90.01	0/1:29:11,18:40:-88.00,0.00,-52.00	0/1:22:12,10:40:-47.01,0.00,-59.49	0/0:7:7,0:30:-0.00,-2.36,-39.43	0/0:20:20,0:40:-0.00,-6.27,-109.47	0/0:5:5,0:23:-0.01,-1.76,-28.66	0/0:9:9,0:36:-0.00,-2.96,-50.20	./.:.:.:.:.	0/0:32:32,0:40:-0.00,-9.88,-174.13	0/0:21:21,0:40:-0.00,-6.57,-114.86	0/0:26:26,0:40:-0.00,-8.08,-141.80	./.:.:.:.:.	0/0:20:20,0:40:-0.00,-6.27,-109.47	0/0:15:15,0:40:-0.00,-4.77,-82.53	0/0:9:9,0:36:-0.00,-2.96,-50.20	0/0:10:10,0:39:-0.00,-3.26,-55.59	0/0:10:10,0:39:-0.00,-3.26,-55.59	0/1:24:9,15:40:-73.34,0.00,-42.73	./.:3:3,0:16:-0.03,-1.18,-17.90	./.:.:.:.:.	./.:.:.:.:.	0/0:43:43,0:40:-0.00,-13.20,-233.40	./.:4:4,0:20:-0.01,-1.47,-23.28	./.:.:.:.:.	0/0:12:12,0:40:-0.00,-3.86,-66.37	0/1:13:8,5:40:-22.77,0.00,-40.65	0/0:18:18,0:40:-0.00,-5.67,-98.70	0/0:10:10,0:39:-0.00,-3.26,-55.59	0/0:14:14,0:40:-0.00,-4.47,-77.14	0/1:39:22,17:40:-79.60,0.00,-108.26	0/1:24:10,14:40:-67.96,0.00,-48.11	0/1:19:3,16:40:-80.24,-0.00,-11.90	0/0:22:22,0:40:-0.00,-6.87,-120.25	1/1:30:0,30:40:-159.93,-7.57,-0.00
scaffold5339	11516	14229:12:-	C	A	.	PASS	NS=220;AF=0.014	GT:DP:AD:GQ:GL	0/0:5:5,0:34:-0.00,-2.73,-22.70	0/0:22:22,0:40:-0.00,-7.84,-91.85	0/0:12:12,0:40:-0.00,-4.83,-51.17	0/0:14:14,0:40:-0.00,-5.43,-59.31	0/0:13:13,0:40:-0.00,-5.13,-55.24	./.:3:3,0:27:-0.00,-2.13,-14.57	0/0:6:6,0:37:-0.00,-3.03,-26.77	0/0:24:24,0:40:-0.00,-8.44,-99.99	0/0:5:5,0:34:-0.00,-2.73,-22.70	0/0:7:7,0:40:-0.00,-3.33,-30.83	0/0:9:9,0:40:-0.00,-3.93,-38.97	0/0:21:21,0:40:-0.00,-7.54,-87.78	0/1:6:4,2:40:-5.11,-0.00,-15.60	0/0:20:20,0:40:-0.00,-7.24,-83.71	0/0:6:6,0:37:-0.00,-3.03,-26.77	0/0:7:7,0:40:-0.00,-3.33,-30.83	0/0:20:20,0:40:-0.00,-7.24,-83.71	0/0:6:6,0:37:-0.00,-3.03,-26.77	0/1:11:7,4:40:-11.74,-0.00,-26.30	0/0:10:10,0:40:-0.00,-4.23,-43.04	./.:3:3,0:27:-0.00,-2.13,-14.57	0/0:11:11,0:40:-0.00,-4.53,-47.10	0/0:6:6,0:37:-0.00,-3.03,-26.77	./.:2:2,0:24:-0.01,-1.83,-10.50	0/0:16:16,0:40:-0.00,-6.04,-67.44	./.:3:3,0:27:-0.00,-2.13,-14.57	0/0:28:28,0:40:-0.00,-9.65,-116.26	0/0:9:9,0:40:-0.00,-3.93,-38.97	0/0:15:15,0:40:-0.00,-5.73,-63.38	0/0:5:5,0:34:-0.00,-2.73,-22.70	0/0:18:18,0:40:-0.00,-6.64,-75.58	./.:4:4,0:30:-0.00,-2.43,-18.63	0/0:5:5,0:34:-0.00,-2.73,-22.70	0/0:5:5,0:34:-0.00,-2.73,-22.70	0/0:17:17,0:40:-0.00,-6.34,-71.51	0/0:7:7,0:40:-0.00,-3.33,-30.83	0/0:9:9,0:40:-0.00,-3.93,-38.97	0/0:18:18,0:40:-0.00,-6.64,-75.58	0/0:15:15,0:40:-0.00,-5.73,-63.38	0/0:10:10,0:40:-0.00,-4.23,-43.04	./.:.:.:.:.
scaffold17998	1448	14234:13:-	C	A	.	PASS	NS=233;AF=0.019	GT:DP:AD:GQ:GL	0/0:6:6,0:38:-0.00,-3.16,-22.74	0/0:8:8,0:40:-0.00,-3.76,-29.53	0/0:7:7,0:40:-0.00,-3.46,-26.14	./.:4:4,0:32:-0.00,-2.56,-15.95	0/0:6:6,0:38:-0.00,-3.16,-22.74	0/0:6:6,0:38:-0.00,-3.16,-22.74	0/0:7:7,0:40:-0.00,-3.46,-26.14	0/0:8:8,0:40:-0.00,-3.76,-29.53	0/0:8:8,0:40:-0.00,-3.76,-29.53	0/0:10:10,0:40:-0.00,-4.37,-36.32	./.:3:3,0:29:-0.00,-2.26,-12.56	0/1:8:3,5:40:-13.21,-0.00,-8.79	./.:2:2,0:25:-0.00,-1.96,-9.16	0/0:7:7,0:40:-0.00,-3.46,-26.14	0/0:9:9,0:40:-0.00,-4.07,-32.93	0/0:10:10,0:40:-0.00,-4.37,-36.32	0/0:6:6,0:38:-0.00,-3.16,-22.74	0/0:13:13,0:40:-0.00,-5.27,-46.51	0/0:7:7,0:40:-0.00,-3.46,-26.14	0/0:7:7,0:40:-0.00,-3.46,-26.14	0/0:7:7,0:40:-0.00,-3.46,-26.14	0/0:7:7,0:40:-0.00,-3.46,-26.14	0/0:5:5,0:35:-0.00,-2.86,-19.35	0/0:5:5,0:35:-0.00,-2.86,-19.35	0/0:10:10,0:40:-0.00,-4.37,-36.32	./.:.:.:.:.	0/0:8:8,0:40:-0.00,-3.76,-29.53	./.:4:4,0:32:-0.00,-2.56,-15.95	0/0:11:11,0:40:-0.00,-4.67,-39.72	./.:1:1,0:22:-0.01,-1.67,-5.77	0/0:6:6,0:38:-0.00,-3.16,-22.74	0/0:6:6,0:38:-0.00,-3.16,-22.74	./.:3:3,0:29:-0.00,-2.26,-12.56	./.:2:2,0:25:-0.00,-1.96,-9.16	./.:4:4,0:32:-0.00,-2.56,-15.95	0/0:18:18,0:40:-0.00,-6.77,-63.49	0/0:7:7,0:40:-0.00,-3.46,-26.14	0/0:6:6,0:38:-0.00,-3.16,-22.74	0/0:6:6,0:38:-0.00,-3.16,-22.74	0/0:7:7,0:40:-0.00,-3.46,-26.14	0/0:9:9,0:40:-0.00,-4.07,-32.93
scaffold1255	7351	14247:25:+	A	T	.	PASS	NS=235;AF=0.068	GT:DP:AD:GQ:GL	0/0:11:11,0:40:-0.00,-4.13,-58.64	0/0:16:16,0:40:-0.00,-5.63,-84.37	0/0:7:7,0:36:-0.00,-2.93,-38.05	./.:4:4,0:26:-0.00,-2.03,-22.61	0/1:10:8,2:40:-6.47,-0.00,-39.37	0/0:8:8,0:39:-0.00,-3.23,-43.20	0/1:10:6,4:40:-16.76,0.00,-29.07	0/0:18:18,0:40:-0.00,-6.24,-94.67	0/0:16:16,0:40:-0.00,-5.63,-84.37	0/0:11:11,0:40:-0.00,-4.13,-58.64	./.:4:4,0:26:-0.00,-2.03,-22.61	0/0:13:13,0:40:-0.00,-4.73,-68.93	0/0:6:6,0:32:-0.00,-2.62,-32.90	0/0:16:16,0:40:-0.00,-5.63,-84.37	0/0:17:17,0:40:-0.00,-5.93,-89.52	0/0:13:13,0:40:-0.00,-4.73,-68.93	0/0:20:20,0:40:-0.00,-6.84,-104.96	0/0:10:10,0:40:-0.00,-3.83,-53.49	0/0:6:6,0:32:-0.00,-2.62,-32.90	0/0:17:17,0:40:-0.00,-5.93,-89.52	0/0:9:9,0:40:-0.00,-3.53,-48.34	0/0:13:13,0:40:-0.00,-4.73,-68.93	0/1:9:4,5:40:-22.21,0.00,-19.08	./.:4:4,0:26:-0.00,-2.03,-22.61	0/0:16:16,0:40:-0.00,-5.63,-84.37	0/0:9:9,0:40:-0.00,-3.53,-48.34	0/0:19:19,0:40:-0.00,-6.54,-99.81	0/0:8:8,0:39:-0.00,-3.23,-43.20	0/0:19:19,0:40:-0.00,-6.54,-99.81	0/0:5:5,0:29:-0.00,-2.32,-27.76	0/0:7:7,0:36:-0.00,-2.93,-38.05	0/0:8:8,0:39:-0.00,-3.23,-43.20	0/0:10:10,0:40:-0.00,-3.83,-53.49	./.:4:3,1:38:-3.13,-0.00,-15.44	0/0:9:9,0:40:-0.00,-3.53,-48.34	0/1:25:11,14:40:-63.72,0.00,-50.29	0/0:9:9,0:40:-0.00,-3.53,-48.34	0/0:15:15,0:40:-0.00,-5.33,-79.23	0/1:10:3,7:40:-32.20,-0.00,-13.63	./.:3:3,0:23:-0.01,-1.73,-17.47	0/0:16:16,0:40:-0.00,-5.63,-84.37
scaffold624	12719	14275:9:-	T	C	.	PASS	NS=234;AF=0.028	GT:DP:AD:GQ:GL	0/0:5:5,0:33:-0.00,-2.69,-27.00	0/1:8:3,5:40:-21.05,-0.00,-13.55	0/0:9:9,0:40:-0.00,-3.90,-46.71	0/0:11:11,0:40:-0.00,-4.50,-56.57	0/0:7:7,0:40:-0.00,-3.30,-36.85	0/0:10:10,0:40:-0.00,-4.20,-51.64	0/0:16:16,0:40:-0.00,-6.00,-81.21	0/0:16:16,0:40:-0.00,-6.00,-81.21	0/0:11:11,0:40:-0.00,-4.50,-56.57	0/0:13:13,0:40:-0.00,-5.10,-66.42	./.:1:1,0:20:-0.01,-1.50,-7.30	0/0:11:11,0:40:-0.00,-4.50,-56.57	0/0:12:12,0:40:-0.00,-4.80,-61.50	0/0:7:7,0:40:-0.00,-3.30,-36.85	0/0:12:12,0:40:-0.00,-4.80,-61.50	0/0:5:5,0:33:-0.00,-2.69,-27.00	0/0:12:12,0:40:-0.00,-4.80,-61.50	0/0:12:12,0:40:-0.00,-4.80,-61.50	0/0:11:11,0:40:-0.00,-4.50,-56.57	0/0:5:5,0:33:-0.00,-2.69,-27.00	./.:3:3,0:27:-0.00,-2.09,-17.14	0/0:12:12,0:40:-0.00,-4.80,-61.50	0/0:7:7,0:40:-0.00,-3.30,-36.85	./.:4:4,0:30:-0.00,-2.39,-22.07	0/0:15:15,0:40:-0.00,-5.70,-76.28	./.:4:4,0:30:-0.00,-2.39,-22.07	0/0:8:8,0:40:-0.00,-3.60,-41.78	0/0:5:5,0:33:-0.00,-2.69,-27.00	0/0:10:10,0:40:-0.00,-4.20,-51.64	./.:4:4,0:30:-0.00,-2.39,-22.07	./.:4:4,0:30:-0.00,-2.39,-22.07	./.:1:1,0:20:-0.01,-1.50,-7.30	./.:4:4,0:30:-0.00,-2.39,-22.07	./.:4:4,0:30:-0.00,-2.39,-22.07	0/1:10:6,4:40:-15.51,-0.00,-27.73	0/0:5:5,0:33:-0.00,-2.69,-27.00	0/0:7:7,0:40:-0.00,-3.30,-36.85	0/0:10:10,0:40:-0.00,-4.20,-51.64	0/0:8:8,0:40:-0.00,-3.60,-41.78	0/0:11:11,0:40:-0.00,-4.50,-56.57	0/1:11:4,7:40:-30.00,-0.00,-17.57
scaffold10425	9007	14330:34:-	C	T	.	PASS	NS=239;AF=0.021	GT:DP:AD:GQ:GL	0/0:16:16,0:40:-0.00,-6.13,-86.73	0/0:23:23,0:40:-0.00,-8.24,-123.64	0/0:8:8,0:40:-0.00,-3.73,-44.55	0/0:20:20,0:40:-0.00,-7.34,-107.82	0/0:16:16,0:40:-0.00,-6.13,-86.73	0/0:7:7,0:40:-0.00,-3.43,-39.27	0/0:21:21,0:40:-0.00,-7.64,-113.10	0/0:20:20,0:40:-0.00,-7.34,-107.82	0/0:23:23,0:40:-0.00,-8.24,-123.64	0/0:19:19,0:40:-0.00,-7.04,-102.55	0/0:11:11,0:40:-0.00,-4.63,-60.37	0/1:13:7,6:40:-26.41,0.00,-34.04	0/0:12:12,0:40:-0.00,-4.93,-65.64	0/0:18:18,0:40:-0.00,-6.74,-97.28	0/0:24:24,0:40:-0.00,-8.54,-128.92	0/0:28:28,0:40:-0.00,-9.75,-150.01	0/0:12:12,0:40:-0.00,-4.93,-65.64	0/0:18:18,0:40:-0.00,-6.74,-97.28	0/0:25:25,0:40:-0.00,-8.84,-134.19	0/0:22:22,0:40:-0.00,-7.94,-118.37	0/0:16:16,0:40:-0.00,-6.13,-86.73	0/0:27:27,0:40:-0.00,-9.45,-144.73	0/0:17:17,0:40:-0.00,-6.44,-92.00	0/0:7:7,0:40:-0.00,-3.43,-39.27	0/0:23:23,0:40:-0.00,-8.24,-123.64	0/0:7:7,0:40:-0.00,-3.43,-39.27	0/0:28:28,0:40:-0.00,-9.75,-150.01	0/0:10:10,0:40:-0.00,-4.33,-55.09	0/0:21:21,0:40:-0.00,-7.64,-113.10	./.:4:4,0:31:-0.00,-2.52,-23.46	0/0:15:15,0:40:-0.00,-5.83,-81.46	0/0:9:9,0:40:-0.00,-4.03,-49.82	0/0:10:10,0:40:-0.00,-4.33,-55.09	0/0:5:5,0:35:-0.00,-2.82,-28.73	0/0:19:19,0:40:-0.00,-7.04,-102.55	0/0:36:36,0:40:-0.00,-12.16,-192.19	0/1:17:8,9:40:-41.02,0.00,-38.11	0/0:11:11,0:40:-0.00,-4.63,-60.37	0/0:21:21,0:40:-0.00,-7.64,-113.10	0/0:17:17,0:40:-0.00,-6.44,-92.00	0/0:33:33,0:40:-0.00,-11.25,-176.37
scaffold10206	3875	14384:11:-	C	T	.	PASS	NS=234;AF=0.017	GT:DP:AD:GQ:GL	0/0:6:6,0:39:-0.00,-3.21,-26.75	0/0:18:18,0:40:-0.00,-6.82,-75.52	./.:4:4,0:32:-0.00,-2.61,-18.62	0/0:8:8,0:40:-0.00,-3.81,-34.88	0/0:9:9,0:40:-0.00,-4.11,-38.95	0/0:6:6,0:39:-0.00,-3.21,-26.75	0/0:5:5,0:35:-0.00,-2.91,-22.69	0/0:14:14,0:40:-0.00,-5.62,-59.27	0/0:14:14,0:40:-0.00,-5.62,-59.27	0/0:12:12,0:40:-0.00,-5.02,-51.14	0/0:6:6,0:39:-0.00,-3.21,-26.75	0/0:10:10,0:40:-0.00,-4.42,-43.01	0/0:11:10,0:40:-0.00,-4.42,-43.01	0/0:12:12,0:40:-0.00,-5.02,-51.14	0/0:7:7,0:40:-0.00,-3.51,-30.82	0/0:11:11,0:40:-0.00,-4.72,-47.07	0/0:15:15,0:40:-0.00,-5.92,-63.33	0/0:11:11,0:40:-0.00,-4.72,-47.07	0/0:10:10,0:40:-0.00,-4.42,-43.01	0/0:10:10,0:40:-0.00,-4.42,-43.01	0/0:9:9,0:40:-0.00,-4.11,-38.95	0/0:11:11,0:40:-0.00,-4.72,-47.07	0/1:6:2,4:40:-13.05,-0.00,-7.28	0/0:5:5,0:35:-0.00,-2.91,-22.69	0/0:11:11,0:40:-0.00,-4.72,-47.07	./.:4:4,0:32:-0.00,-2.61,-18.62	0/0:14:14,0:40:-0.00,-5.62,-59.27	./.:4:4,0:32:-0.00,-2.61,-18.62	0/1:12:7,5:40:-15.30,0.00,-25.80	./.:2:2,0:26:-0.00,-2.01,-10.50	0/0:10:10,0:40:-0.00,-4.42,-43.01	0/0:5:5,0:35:-0.00,-2.91,-22.69	0/0:7:7,0:40:-0.00,-3.51,-30.82	./.:3:3,0:29:-0.00,-2.31,-14.56	0/0:7:7,0:40:-0.00,-3.51,-30.82	0/0:9:9,0:40:-0.00,-4.11,-38.95	0/0:12:12,0:40:-0.00,-5.02,-51.14	0/0:5:5,0:35:-0.00,-2.91,-22.69	0/0:8:8,0:40:-0.00,-3.81,-34.88	0/0:7:7,0:40:-0.00,-3.51,-30.82	0/0:13:13,0:40:-0.00,-5.32,-55.20
scaffold14696	1461	14525:9:-	G	A	.	PASS	NS=236;AF=0.017	GT:DP:AD:GQ:GL	0/0:10:10,0:40:-0.00,-4.41,-41.30	0/0:5:5,0:35:-0.00,-2.90,-21.83	0/0:6:6,0:39:-0.00,-3.20,-25.73	0/0:6:6,0:39:-0.00,-3.20,-25.73	0/0:5:5,0:35:-0.00,-2.90,-21.83	0/0:6:6,0:39:-0.00,-3.20,-25.73	0/0:8:8,0:40:-0.00,-3.81,-33.51	0/0:6:5,0:35:-0.00,-2.90,-21.83	0/0:8:8,0:40:-0.00,-3.81,-33.51	./.:3:3,0:29:-0.00,-2.30,-14.05	0/0:9:9,0:40:-0.00,-4.11,-37.41	0/0:9:9,0:40:-0.00,-4.11,-37.41	0/0:5:5,0:35:-0.00,-2.90,-21.83	0/0:8:8,0:40:-0.00,-3.81,-33.51	0/0:18:18,0:40:-0.00,-6.82,-72.45	0/0:19:19,0:40:-0.00,-7.12,-76.34	0/0:10:10,0:40:-0.00,-4.41,-41.30	0/0:15:15,0:40:-0.00,-5.91,-60.77	0/0:13:13,0:40:-0.00,-5.31,-52.98	0/0:12:12,0:40:-0.00,-5.01,-49.09	0/0:7:7,0:40:-0.00,-3.51,-29.62	0/0:5:5,0:35:-0.00,-2.90,-21.83	0/0:11:11,0:40:-0.00,-4.71,-45.19	./.:.:.:.:.	0/0:10:10,0:40:-0.00,-4.41,-41.30	0/0:5:5,0:35:-0.00,-2.90,-21.83	0/0:13:13,0:40:-0.00,-5.31,-52.98	0/0:7:7,0:40:-0.00,-3.51,-29.62	0/0:6:6,0:39:-0.00,-3.20,-25.73	./.:3:3,0:29:-0.00,-2.30,-14.05	0/0:13:13,0:40:-0.00,-5.31,-52.98	./.:2:2,0:26:-0.00,-2.00,-10.16	0/0:6:6,0:39:-0.00,-3.20,-25.73	0/0:5:5,0:35:-0.00,-2.90,-21.83	0/0:15:15,0:40:-0.00,-5.91,-60.77	0/0:12:12,0:40:-0.00,-5.01,-49.09	0/0:6:6,0:39:-0.00,-3.20,-25.73	0/0:13:13,0:40:-0.00,-5.31,-52.98	0/0:7:7,0:40:-0.00,-3.51,-29.62	0/0:8:8,0:40:-0.00,-3.81,-33.51	0/0:9:9,0:40:-0.00,-4.11,-37.41
scaffold1501	14312	14545:110:+	A	G	.	PASS	NS=239;AF=0.077	GT:DP:AD:GQ:GL	0/0:14:14,0:40:-0.00,-4.99,-53.28	0/1:19:10,9:40:-26.58,0.00,-32.09	0/1:6:5,1:16:-1.13,-0.03,-17.66	0/0:17:17,0:40:-0.00,-5.89,-64.30	0/1:14:8,6:40:-17.06,0.00,-26.24	0/0:16:16,0:40:-0.00,-5.59,-60.63	0/0:18:18,0:40:-0.00,-6.19,-67.98	0/0:12:12,0:40:-0.00,-4.39,-45.93	0/1:19:11,8:40:-22.90,0.00,-35.76	0/1:7:2,5:40:-15.49,-0.00,-6.30	0/0:11:11,0:40:-0.00,-4.09,-42.25	0/0:20:20,0:40:-0.00,-6.79,-75.33	0/0:25:25,0:40:-0.00,-8.30,-93.70	0/0:14:13,0:40:-0.00,-4.69,-49.60	0/0:14:14,0:40:-0.00,-4.99,-53.28	0/0:26:26,0:40:-0.00,-8.60,-97.37	0/0:20:20,0:40:-0.00,-6.79,-75.33	0/0:22:22,0:40:-0.00,-7.40,-82.67	0/0:13:13,0:40:-0.00,-4.69,-49.60	0/0:12:12,0:40:-0.00,-4.39,-45.93	0/0:16:16,0:40:-0.00,-5.59,-60.63	0/1:11:4,7:40:-21.64,-0.00,-12.45	0/0:16:16,0:40:-0.00,-5.59,-60.63	0/0:17:17,0:40:-0.00,-5.89,-64.30	0/1:15:11,4:40:-9.41,-0.00,-36.97	0/0:8:8,0:38:-0.00,-3.18,-31.23	0/0:33:33,0:40:-0.00,-10.71,-123.09	0/0:9:9,0:40:-0.00,-3.48,-34.91	0/0:24:24,0:40:-0.00,-8.00,-90.02	0/0:8:8,0:38:-0.00,-3.18,-31.23	0/0:18:18,0:40:-0.00,-6.19,-67.98	0/0:14:14,0:40:-0.00,-4.99,-53.28	0/0:23:23,0:40:-0.00,-7.70,-86.35	./.:3:3,0:22:-0.01,-1.69,-12.87	0/0:14:14,0:40:-0.00,-4.99,-53.28	0/0:16:16,0:40:-0.00,-5.59,-60.63	0/0:10:10,0:40:-0.00,-3.79,-38.58	0/0:15:15,0:40:-0.00,-5.29,-56.95	0/0:13:13,0:40:-0.00,-4.69,-49.60	0/0:16:16,0:40:-0.00,-5.59,-60.63	0/0:14:14,0:40:-0.00,-4.99,-53.28
scaffold6256	18346	14601:16:+	G	T	.	PASS	NS=237;AF=0.011	GT:DP:AD:GQ:GL	0/1:22:17,5:40:-11.91,-0.00,-62.62	0/0:19:19,0:40:-0.00,-7.33,-78.91	0/0:19:19,0:40:-0.00,-7.33,-78.91	0/0:24:24,0:40:-0.00,-8.83,-99.05	0/0:18:18,0:40:-0.00,-7.03,-74.88	0/0:25:24,1:40:-0.00,-5.11,-95.02	0/0:17:17,0:40:-0.00,-6.73,-70.85	0/0:29:29,0:40:-0.00,-10.34,-119.19	0/0:27:27,0:40:-0.00,-9.74,-111.14	0/0:19:19,0:40:-0.00,-7.33,-78.91	0/0:13:13,0:40:-0.00,-5.52,-54.74	0/0:32:32,0:40:-0.00,-11.24,-131.28	0/0:15:15,0:40:-0.00,-6.12,-62.80	0/0:32:32,0:40:-0.00,-11.24,-131.28	0/0:24:24,0:40:-0.00,-8.83,-99.05	0/0:29:29,0:40:-0.00,-10.34,-119.19	0/0:24:24,0:40:-0.00,-8.83,-99.05	0/0:35:35,0:40:-0.00,-12.14,-143.36	0/0:22:22,0:40:-0.00,-8.23,-90.99	0/0:28:28,0:40:-0.00,-10.04,-115.16	0/0:20:20,0:40:-0.00,-7.63,-82.94	0/0:15:15,0:40:-0.00,-6.12,-62.80	0/0:20:20,0:40:-0.00,-7.63,-82.94	0/0:7:7,0:40:-0.00,-3.72,-30.57	0/0:34:34,0:40:-0.00,-11.84,-139.33	0/0:17:17,0:40:-0.00,-6.73,-70.85	0/0:37:37,0:40:-0.00,-12.75,-151.42	0/0:21:21,0:40:-0.00,-7.93,-86.97	0/0:27:27,0:40:-0.00,-9.74,-111.14	0/0:6:6,0:40:-0.00,-3.41,-26.54	0/0:32:32,0:40:-0.00,-11.24,-131.28	0/0:23:23,0:40:-0.00,-8.53,-95.02	0/0:18:18,0:40:-0.00,-7.03,-74.88	0/0:14:14,0:40:-0.00,-5.82,-58.77	0/0:32:32,0:40:-0.00,-11.24,-131.28	0/0:47:47,0:40:-0.00,-15.76,-191.70	0/0:23:23,0:40:-0.00,-8.53,-95.02	0/0:18:18,0:40:-0.00,-7.03,-74.88	0/0:14:14,0:40:-0.00,-5.82,-58.77	0/0:24:24,0:40:-0.00,-8.83,-99.05	0/0:35:35,0:40:-0.00,-12.14,-143.36
scaffold201	3524	14651:16:-	T	A	.	PASS	NS=234;AF=0.009	GT:DP:AD:GQ:GL	0/0:9:9,0:40:-0.00,-4.32,-34.67	0/0:17:17,0:40:-0.00,-6.73,-63.37	0/0:6:6,0:40:-0.00,-3.42,-23.90	0/0:8:8,0:40:-0.00,-4.02,-31.08	0/0:10:10,0:40:-0.00,-4.62,-38.26	./.:4:4,0:34:-0.00,-2.82,-16.73	0/0:14:14,0:40:-0.00,-5.83,-52.61	0/0:13:13,0:40:-0.00,-5.52,-49.02	0/0:11:11,0:40:-0.00,-4.92,-41.84	0/0:7:7,0:40:-0.00,-3.72,-27.49	./.:3:3,0:31:-0.00,-2.52,-13.14	0/0:8:8,0:40:-0.00,-4.02,-31.08	0/0:14:14,0:40:-0.00,-5.83,-52.61	0/0:12:12,0:40:-0.00,-5.22,-45.43	0/0:12:12,0:40:-0.00,-5.22,-45.43	0/0:16:16,0:40:-0.00,-6.43,-59.79	0/0:5:5,0:38:-0.00,-3.12,-20.32	0/0:13:13,0:40:-0.00,-5.52,-49.02	0/0:18:18,0:40:-0.00,-7.03,-66.96	0/0:11:11,0:40:-0.00,-4.92,-41.84	0/0:10:10,0:40:-0.00,-4.62,-38.26	0/0:15:15,0:40:-0.00,-6.13,-56.20	0/0:7:7,0:40:-0.00,-3.72,-27.49	0/0:9:9,0:40:-0.00,-4.32,-34.67	0/0:11:11,0:40:-0.00,-4.92,-41.84	0/0:5:5,0:38:-0.00,-3.12,-20.32	0/0:9:9,0:40:-0.00,-4.32,-34.67	0/0:8:8,0:40:-0.00,-4.02,-31.08	0/0:17:17,0:40:-0.00,-6.73,-63.37	./.:3:3,0:31:-0.00,-2.52,-13.14	0/0:22:22,0:40:-0.00,-8.23,-81.32	0/0:7:7,0:40:-0.00,-3.72,-27.49	0/0:7:7,0:40:-0.00,-3.72,-27.49	./.:4:4,0:34:-0.00,-2.82,-16.73	0/0:21:21,0:40:-0.00,-7.93,-77.73	0/0:20:20,0:40:-0.00,-7.63,-74.14	0/0:6:6,0:40:-0.00,-3.42,-23.90	0/0:11:11,0:40:-0.00,-4.92,-41.84	0/0:6:6,0:40:-0.00,-3.42,-23.90	0/0:15:15,0:40:-0.00,-6.13,-56.20	0/0:14:13,1:28:-0.00,-2.24,-45.44
scaffold11772	406	14669:48:+	A	T	.	PASS	NS=237;AF=0.017	GT:DP:AD:GQ:GL	0/0:13:13,0:40:-0.00,-5.31,-46.98	0/0:11:11,0:40:-0.00,-4.70,-40.12	0/0:6:6,0:39:-0.00,-3.20,-22.96	0/0:14:14,0:40:-0.00,-5.61,-50.41	./.:4:4,0:32:-0.00,-2.60,-16.10	0/0:9:9,0:40:-0.00,-4.10,-33.25	0/0:11:11,0:40:-0.00,-4.70,-40.12	0/0:15:15,0:40:-0.00,-5.91,-53.85	0/0:13:13,0:40:-0.00,-5.31,-46.98	0/0:12:12,0:40:-0.00,-5.01,-43.55	./.:4:4,0:32:-0.00,-2.60,-16.10	0/0:14:14,0:40:-0.00,-5.61,-50.41	0/0:9:9,0:40:-0.00,-4.10,-33.25	0/0:17:17,0:40:-0.00,-6.51,-60.71	0/0:10:10,0:40:-0.00,-4.40,-36.69	0/0:22:22,0:40:-0.00,-8.01,-77.87	0/0:16:16,0:40:-0.00,-6.21,-57.28	0/0:12:12,0:40:-0.00,-5.01,-43.55	0/0:12:12,0:40:-0.00,-5.01,-43.55	0/0:9:9,0:40:-0.00,-4.10,-33.25	0/0:9:9,0:40:-0.00,-4.10,-33.25	0/0:6:6,0:39:-0.00,-3.20,-22.96	0/0:12:12,0:40:-0.00,-5.01,-43.55	./.:3:3,0:29:-0.00,-2.30,-12.66	0/0:13:13,0:40:-0.00,-5.31,-46.98	0/0:7:7,0:40:-0.00,-3.50,-26.39	0/0:18:18,0:40:-0.00,-6.81,-64.14	0/0:7:7,0:40:-0.00,-3.50,-26.39	0/0:17:17,0:40:-0.00,-6.51,-60.71	./.:4:4,0:32:-0.00,-2.60,-16.10	0/0:18:18,0:40:-0.00,-6.81,-64.14	0/0:8:8,0:40:-0.00,-3.80,-29.82	0/0:14:14,0:40:-0.00,-5.61,-50.41	0/0:7:7,0:40:-0.00,-3.50,-26.39	0/0:9:9,0:40:-0.00,-4.10,-33.25	0/0:16:16,0:40:-0.00,-6.21,-57.28	0/0:13:13,0:40:-0.00,-5.31,-46.98	0/0:13:13,0:40:-0.00,-5.31,-46.98	0/0:8:8,0:40:-0.00,-3.80,-29.82	0/0:9:9,0:40:-0.00,-4.10,-33.25	0/0:12:12,0:40:-0.00,-5.01,-43.55
[truncated: 3,076 more rows]
[truncated: 169 more columns]
