# Supplementary material for: Examining population structure of a bertha armyworm, Mamestra configurata (Lepidoptera: Noctuidae), outbreak in western North America: Implications for gene flow and dispersal
Source: PLoS One. 2019 Jun 27;14(6):e0218993. doi: 10.1371/journal.pone.0218993 (PMC6597092; doi:10.1371/journal.pone.0218993)
Supplement: S6 Table — (XLSX) [file pone.0218993.s010.xlsx]

## Sheet: Sheet1
S6 Table. Number of sites and mean depth of coverage per individual
Sample ID	# of sites	Mean Depth
13-MB-1161	3137	13.0752
13-MB-1162	3278	17.5692
13-MB-1163	2691	9.71349
13-MB-1164	3127	12.9923
13-MB-1165	2836	10.8597
13-MB-1166	3096	12.8149
13-MB-1167	3181	13.6907
13-MB-1168	3276	17.3168
13-MB-1169	3271	17.1889
13-MB-1170	3189	14.2026
14-AB-1968	2165	9.12102
14-AB-1969	3226	15.3388
14-AB-1970	3000	12.2423
14-AB-1971	3224	15.1101
14-AB-1972	3138	13.8971
14-AB-1973	3293	18.0052
14-AB-1974	3235	15.3706
14-AB-1975	3294	19.9463
14-AB-1976	3196	14.5053
14-AB-2181	3188	13.6838
14-AB-2182	3048	12.2795
14-AB-2183	3115	12.8668
14-AB-2184	3100	12.6026
14-AB-2185	2415	9.06791
14-AB-2186	3232	15.6219
14-AB-2187	2233	9.49619
14-AB-2188	3279	18.3779
14-AB-2189	2991	11.33
14-AB-2190	3287	18.345
14-BC-1985	1125	7.51289
14-BC-1986	3258	17.6602
14-BC-1987	2780	11.3076
14-BC-1988	2702	11.305
14-BC-1989	2150	8.84605
14-BC-2051	3207	14.6239
14-BC-2052	3304	24.0327
14-BC-2053	3113	13.3415
14-SK-1940	3219	14.6862
14-SK-1941	3050	11.8062
14-SK-1943	3162	13.1426
14-SK-1944	3259	15.626
14-SK-1945	3091	12.4283
14-SK-1946	3125	13.2742
14-SK-1947	2845	10.3497
14-SK-1948	3121	12.7158
14-SK-1949	3070	12.2296
14-WA-1858	3079	13.5937
14-WA-1860	2820	12.3645
14-WA-1866	2052	8.67398
14-WA-1869	1924	8.56757
14-WA-1870	2825	12.5441
14-WA-2203	2949	12.7107
14-WA-2206	2539	9.8653
14-WA-2208	2227	8.65514
14-WA-2210	2004	8.57585
14-WA-2211	2506	10.0295
AB-491	3328	33.8416
AB-492	3324	27.3237
AB-493	3315	28.2133
AB-494	3324	39.3159
AB-495	3324	44.2972
AB-674	3304	21.569
AB-675	3327	37.8843
AB-676	3320	27.8045
AB-677	3328	27.8191
AB-679	3305	22.3107
AB-680	3332	38.8328
AB-681	3273	20.1833
AB-682	3308	20.6439
AB-683	3329	44.7284
AB-688	3323	33.0093
AB-692	1201	7.44463
AB-693	3047	12.763
AB-694	2228	9.23698
AB-695	2699	10.239
AB-697	1857	8.52127
AB-698	2962	12.8906
AB-699	2221	9.03242
AB-710	3287	19.6027
AB-711	2792	14.7822
AB-712	905	7.43757
AB-713	1097	7.44667
AB-714	2011	8.44257
AB-715	3285	23.6447
AB-716	3300	22.3442
AB-717	2477	9.48526
AB-718	1834	8.76009
AB-719	3266	19.2404
AB-730	3075	11.6299
AB-731	3073	12.5473
AB-733	3265	16.6619
AB-734	3254	15.5639
AB-735	2455	10.8937
AB-736	3322	26.224
AB-738	3329	35.2025
AB-739	2940	11.3929
BAW-1-1	3305	89.7585
BAW-1-10	2876	45.9051
BAW-1-2	3302	41.2356
BAW-1-3	3304	42.3811
BAW-1-4	3301	42.9909
BAW-1-5	3302	77.7689
BAW-1-6	3310	50.0311
BAW-1-7	3298	39.3711
BAW-1-8	3307	46.401
BAW-1-9	3309	107.887
BAW-2-1	3309	98.2285
BAW-2-2	3311	76.9139
BAW-2-3	3309	71.7413
BAW-2-5	3306	65.4111
BAW-2-6	3304	75.6102
BAW-2-7	3307	76.205
BAW-2-8	3304	60.582
G13-Dav-1	3275	51.1353
G13-Dav-10	3270	71.6122
G13-Dav-2	3276	49.069
G13-Dav-3	3284	65.6586
G13-Dav-4	3283	97.7091
G13-Dav-5	3294	66.235
G13-Dav-6	3283	75.6189
G13-Dav-7	3298	55.9439
G13-Dav-8	3264	52.2451
G13-Dav-9	3293	108.575
G1-La-10	3228	16.0474
G1-La-8	2375	8.85937
G1-Lb-3	3091	13.0864
G1-Lb-4	2822	10.8983
G1-Lb-5	3299	19.565
G1-Lc-1	1558	7.57381
G1-Lc-3	3259	19.3222
G1-Lc-4	2656	10.2703
MB-126	3230	21.4502
MB-127	3312	25.9903
MB-128	3337	38.0812
MB-129	3332	29.3172
MB-130	3326	36.1795
MB-131	3331	49.3074
MB-132	3293	20.8846
MB-133	2795	10.6737
MB-134	3186	13.6337
MB-135	1476	7.52575
MB-26	3253	42.9751
MB-27	3240	24.7096
MB-28	3226	20.8106
MB-29	3242	27.5916
MB-30	3255	32.2372
MB-31	3119	14.2459
MB-32	3229	22.9477
MB-33	3035	13.3249
MB-34	3251	48.6333
MB-35	2784	19.7927
MB-40	3334	33.4304
MB-41	3204	20.2088
MB-42	3331	31.1678
MB-43	3323	30.455
MB-44	3301	21.0382
MB-45	3331	41.1036
MB-46	3284	18.0536
SK-170	3327	32.1476
SK-171	3301	21.5395
SK-172	3322	31.9007
SK-173	3297	24.0658
SK-174	3318	24.5986
SK-180	3329	36.3199
SK-181	3322	30.752
SK-183	3336	37.8378
SK-184	3330	28.5808
SK-185	3318	26.5347
SK-186	3269	19.6715
SK-187	3267	15.8408
SK-188	3304	20.599
SK-189	3322	29.2553
SK-253	3257	17.1053
SK-254	3289	20.6546
SK-255	3324	40.4937
SK-256	3327	30.2384
SK-257	3298	19.779
SK-353	3305	21.1238
SK-354	3309	22.6649
SK-355	3331	31.8745
SK-356	3319	29.8605
SK-357	3327	28.9705
SK-360	3321	34.8991
SK-361	3328	28.3714
SK-362	3331	45.2056
SK-363	3328	27.7362
SK-364	3329	30.9399
SK-365	3257	16.5385
SK-366	3333	33.5398
SK-367	3277	18.1639
SK-368	3315	23.5837
SK-369	3330	52.0664
SK-429	3326	24.0036
SK-430	3333	34.3063
SK-431	3323	27.2657
SK-432	3340	46.829
SK-433	3282	19.6977
SK-434	3315	23.4241
SK-435	3229	16.1908
SK-436	3272	17.4545
SK-437	3334	50.2897
SK-438	3330	38.1135
SK-795	3325	31.1853
SK-796	3329	26.249
SK-797	3323	31.7647
SK-798	3294	17.9284
SK-799	3319	27.6619
SK-800	2167	8.65113
SK-801	3264	16.5843
SK-802	3312	20.0205
